# Supplementary material for: Drug-Resistance and Population Structure of Plasmodium falciparum Across the Democratic Republic of Congo Using High-Throughput Molecular Inversion Probes
Source: J Infect Dis. 2018 Apr 28;218(6):946–55. doi: 10.1093/infdis/jiy223 (PMC6093412; doi:10.1093/infdis/jiy223)
Supplement: Supplementary Table1 [file jiy223_suppl_supplementary_table1.xlsx]

## Sheet: Sheet1
Supplementary Table 1. Control Mixture composition based on picogreen quantifcation.
	Picogreen Measured Concentration (ng/ul)	Volume in Mix	Amount in Mix	Ratio
HB3	0.806333	50	40.3167	0.136059
7G8	0.797333	50	39.8667	0.134541
DD2	0.329333	50	16.4667	0.0555712
3D7	19.9667	10	199.667	0.673829
Total			296.317	1
