# Supplementary material for: Drug-Resistance and Population Structure of Plasmodium falciparum Across the Democratic Republic of Congo Using High-Throughput Molecular Inversion Probes
Source: J Infect Dis. 2018 Apr 28;218(6):946–55. doi: 10.1093/infdis/jiy223 (PMC6093412; doi:10.1093/infdis/jiy223)
Supplement: Supplementary Table2 [file jiy223_suppl_supplementary_table2.xlsx]

## Sheet: Sheet1
Supplementary Table 2. Control Strains Dilutions
Sample Name	Parasite Density	Human DNA (ng/µl)
D0	0.5	5
D1	1	5
D2	2	5
D3	4	5
D4	7	5
D5	15	5
D6	29	5
D7	58	5
D8	117	5
D9	233	5
D10	467	5
D11	934	5
D12	1867	5
D13	3735	5
D14	7469	5
