# Supplementary material for: Drug-Resistance and Population Structure of Plasmodium falciparum Across the Democratic Republic of Congo Using High-Throughput Molecular Inversion Probes
Source: J Infect Dis. 2018 Apr 28;218(6):946–55. doi: 10.1093/infdis/jiy223 (PMC6093412; doi:10.1093/infdis/jiy223)
Supplement: Supplementary Table3 [file jiy223_suppl_supplementary_table3.xlsx]

## Sheet: Sheet1
Supplementary Table 3. Detailed MIP targets, genomic coordinates and sequence information.
Gene	Probe Set	MIP	Targets	Chromosome	Extension Start	Extension End	Ligation Start	Ligation End	Capture Start	Capture End	Orientation	Probe Sequence	Extension Arm Sequence	Ligation Arm Sequence	Ligation Primer Sequence	Capture Sequence	Fold Value in Panel
PfPK2	MS1	PfPK2_S0_Sub0_mip0	PfPK2	chr12	1611216	1611237	1611601	1611568	1611238	1611567	forward	ATATGATGTTGTTTTTAGTTATTTACCACTTGCTNNNNAGATCGGAAGAGCACACGTGACTCGCCAAGCTGAAGNNNNNNNNNNAGCTAAAGAAGGAACAAGCAGA	AGCTAAAGAAGGAACAAGCAGA	ATATGATGTTGTTTTTAGTTATTTACCACTTGCT	AGCAAGTGGTAAATAACTAAAAACAACATCATAT	TTATACTAATAATAATAATAATAATAATAATAATAATAATAGTAATAACAATAATAATAATAATAACAACAACAATAACAATAATAACAACAATAATAACAATAATAATAATATTCAAAAAATGAATACAAATAATCGTAGTATCGATGAAAGGAATAACTATTTAATGAAACAAATAAAAAAAAATAAAGGTAATCTTAATGATGTTTGTACTATTATTTTCACTTCAGGTTCTTCAGGGACACCTAAAGGTGTTATGATTACGCACAATAGTTTTATAACATTTTTACAAGCTTATCTTATTGATGGTAATAGATTAGGTTTAAAAAA	100
AS15	MS1	AS15_S0_Sub0_mip1	AS15	chr13	2588017	2587987	2587622	2587656	2587657	2587986	reverse	ATGATTGGATAATATACCTTTCTTCTTAAATGTTTNNNNAGATCGGAAGAGCACACGTGACTCGCCAAGCTGAAGNNNNNNNNNNAGTTATATATTTTATTATCTATATCCACCGA	AGTTATATATTTTATTATCTATATCCACCGA	ATGATTGGATAATATACCTTTCTTCTTAAATGTTT	AAACATTTAAGAAGAAAGGTATATTATCCAATCAT	CCCTTTCGTCATAATATTATTATAATTATGTATAAAATTATCATCACTATTATTATGAATATTATAACTATTACTTGTAATATTGTTATTCTCTATACTATGAAATGTACCTTCATGGTTTATCCTATTATAATTAATTTCACTCATAATATTATTATTATTATTATTATTATTATCATTAAAACTATTAGAACATAAATCAACATTACTACAATATTCATAATTTACATTATTATTATTATTATTATTATTATTATCAAATGATGTTATATTATTTTTATTGTATGATATGCTGTTTATATCACTATTGTTCATATAACTACTATTACT	100
AS15	MS1	AS15_S0_Sub0_mip0	AS15	chr13	2587467	2587495	2587877	2587843	2587496	2587842	forward	AGTGAAATTAATTATAATAGGATAAACCATGAAGGNNNNAGATCGGAAGAGCACACGTGACTCGCCAAGCTGAAGNNNNNNNNNNTCATAAGGATTTATCAAATGTTAGTAGAA	TCATAAGGATTTATCAAATGTTAGTAGAA	AGTGAAATTAATTATAATAGGATAAACCATGAAGG	CCTTCATGGTTTATCCTATTATAATTAATTTCACT	AAAAGGAGAATGTTACAAATAGTTATAATTCAAGTGTTGAAAGTAAATTAAATAAAAACTTTTCCTATAGTAATGATACAGTATCTGTTAATAGTAGTATATTTAATAATAATATAATAAATAATAAAACATTTAAGAAGAAAGGTATATTATCCAATCATAGTAATAGTAGTTATATGAACAATAGTGATATAAACAGCATATCATACAATAAAAATAATATAACATCATTTGATAATAATAATAATAATAATAATAATAATGTAAATTATGAATATTGTAGTAATGTTGATTTATGTTCTAATAGTTTTAATGATAATAATAATAATAATAATAATAATATTATG	100
AS14	MS1	AS14_S0_Sub0_mip0	AS14	chr5	1218690	1218717	1219076	1219043	1218718	1219042	forward	AATAATAAGAAATGAACCCGTTTTATCTAACAAANNNNAGATCGGAAGAGCACACGTGACTCGCCAAGCTGAAGNNNNNNNNNNCACAATAATAACAATAGTAAGGATGCAA	CACAATAATAACAATAGTAAGGATGCAA	AATAATAAGAAATGAACCCGTTTTATCTAACAAA	TTTGTTAGATAAAACGGGTTCATTTCTTATTATT	GGAATGAATATAATAATATATTATATAGTTCAAATGATTATAATAACATAAAAAAAGGTACCTTACTATTATGTGATAATTCTCGTGATAATAAAATGAATACATATAATGGAAAAGATAATAAAAATAAATATATATATGATAATGACTATAACATGAATAATACAAATGTTAAGTTGGATATATCTAATGAGAATAAAAAAAAATATACAACTAAAAAAAATAATAATTTAAACAATAACAATAATAATAATAATAATAATTATTATGACAATTTTGATAATTATGATAATTATGATAATTATGACCATGTGTATAATAAACG	100
AS14	MS1	AS14_S0_Sub0_mip1	AS14	chr5	1219271	1219245	1218864	1218898	1218899	1219244	reverse	TCCAACTTAACATTTGTATTATTCATGTTATAGTCNNNNAGATCGGAAGAGCACACGTGACTCGCCAAGCTGAAGNNNNNNNNNNACTTAGTAAACTATCTTTTTGTAACGT	ACTTAGTAAACTATCTTTTTGTAACGT	TCCAACTTAACATTTGTATTATTCATGTTATAGTC	GACTATAACATGAATAATACAAATGTTAAGTTGGA	TTTTGATGACGACAAAATGGATGTTGAATTTTCTTGTGGTTTTGTAAAATCATTTGTGAAATCGATAGTTTTATTATTTGTTGTATTAACAGAAGCATCCATTTCTTCACTTTTTAAACTTTTTAAAACATCCATATATTTATTGTATAAATCTTTCTTTATTTTAGATTTGTTAGATAAAACGGGTTCATTTCTTATTATTCGTTTATTATACACATGGTCATAATTATCATAATTATCATAATTATCAAAATTGTCATAATAATTATTATTATTATTATTATTGTTATTGTTTAAATTATTATTTTTTTTAGTTGTATATTTTTTTTTATTCTCATTAGATATA	100
AS19	MS1	AS19_S0_Sub0_mip1	AS19	chr4	533420	533447	533834	533805	533448	533804	forward	GTTTTTCGAAGTTTCTTTTCTCGTATGAAANNNNAGATCGGAAGAGCACACGTGACTCGCCAAGCTGAAGNNNNNNNNNNTGGTTGATGTTTATCTATATCTTCTTTT	TGGTTGATGTTTATCTATATCTTCTTTT	GTTTTTCGAAGTTTCTTTTCTCGTATGAAA	TTTCATACGAGAAAAGAAACTTCGAAAAAC	TCATTCTTTACTTTAGTATACTTTGAATATTCCAAATCTTTATTAGAAAAAGACATATCATTATAATTATTATAATAATAATAATTATTATTATTATTATTATTATTTTCGATTATTTTTTTATTATATTCATTTGTATGTTTCATATCATATATATTATACTCATAATCTTTACTTCTAATATAACAACTTGATTTGTTCATATTTTTATACATACTATTTTCATAGGATTCCCTAGTTTTCCTTTTTCTTGTTCTCGATTCTCCATCACTATCACTTGAGGTATTTTGGTCCATAAGTTCTTCGATATTTTTTGTTTTGTGAATTTCTTCTTTGCTTAATTTATTTCCTGACAAC	100
AS19	MS1	AS19_S0_Sub0_mip0	AS19	chr4	533681	533649	533258	533292	533293	533648	reverse	ATCTTATGAAAAATGAACTAGTACTTAAAAAGGAANNNNAGATCGGAAGAGCACACGTGACTCGCCAAGCTGAAGNNNNNNNNNNGGAATCCTATGAAAATAGTATGTATAAAAATAT	GGAATCCTATGAAAATAGTATGTATAAAAATAT	ATCTTATGAAAAATGAACTAGTACTTAAAAAGGAA	TTCCTTTTTAAGTACTAGTTCATTTTTCATAAGAT	GAACAAATCAAGTTGTTATATTAGAAGTAAAGATTATGAGTATAATATATATGATATGAAACATACAAATGAATATAATAAAAAAATAATCGAAAATAATAATAATAATAATAATAATTATTATTATTATAATAATTATAATGATATGTCTTTTTCTAATAAAGATTTGGAATATTCAAAGTATACTAAAGTAAAGAATGAAAAAGAAGATATAGATAAACATCAACCATATGATATACATAGAGATATGGGATCATCTCTTAAAAAAAAAGAAAACTATGTTAAACAAGAAGAACAATCAAATATGATAAATGTTGGTAATGATGATGACATAAATGAAAAAAAAAATAAAATTC	100
TA1	MS1	TA1_S0_Sub0_mip0	TA1	chr6	899647	899674	900038	900016	899675	900015	forward	TCTGCACTTATGACGGCACCTTGNNNNAGATCGGAAGAGCACACGTGACTCGCCAAGCTGAAGNNNNNNNNNNTTTACATGATTCTTTTGTAGATCTTGAT	TTTACATGATTCTTTTGTAGATCTTGAT	TCTGCACTTATGACGGCACCTTG	CAAGGTGCCGTCATAAGTGCAGA	GTATAGAAATAGAATCCTCACCATAAAAATTAGTATAATCATAATGATCATTATTATTAATTTTATTATACATATATTTATTAATATTTCTCAAATTATTTGGTATATCATTTTTATCTACATTTTGGAATCGAAAGATGAATGGCTTTATATAATTTACAAAATAATTCTTTTTATCTTCATCCCCACAAATAATATTATTATTATTATTATTATTATTATTATTATTATTATTATTATTATCATCATCATCATTATTATTATTATTATTATCATCATCATCATTATTTTTTTTATTATTATCATCATTATTTTTTTTATTATTATTTTCGTTTATATGC	100
TA40	MS1	TA40_S0_Sub0_mip0	TA40	chr10	1322999	1322976	1322577	1322599	1322600	1322975	reverse	ATTACCTTGCAGCAATCCCTTGGNNNNAGATCGGAAGAGCACACGTGACTCGCCAAGCTGAAGNNNNNNNNNNGGCCTCCTCTAGTAATAACAAATC	GGCCTCCTCTAGTAATAACAAATC	ATTACCTTGCAGCAATCCCTTGG	CCAAGGGATTGCTGCAAGGTAAT	TGTATATTGCTTTTTCAATAAAATCTGAATTATGTATATTGAATTCTTTCATTAATTCATATAACTTTATGAGTTGATAACTTGTTGGTCTTTTTGTTGAACGTGAAGGATAATGATAGACCTGGTTAGCACACCACTTGCTTAAGGCCACGAGGAAATTGGCACCACCACAATTAATATCATCAATAAAATCACTACTACTATTATTATTATTATTATCATTATTATTATTATTATCATTATTATTATTATTATCATTATTATTATTATCATTATTATTATCATTATTATTATTATTATTTTTTTTATTATTATTATTTTTTTTATTATTATTATTTTTTTTATTATTATTTTTTTTTTTTATGTTCGTGTTATT	100
AS25	MS1	AS25_S0_Sub0_mip0	AS25	chr10	1324769	1324801	1325177	1325148	1324802	1325147	forward	AGTATCCATATTTCGTCTTGAGAAATGTTTNNNNAGATCGGAAGAGCACACGTGACTCGCCAAGCTGAAGNNNNNNNNNNGTGCTAGTTATTATTAGATCATTCATAATATTT	GTGCTAGTTATTATTAGATCATTCATAATATTT	AGTATCCATATTTCGTCTTGAGAAATGTTT	AAACATTTCTCAAGACGAAATATGGATACT	CCTTGGCCCCCTTTTTGATTATTATTATTATTATTAATATTATTATCATTATTATCATTATTATCATTATTATCATTATTATCATTATTGTGGTTTATTTTTGTTTCGTCTTGTTTCTTATTTTCTTGTTGAGCAAAATTTAAAGGATCGTAATGGTCTTTTAAATCTTTTAACATAATGCCCTGAAAAGTTGGACGTCTCTTTCCTATAATTTTAACAGCTAATGTTGACGAAGCAGCGACCATATATCTACCAGGTTCACAAATAACTCTTAGATTATCTTTCATATGACTAAAATAATGATCGATTGACATATTAATAGCCAATGATATTTTTTCAAAACTAT	100
B7M19	MS1	B7M19_S0_Sub0_mip1	B7M19	chr10	1356497	1356469	1356126	1356151	1356152	1356468	reverse	CCAAGACCATATGAATAATGCACACGNNNNAGATCGGAAGAGCACACGTGACTCGCCAAGCTGAAGNNNNNNNNNNCAATCGATTGTGTATAAAGATATTTACAT	CAATCGATTGTGTATAAAGATATTTACAT	CCAAGACCATATGAATAATGCACACG	CGTGTGCATTATTCATATGGTCTTGG	TTTTTATTTGTATATATATATTATATATGTATATTTTTATTAATACATTTATATATTCATACTTATATCTTGTATTTTTTTTTAATACTAGAAATACTCAATATTGAAAATTGCCTTTTTCAATATTTTCTTTATTTATTTTATTTTTTTTTTTTTTTCTTTTTCTTTTTCTTTCATTTCCACACTTTATTGATATAAAGACTAATAAAGAAAAAATAAAAAGAAAGAAAAATAAAAAAGAAAGAAATAAAGAAACAAAGAAAAAAAGAAACAAAGAAAAAAAGAAAAAAAGAAAATAACGAAGAATGAAAACGAGA	100
TA81	MS1	TA81_S0_Sub0_mip1	TA81	chr5	1214664	1214636	1214264	1214290	1214291	1214635	reverse	TTTTCCTCACCTTCCCTTATTTCTTCANNNNAGATCGGAAGAGCACACGTGACTCGCCAAGCTGAAGNNNNNNNNNNCGTCATATGATGTTATACGATTATAATTT	CGTCATATGATGTTATACGATTATAATTT	TTTTCCTCACCTTCCCTTATTTCTTCA	TGAAGAAATAAGGGAAGGTGAGGAAAA	GAATCATGTGTATCACAATGTAATAATTCATAACTAGATGTATCATTTTCTTCTTCATCATCTTCTTTCTTTTTATTTGGTTTTATAATATTTAAGGATATTTCTAATTTCTTATTTTCTAAAATATAATATTCTTTTAATTTACATTCTTCATCTAGTCTTTTATTAAGTTCTTTAATTTTATTTTCATACATTTCACACAACACAGGATTATTACCATCACCATTAATGTTATCATTCCTTGTATTATTATTATTATTATTATTATTATTATGTTTGATTTGGTTATCATCTTTATCCTTTCCCATTTGTCCAGCTTGTTCATTTGTGTCATCCTTTTTGTCC	100
TA81	MS1	TA81_S0_Sub0_mip0	TA81	chr5	1214026	1214053	1214432	1214401	1214054	1214400	forward	ATAACATTAATGGTGATGGTAATAATCCTGTGNNNNAGATCGGAAGAGCACACGTGACTCGCCAAGCTGAAGNNNNNNNNNNTGTCAAGTGATAATATGAAAAAGAAAAA	TGTCAAGTGATAATATGAAAAAGAAAAA	ATAACATTAATGGTGATGGTAATAATCCTGTG	CACAGGATTATTACCATCACCATTAATGTTAT	TATTCATGATGATAATGATGAAATAAAAAAAAAAAATTATAATAAATTAAGAAGAAAATTAAAAAACCTGAATTATACAGAATATTTATGTGTCTTGTGTACACCTCTTGTTCAAATAATTTTTGATGATTTAATTCAAGCAATTCATAATTTTCAAAAGTTATCAGACAAGTATGAAGAATTACAGCAAAAATTTAAAGTATTGAAAAATGAAGAAATAAGGGAAGGTGAGGAAAAGGACAAAAAGGATGACACAAATGAACAAGCTGGACAAATGGGAAAGGATAAAGATGATAACCAAATCAAACATAATAATAATAATAATAATAATAATAATACAAGGAATG	100
TA87	MS1	TA87_S0_Sub0_mip0	TA87	chr6	375018	374986	374666	374692	374693	374985	reverse	CATTTTGCTGTACCTCATTTAACCCATNNNNAGATCGGAAGAGCACACGTGACTCGCCAAGCTGAAGNNNNNNNNNNCTCTGTTAACTTGTCTTCTATTAATAAATAATT	CTCTGTTAACTTGTCTTCTATTAATAAATAATT	CATTTTGCTGTACCTCATTTAACCCAT	ATGGGTTAAATGAGGTACAGCAAAATG	AATACAATTCTGTTCGTTCAGGATATTCTCTAGAAAGCTTTTATCGCCGAAGGGATGTATATTCGTCGAATTATTATTACTGTTCATACTACTGTTCATGTTATTGTTAAATCCATTTAAAGTGATGGGCCCACTAGAAGGTCCTAAATTATTCAACATGTTCATATTACTCACCACATTATTATTATTATTATTATTGTTGTTGTTGTTGTTGTTGTTGTTGTTGTTGTTAGGTGGTTGAATGGTGTTGCCATTTATCGACATTGAAACATTTGGAAATAATTCATTCAACA	100
AS21	MS1	AS21_S0_Sub0_mip0	AS21	chr4	528845	528811	528486	528520	528521	528810	reverse	ATGAAGGCTTTAAAACTTATATTATTCATGATGATNNNNAGATCGGAAGAGCACACGTGACTCGCCAAGCTGAAGNNNNNNNNNNCTAATATTAGAGTATTTCTTATTCTTATTAAAGGA	CTAATATTAGAGTATTTCTTATTCTTATTAAAGGA	ATGAAGGCTTTAAAACTTATATTATTCATGATGAT	ATCATCATGAATAATATAAGTTTTAAAGCCTTCAT	CAATTTAAAAAAAATACCCTCCAATTTGGTTGAAAAAAACAAATCAGAGCAATTAAATGAAACACAGGACACAAACAATGAAAACGATATCACAAGTAATCAAAAAGAAGAAGCGAAAGATCCAAATGGTTCTATATCAAATATACATGATGATATAAATAATGAACATTCTGAAAAAAATAATCACAACATATATAAAAAAAATAATAGCAATAATAATAATAATAATAATAACAAAGATATAGAGAATGAAGAATATTGTAACGATTTTATTGTCTGTTTATGTATAG	100
AS21	MS1	AS21_S0_Sub0_mip1	AS21	chr4	528529	528556	528928	528894	528557	528893	forward	TTCACAATTAATATTTGGACAATTTTTATCGTTTTNNNNAGATCGGAAGAGCACACGTGACTCGCCAAGCTGAAGNNNNNNNNNNAAACAGACAATAAAATCGTTACAATATT	AAACAGACAATAAAATCGTTACAATATT	TTCACAATTAATATTTGGACAATTTTTATCGTTTT	AAAACGATAAAAATTGTCCAAATATTAATTGTGAA	CTTCATTCTCTATATCTTTGTTATTATTATTATTATTATTATTGCTATTATTTTTTTTATATATGTTGTGATTATTTTTTTCAGAATGTTCATTATTTATATCATCATGTATATTTGATATAGAACCATTTGGATCTTTCGCTTCTTCTTTTTGATTACTTGTGATATCGTTTTCATTGTTTGTGTCCTGTGTTTCATTTAATTGCTCTGATTTGTTTTTTTCAACCAAATTGGAGGGTATTTTTTTTAAATTGTCCTTTAATAAGAATAAGAAATACTCTAATATTAGATAAATATATTTTTTTGATATTAAAGGTTTTAAAGAATTTTTATTATA	100
AS34	MS1	AS34_S0_Sub0_mip0	AS34	chr12	2034662	2034690	2035031	2034999	2034691	2034998	forward	ATTTTTGTTTTCATATTTATCTTTACCAGGGGANNNNAGATCGGAAGAGCACACGTGACTCGCCAAGCTGAAGNNNNNNNNNNTATTATCGAATAATTCACATTGTTGTAAT	TATTATCGAATAATTCACATTGTTGTAAT	ATTTTTGTTTTCATATTTATCTTTACCAGGGGA	TCCCCTGGTAAAGATAAATATGAAAACAAAAAT	ATTATATCTGAACAATCAAATGGATTTCTATTAATTAATTTGGTAAATTCACACAGCATACTTTCTACTTTGGGATTATATCTATCTTTTAATATATCAGAAGTTATTCTTTTGATAATTTTTCTTAACTTACTTTTTATTATTTCAAAATTTATATATGATAAGGTAATAATACAATTCTTATGTTCATAGGCAAGTTTAAATAATTTTTTACTATAATCATTACTATTATTACTACTAATAATAATACTACTACTATTGTTATCATTATTATTATTATTATTATTATCATTATTTTGATGATTCAC	100
AS34	MS1	AS34_S0_Sub0_mip1	AS34	chr12	2035288	2035261	2034861	2034894	2034895	2035260	reverse	ATTTAAACTTGCCTATGAACATAAGAATTGTATTNNNNAGATCGGAAGAGCACACGTGACTCGCCAAGCTGAAGNNNNNNNNNNATGATGATGATAATGATAGTGAAGAAAA	ATGATGATGATAATGATAGTGAAGAAAA	ATTTAAACTTGCCTATGAACATAAGAATTGTATT	AATACAATTCTTATGTTCATAGGCAAGTTTAAAT	GAAAAGTATTAATGATGATATATGGAATATATTGAAATTGTTGCCTGCTTCGGATAGATATAAATTATACTTTAAGTTTTTTGATAAATTACAAAAGGGTAGAAAAGATTTGAGTAAATTGAAAAACTTGAAAAATTTTGAAATAAAATGTAAAGTTAATACAAAAGATAAAATAAATAAGAATACATGTGTAAGAAATAATTTAAATCTAAACGTAAATTTTAATTATTCCCCTGGTAAAGATAAATATGAAAACAAAAATGTGAATCATCAAAATAATGATAATAATAATAATAATAATAATGATAACAATAGTAGTAGTATTATTATTAGTAGTAATAATAGTAATGATTATAGTAAAAAATT	100
AS31	MS1	AS31_S0_Sub0_mip0	AS31	chr6	806516	806488	806121	806155	806156	806487	reverse	ATAAAATTATTTGAAAATTATCCCAACAAACGTTTNNNNAGATCGGAAGAGCACACGTGACTCGCCAAGCTGAAGNNNNNNNNNNGCATTGTTCCTATAATACTATTTATTTGT	GCATTGTTCCTATAATACTATTTATTTGT	ATAAAATTATTTGAAAATTATCCCAACAAACGTTT	AAACGTTTGTTGGGATAATTTTCAAATAATTTTAT	TTATCAAAAAAAATTATATATTTGTTATACGAATGATACAACATTATGTCAATGAAAAAAGAATAGCTCTTCATGTAAATAATAAAAAAAATAATAATAATAAAAAGGATAATATTAATAATAATAATAATAATAATAATAATAATCATTATTATCTTAACGAATTACTTATGTCATCACATAATAACCATATTCATAATGATAATGCTGATGTGCCTACACAAGTTGACGACAATTTTATATTTATGGCATGGGAAATTGCAAACTTCTATTTCTCTATCCTTTACTATAAATTAGACTTAAAAACCATTTTGACTGAATTGTTCAAATGG	100
AS32	MS1	AS32_S0_Sub0_mip0	AS32	chr12	1623548	1623521	1623153	1623187	1623188	1623520	reverse	CGAAGAATATAATAACATTTTATCCAATACAGAGTNNNNAGATCGGAAGAGCACACGTGACTCGCCAAGCTGAAGNNNNNNNNNNTCTTTAAGTTTAGTAATTGTATGACAGA	TCTTTAAGTTTAGTAATTGTATGACAGA	CGAAGAATATAATAACATTTTATCCAATACAGAGT	ACTCTGTATTGGATAAAATGTTATTATATTCTTCG	TGTATATAATAATGATAGTGGTGAAGACATATCAATTCATAAATTAAATATAAATTGGAAAGGCCATAAAAATGTTCTTTGTGCAAATAATAAATTAAAACAAGATAATGAACTAGCAACAATTGTATATGATAAGGATATATGTAATATAAAAAATGGAACCATACAGGGAAAGAATAGCAACATTAACGATATATTAAAAAGTTCAATAAATACATCAAAGAATAATAATAATATAAATAATAATAATATAAATAATAATAATATAAATAATAATAATAATAATAATCATTTATATAATAAAGATGAATTTATTAATAATACACTTAAAAA	100
TA60	MS1	TA60_S0_Sub0_mip0	TA60	chr13	2588881	2588850	2588598	2588625	2588626	2588849	reverse	TCGCTTTCTCTTGGTTTTACTTAAATGCNNNNAGATCGGAAGAGCACACGTGACTCGCCAAGCTGAAGNNNNNNNNNNAGGTAGTTATATCTTCACTTTTTATAATTTTC	AGGTAGTTATATCTTCACTTTTTATAATTTTC	TCGCTTTCTCTTGGTTTTACTTAAATGC	GCATTTAAGTAAAACCAAGAGAAAGCGA	AATTTTTTATTATTTTTTAAAAAGGAGGATAAATACATATTATTATTATAAGATATATTATTATTATTATTATTATTATTATTATTTTTGTCAACATCATTACTACTTAGAACAATATTATTATTATTATTATTACTAATACTTTTGTTTATCATTATATTATTACTATTATTACTTACATTTACTTTTATCATATTAAAACTTGAATTATTTCTCTTTGAGGA	100
TA60	MS1	TA60_S0_Sub0_mip1	TA60	chr13	2588736	2588761	2589017	2588983	2588762	2588982	forward	AATGGTTGTATTATTAGATATATGAGTTTACGAGTNNNNAGATCGGAAGAGCACACGTGACTCGCCAAGCTGAAGNNNNNNNNNNTGTTCTAAGTAGTAATGATGTTGACA	TGTTCTAAGTAGTAATGATGTTGACA	AATGGTTGTATTATTAGATATATGAGTTTACGAGT	ACTCGTAAACTCATATATCTAATAATACAACCATT	AAAATAATAATAATAATAATAATAATAATAATATATCTTATAATAATAATATGTATTTATCCTCCTTTTTAAAAAATAATAAAAAATTGAAAATTATAAAAAGTGAAGATATAACTACCTGTAATAAAAAAAAAGTACAAGAAATAGATACCAATTTATATGATGGAAAAAACTTTATATTAAATAATATCATAAATTTTTTATTAGAATGTTGTATAAGT	100
AS13	MS1	AS13_S0_Sub0_mip0	AS13	chr6	372749	372722	372329	372363	372364	372721	reverse	ATCGTTAATAATATCTGTTGTTTTATCATCACTTGNNNNAGATCGGAAGAGCACACGTGACTCGCCAAGCTGAAGNNNNNNNNNNTGGACATATTTTTCAATATCACCATATA	TGGACATATTTTTCAATATCACCATATA	ATCGTTAATAATATCTGTTGTTTTATCATCACTTG	CAAGTGATGATAAAACAACAGATATTATTAACGAT	CACTATCTACTAAAGCATCATCATTATTATTAATATTATTATTTTTCAATAACATATGATTACCACTTTTATTTACATAATTCCAAAAATCATCATCATCATTATTTTTATTATTATTATTATTATTATTGTTGTTATTGTTATCCATTTTTGCATTTTTTTTTTTTTTATTATTTTTCTCAAAAATTTTGGTAAACAAATCATAATAATAAGATACATTTTCATTAATAAACTCTGTACTTACTGAATAACTATCTTTTACATTTAATAAATGTTTTAAATCTTTTTGTGAACTCATACAATTGAATTTCCATATATCAGGACTATAAAAATTGGAAAAATTTACTTTTTCTTTTCC	100
AS12	MS1	AS12_S0_Sub0_mip0	AS12	chr6	372856	372828	372459	372493	372494	372827	reverse	TAAACTCTGTACTTACTGAATAACTATCTTTTACANNNNAGATCGGAAGAGCACACGTGACTCGCCAAGCTGAAGNNNNNNNNNNTTGAAGCGAATATTTCATCTTTATTATTA	TTGAAGCGAATATTTCATCTTTATTATTA	TAAACTCTGTACTTACTGAATAACTATCTTTTACA	TGTAAAAGATAGTTATTCAGTAAGTACAGAGTTTA	GAAAATAAGCTTACCATATATTTTAAAATAATCACATTTTCATAACAATTTTTTTCGCTATTATTATTATGATTATATTGGACATATTTTTCAATATCACCATATACACTATCTACTAAAGCATCATCATTATTATTAATATTATTATTTTTCAATAACATATGATTACCACTTTTATTTACATAATTCCAAAAATCATCATCATCATTATTTTTATTATTATTATTATTATTATTGTTGTTATTGTTATCCATTTTTGCATTTTTTTTTTTTTTATTATTTTTCTCAAAAATTTTGGTAAACAAATCATAATAATAAGATACATTTTCATTAA	100
AS12	MS1	AS12_S0_Sub0_mip1	AS12	chr6	372564	372590	372966	372932	372591	372931	forward	CCTTAATATTCCATTTATTTCATATGACATTTTCCNNNNAGATCGGAAGAGCACACGTGACTCGCCAAGCTGAAGNNNNNNNNNNAAATGCAAAAATGGATAACAATAACAA	AAATGCAAAAATGGATAACAATAACAA	CCTTAATATTCCATTTATTTCATATGACATTTTCC	GGAAAATGTCATATGAAATAAATGGAATATTAAGG	CAATAATAATAATAATAATAATAAAAATAATGATGATGATGATTTTTGGAATTATGTAAATAAAAGTGGTAATCATATGTTATTGAAAAATAATAATATTAATAATAATGATGATGCTTTAGTAGATAGTGTATATGGTGATATTGAAAAATATGTCCAATATAATCATAATAATAATAGCGAAAAAAATTGTTATGAAAATGTGATTATTTTAAAATATATGGTAAGCTTATTTTCTAATAATAAAGATGAAATATTCGCTTCAATTTTTGAAGATAATTTTTTTAAAGTCGCATATGATGTTATATTAAAAAAAATTACAAGTGCTACTTTAATAGGGA	100
AS3	MS1	AS3_S0_Sub0_mip1	AS3	chr11	417859	417834	417499	417525	417526	417833	reverse	GTTACTTGAGCTAGACAAATTCACACCNNNNAGATCGGAAGAGCACACGTGACTCGCCAAGCTGAAGNNNNNNNNNNTTGCTATAACTTTAACGGTTTTTACA	TTGCTATAACTTTAACGGTTTTTACA	GTTACTTGAGCTAGACAAATTCACACC	GGTGTGAATTTGTCTAGCTCAAGTAAC	GCTGTAATTTTCTTTGTTTTGTTTAAGTTGTTAGCATTTTTTACATACTTCAATGAGCTATCATAAAGATTTTCCATATTATAATTGTACGAGCTATTATTATTATTATTATTATTATTATTATTAATGTTGTTGTTATACCTTTCAGTATTTCCCTTCGAATTCATATTTCTGTTGATGTTGTCATATCCTTCTTCGTCATCCATATTTTTTAAACCGTCTCTATCATTATTCAATAAATCATTTTCTACATTTTTCTTCTCATTCATTTTTTGACCTCTCATATTTGATGAACTATCATTACGAAA	100
AS3	MS1	AS3_S0_Sub0_mip0	AS3	chr11	417466	417491	417833	417801	417492	417800	forward	TAACAACTTAAACAAAACAAAGAAAATTACAGCNNNNAGATCGGAAGAGCACACGTGACTCGCCAAGCTGAAGNNNNNNNNNNAGAGAAGATAATAATACAGCACCTTA	AGAGAAGATAATAATACAGCACCTTA	TAACAACTTAAACAAAACAAAGAAAATTACAGC	GCTGTAATTTTCTTTGTTTTGTTTAAGTTGTTA	CAATTCAGGTGTGAATTTGTCTAGCTCAAGTAACTTTCGTAATGATAGTTCATCAAATATGAGAGGTCAAAAAATGAATGAGAAGAAAAATGTAGAAAATGATTTATTGAATAATGATAGAGACGGTTTAAAAAATATGGATGACGAAGAAGGATATGACAACATCAACAGAAATATGAATTCGAAGGGAAATACTGAAAGGTATAACAACAACATTAATAATAATAATAATAATAATAATAATAATAGCTCGTACAATTATAATATGGAAAATCTTTATGATAGCTCATTGAAGTATGTAAAAAATGC	100
AS2	MS1	AS2_S0_Sub0_mip0	AS2	chr11	416573	416596	416978	416944	416597	416943	forward	AATATGAACAATTTAGAAAGTAACAATATGTCAGGNNNNAGATCGGAAGAGCACACGTGACTCGCCAAGCTGAAGNNNNNNNNNNGTGATGATGATGCTGAAAAGAAAA	GTGATGATGATGCTGAAAAGAAAA	AATATGAACAATTTAGAAAGTAACAATATGTCAGG	CCTGACATATTGTTACTTTCTAAATTGTTCATATT	ATGAAAATATCGAAGATATGGAAAAGAAAAAAGAACAACAAGAAGGTACAGATAAATATAAAAAATTAAGCCATCTAAACAACAATACTACTAATAATAATAATATTAACGAATTTAATAAAGATAACAAAAATACTAACATGTCTAGTAACAAAAATGTTTTCAATTATAAAAAAAATAACAACACAAATAGAAACTTTAATTATAATAACAATTTTGCAAACAATACAAAAAATAACAACAATAATATTAATAACAACAACAACAATAATAATAATAATAATAATAATAATACGAAGAAAATATTTATGATGAATAAAAATAATGCAAATAATAACATGAAAAAG	100
AS2	MS1	AS2_S0_Sub0_mip1	AS2	chr11	417068	417041	416718	416752	416753	417040	reverse	TTTTGTTACTAGACATGTTAGTATTTTTGTTATCTNNNNAGATCGGAAGAGCACACGTGACTCGCCAAGCTGAAGNNNNNNNNNNACATTATTCATCTTTTTGTTGTTCATAT	ACATTATTCATCTTTTTGTTGTTCATAT	TTTTGTTACTAGACATGTTAGTATTTTTGTTATCT	AGATAACAAAAATACTAACATGTCTAGTAACAAAA	CATTAACCATATTATTACTGTTGGTATTACCCGAATGATTTAAATTTGCTAAGTTTTTATTTCCTGACATATTGTTACTTTCTAAATTGTTCATATTCTTTTTCATGTTATTATTTGCATTATTTTTATTCATCATAAATATTTTCTTCGTATTATTATTATTATTATTATTATTATTGTTGTTGTTGTTATTAATATTATTGTTGTTATTTTTTGTATTGTTTGCAAAATTGTTATTATAATTAAAGTTTCTATTTGTGTTGTTATTTTTTTTATAATTGAAAACAT	100
AS7	MS1	AS7_S0_Sub0_mip0	AS7	chr6	899335	899308	898937	898966	898967	899307	reverse	ATAGGGATAAAGAACCTCAAGACAAAACACNNNNAGATCGGAAGAGCACACGTGACTCGCCAAGCTGAAGNNNNNNNNNNACACACACAATACAAAAGATAACATATT	ACACACACAATACAAAAGATAACATATT	ATAGGGATAAAGAACCTCAAGACAAAACAC	GTGTTTTGTCTTGAGGTTCTTTATCCCTAT	GTCTATACAACATAATAATAATAATAATAATGTAAAAGAAAATATTACAAACAATAATTTTTTATCTTCAAATTATGATAATCTTGAAAATTATAATAAAAGTTACAACATATTAAATCTATCCAAAAAGGAACTTAATAATAATGTAACATGTACAAAATGTAAAATCAAAGACATAGGAAATGTACACTGTAAGGATAACAATTTCTTAGATTTTTTTAATAAAGACGAAGAAAATAATAATAGTGATAATAACAAAAACGATATTCATATGGATGATCTTGACAAATATATCCAGCATAATAATCCTTCTTCTCCTCATTACTTTATATCCTCTAAAA	100
AS11	MS1	AS11_S0_Sub0_mip1	AS11	chr6	377448	377473	377825	377791	377474	377790	forward	ATTTTTAATATAAGTAGTAATTCTGCCTTGTTGAANNNNAGATCGGAAGAGCACACGTGACTCGCCAAGCTGAAGNNNNNNNNNNTACCTTTAACCAGGCAAATAATATCT	TACCTTTAACCAGGCAAATAATATCT	ATTTTTAATATAAGTAGTAATTCTGCCTTGTTGAA	TTCAACAAGGCAGAATTACTACTTATATTAAAAAT	CACCCTTTTCGGGTGTTAATAGTAATAATAATAATAATAATGTAAATAGTAATGTAAATAGTAATTTAAATAATAATGTGAATTCTCCTTTATCGATGTTTGGAACGACCACTGTATCTCCTTCATTAGATAATACAAGAACAAATTATGAATCTTCTATGAGAGTAGCATCCTATTCACAAGGTACCAACGCAACAATAAATAATACAAATACAGGTGGTAATATATTTTCTTCACCTTTATCCAATTCATTAAATCAAGGAATTACAAATGCAAATGCAAATGCAAATACAATTACAAATACAAATGCAAATAAT	100
AS11	MS1	AS11_S0_Sub0_mip0	AS11	chr6	377718	377691	377374	377408	377409	377690	reverse	AATAATGATGACATATTAATACCTGATAATGCTGANNNNAGATCGGAAGAGCACACGTGACTCGCCAAGCTGAAGNNNNNNNNNNGGATAAAGGTGAAGAAAATATATTACCA	GGATAAAGGTGAAGAAAATATATTACCA	AATAATGATGACATATTAATACCTGATAATGCTGA	TCAGCATTATCAGGTATTAATATGTCATCATTATT	CCTGTATTTGTATTATTTATTGTTGCGTTGGTACCTTGTGAATAGGATGCTACTCTCATAGAAGATTCATAATTTGTTCTTGTATTATCTAATGAAGGAGATACAGTGGTCGTTCCAAACATCGATAAAGGAGAATTCACATTATTATTTAAATTACTATTTACATTACTATTTACATTATTATTATTATTATTACTATTAACACCCGAAAAGGGTGAGATATTATTTGCCTGGTTAAAGGTATTGGTAGAAAAAAAATTAGTTGATCTAGATTTATTATCC	100
AS1	MS1	AS1_S0_Sub0_mip1	AS1	chr11	416344	416371	416693	416659	416372	416658	forward	AAATTAAGCCATCTAAACAACAATACTACTAATAANNNNAGATCGGAAGAGCACACGTGACTCGCCAAGCTGAAGNNNNNNNNNNAACAATATTAATAATACTCAAAGCGGAA	AACAATATTAATAATACTCAAAGCGGAA	AAATTAAGCCATCTAAACAACAATACTACTAATAA	TTATTAGTAGTATTGTTGTTTAGATGGCTTAATTT	CAGAACAAAGAAAAAAATTAATTCTGAAAAAAAGATCTGTACCACTTGACCAAAAAAGTTATGTAGTCAATCCTAATATTTTTGGTGAAGCCAAACCTGTTGATATTGATCCAGAAAAAATATTAAATGAAAGTACTACAAAGGAAAAAGACATGAACGACACAAATAGCAACAATAATAATAATAATAATAATAACAATAGTGATGATGATGCTGAAAAGAAAAATGAAAATATCGAAGATATGGAAAAGAAAAAAGAACAACAAGAAGGTACAGATAAATATAAA	100
AS1	MS1	AS1_S0_Sub0_mip0	AS1	chr11	416613	416586	416182	416211	416212	416585	reverse	GTGATTCATATGTACATTTGAACCTCCTACNNNNAGATCGGAAGAGCACACGTGACTCGCCAAGCTGAAGNNNNNNNNNNATCTTCGATATTTTCATTTTTCTTTTCA	ATCTTCGATATTTTCATTTTTCTTTTCA	GTGATTCATATGTACATTTGAACCTCCTAC	GTAGGAGGTTCAAATGTACATATGAATCAC	GCATCATCATCACTATTGTTATTATTATTATTATTATTATTGTTGCTATTTGTGTCGTTCATGTCTTTTTCCTTTGTAGTACTTTCATTTAATATTTTTTCTGGATCAATATCAACAGGTTTGGCTTCACCAAAAATATTAGGATTGACTACATAACTTTTTTGGTCAAGTGGTACAGATCTTTTTTTCAGAATTAATTTTTTTCTTTGTTCTGTTCCGCTTTGAGTATTATTAATATTGTTATTATTATTATTATTATTATTATTATTATCAGCAATACTTTGTTTATTCATATGATTATTATTTAGATAATTCTGGTTTTTAAAATTAAAAGCATTATTATTCATTTTATCATTTAACATATTATTTTGTTG	100
PFG377	MS1	PFG377_S0_Sub0_mip1	PFG377	chr12	2045732	2045753	2046120	2046086	2045754	2046085	forward	AAAAATTGAATAGACATGAACATAATTTTTGTACANNNNAGATCGGAAGAGCACACGTGACTCGCCAAGCTGAAGNNNNNNNNNNCATCGGATGGTTCAACTAATGG	CATCGGATGGTTCAACTAATGG	AAAAATTGAATAGACATGAACATAATTTTTGTACA	TGTACAAAAATTATGTTCATGTCTATTCAATTTTT	TATATATTGTTTTATAAAATGGTATAGTATATCACTATTTATGTTGGTACCGTGTATATAATCTCCATTTTTATCCCTACGATTAACATAATTGGAATCGATATTATTAATATTATTATTATTATTATTATTATTAATATTACTACTCAAATAATTTCCGTTGAGATCCTTTTCATACATATAATAATCATCATGAATATAATTATGTTTTATGATAGGGCTTATATTTATAAATGGCTGTTGTAATATATTAAAAATTTGTTGCTCATAAGAAAATTCTTCTTTTGTAAAAAAACCAAAAGGCTGACATTCATATATTTCATCATAATAAT	100
PFG377	MS1	PFG377_S0_Sub0_mip0	PFG377	chr12	2046021	2045992	2045660	2045694	2045695	2045991	reverse	TTTTACATTAGAAATAACCAAATTTGTTCTACGTCNNNNAGATCGGAAGAGCACACGTGACTCGCCAAGCTGAAGNNNNNNNNNNTGAGCAACAAATTTTTAATATATTACAACA	TGAGCAACAAATTTTTAATATATTACAACA	TTTTACATTAGAAATAACCAAATTTGTTCTACGTC	GACGTAGAACAAATTTGGTTATTTCTAATGTAAAA	GCCATTTATAAATATAAGCCCTATCATAAAACATAATTATATTCATGATGATTATTATATGTATGAAAAGGATCTCAACGGAAATTATTTGAGTAGTAATATTAATAATAATAATAATAATAATAATATTAATAATATCGATTCCAATTATGTTAATCGTAGGGATAAAAATGGAGATTATATACACGGTACCAACATAAATAGTGATATACTATACCATTTTATAAAACAATATATACCATTAGTTGAACCATCCGATGAAGAACATTTACAAATCGAAGTATTCAAGTTCAAATA	100
TA109	MS1	TA109_S0_Sub0_mip1	TA109	chr6	800959	800984	801365	801337	800985	801336	forward	GGAAAAGTATGCTCAAATTCATAAGGTCGNNNNAGATCGGAAGAGCACACGTGACTCGCCAAGCTGAAGNNNNNNNNNNGCAAAAAGAAACAAAGGAAGTAAAAA	GCAAAAAGAAACAAAGGAAGTAAAAA	GGAAAAGTATGCTCAAATTCATAAGGTCG	CGACCTTATGAATTTGAGCATACTTTTCC	ACGAGGTTAAATCAGGACAACATAGTTCTTTGATCAATACAAAATTGGATGAAGCAAAAAATATATCGACTACTACTACTACTACTACTATAAATAATGATAATAATAATGATAATAATAATGATAATAATAATACCAAGAAGGGATATAATTTTCCCTTTAGCATGTTTGGTATAGGTACTGGAAACAAATCGGCAACCTCCAAAAATGTAGTAAAAGAGAAACCTACAACAAAATTGGAGGAATTACAACCAATGAAAAAAATAGAAGAATCAGTTGAGGGATTACAAATTCGTGAAAAAGATCAAGCAAAAAGGATAGAAGAGATAGAAACAAAAAGGACAGACAAAAT	100
TA109	MS1	TA109_S0_Sub0_mip0	TA109	chr6	801129	801096	800757	800791	800792	801095	reverse	TTCTAATTTAAATTGATCCAAATATTCCACTACAANNNNAGATCGGAAGAGCACACGTGACTCGCCAAGCTGAAGNNNNNNNNNNCCCTTCTTGGTATTATTATTATCATTATTATTAT	CCCTTCTTGGTATTATTATTATCATTATTATTAT	TTCTAATTTAAATTGATCCAAATATTCCACTACAA	TTGTAGTGGAATATTTGGATCAATTTAAATTAGAA	CATTATTATTATCATTATTTATAGTAGTAGTAGTAGTAGTAGTCGATATATTTTTTGCTTCATCCAATTTTGTATTGATCAAAGAACTATGTTGTCCTGATTTAACCTCGTTTTTTACTTCCTTTGTTTCTTTTTGCTCATTTGGAGATTTTTTCGTTTTGAATATCTTAAAAATATCCTTATGATGTTCCCTATTATAATTTTCAATAATATCATTCATAAGTGTAGGTAAAAGACTCACTTCTTTCATATCATTTTCAATTGTATCATCTTTGATTGAATTTATATTTCCATCTATATTATC	100
AS8	MS1	AS8_S0_Sub0_mip0	AS8	chr6	893973	893994	894391	894357	893995	894356	forward	ATATCATACTTTTTCAAGAGATCTAAAACTACTTGNNNNAGATCGGAAGAGCACACGTGACTCGCCAAGCTGAAGNNNNNNNNNNTCTGCGTACCTTATACCTGTAG	TCTGCGTACCTTATACCTGTAG	ATATCATACTTTTTCAAGAGATCTAAAACTACTTG	CAAGTAGTTTTAGATCTCTTGAAAAAGTATGATAT	GTAAAACAGGCATATCATCGATTAAATCTGAAAAAACTTTTTTCTTCTTATCAAAATAAAAATCTTCTGATTCTTTATTTTTATAATATATATCTAACAAGCTCTTCATTAATAATAAAATGGTTCGTTCAATATCTACATAAAGTTTTTGTGCCAGAAAATAATTTTCTAGCATGGTCCAAATTTTTTCTTTGAGTTTATTATCATCATTACTAAAAGAATTATTATTATTATTGTTACTATTATTATTATTATTATTATTGTTGTTGTTATTTGCACAAGTAATTAATTCTTCATGTATAATTTGCAAACAGTCATAATAATTACAATATAAGTTTCCATAAATGCTCATAATATTTTCC	100
AS8	MS1	AS8_S0_Sub0_mip1	AS8	chr6	894468	894435	894093	894125	894126	894434	reverse	TGAACGAACCATTTTATTATTAATGAAGAGCTTNNNNAGATCGGAAGAGCACACGTGACTCGCCAAGCTGAAGNNNNNNNNNNGTATAGAAGATGAACATATATATACAATGAATAT	GTATAGAAGATGAACATATATATACAATGAATAT	TGAACGAACCATTTTATTATTAATGAAGAGCTT	AAGCTCTTCATTAATAATAAAATGGTTCGTTCA	CGAATATGATGAAAATAATGTAAAAGATTTATCAAACAATATACAAGTAGTTTTAGATCTCTTGAAAAAGTATGATATGGAAAATATTATGAGCATTTATGGAAACTTATATTGTAATTATTATGACTGTTTGCAAATTATACATGAAGAATTAATTACTTGTGCAAATAACAACAACAATAATAATAATAATAATAATAGTAACAATAATAATAATAATTCTTTTAGTAATGATGATAATAAACTCAAAGAAAAAATTTGGACCATGCTAGAAAATTATTTTCTGGCACAAAAACTTTATGTAGATAT	100
Ara2	MS1	Ara2_S0_Sub0_mip1	Ara2	chr11	416545	416524	416191	416225	416226	416523	reverse	ATATTATTTTGTTGGTGATTCATATGTACATTTGANNNNAGATCGGAAGAGCACACGTGACTCGCCAAGCTGAAGNNNNNNNNNNTGTTGCTATTTGTGTCGTTCAT	TGTTGCTATTTGTGTCGTTCAT	ATATTATTTTGTTGGTGATTCATATGTACATTTGA	TCAAATGTACATATGAATCACCAACAAAATAATAT	GTCTTTTTCCTTTGTAGTACTTTCATTTAATATTTTTTCTGGATCAATATCAACAGGTTTGGCTTCACCAAAAATATTAGGATTGACTACATAACTTTTTTGGTCAAGTGGTACAGATCTTTTTTTCAGAATTAATTTTTTTCTTTGTTCTGTTCCGCTTTGAGTATTATTAATATTGTTATTATTATTATTATTATTATTATTATTATCAGCAATACTTTGTTTATTCATATGATTATTATTTAGATAATTCTGGTTTTTAAAATTAAAAGCATTATTATTCATTTTATCATTTAAC	100
Ara2	MS1	Ara2_S0_Sub0_mip0	Ara2	chr11	416073	416100	416484	416460	416101	416459	forward	AGCCAAACCTGTTGATATTGATCCANNNNAGATCGGAAGAGCACACGTGACTCGCCAAGCTGAAGNNNNNNNNNNCATGAAAATGGATATGATGAAAAATGTA	CATGAAAATGGATATGATGAAAAATGTA	AGCCAAACCTGTTGATATTGATCCA	TGGATCAATATCAACAGGTTTGGCT	GGAAATACAATAAATAATAATATGAATCAAAATTTTAACTATAATAATATCAAAGGAAGTTATTTAAATAATAATCAACAAGTAGGAGGTTCAAATGTACATATGAATCACCAACAAAATAATATGTTAAATGATAAAATGAATAATAATGCTTTTAATTTTAAAAACCAGAATTATCTAAATAATAATCATATGAATAAACAAAGTATTGCTGATAATAATAATAATAATAATAATAATAATAACAATATTAATAATACTCAAAGCGGAACAGAACAAAGAAAAAAATTAATTCTGAAAAAAAGATCTGTACCACTTGACCAAAAAAGTTATGTAGTCAATCCTAATATTTTTGGTGA	100
PolyAlpha	MS1	PolyAlpha_S0_Sub0_mip0	PolyAlpha	chr4	532552	532525	532158	532181	532182	532524	reverse	TGACGATGGACCCAAAAAGATCGANNNNAGATCGGAAGAGCACACGTGACTCGCCAAGCTGAAGNNNNNNNNNNAAGGGTAGTTCCTATTTATCTTTTTATT	AAGGGTAGTTCCTATTTATCTTTTTATT	TGACGATGGACCCAAAAAGATCGA	TCGATCTTTTTGGGTCCATCGTCA	GCTGTAATGAAGATATTGTAGAAAACTTTATTATAAAGAAAAATTTTAAATTACCTTGTTGGATAAAAATAAAAAATTTAAGAAAAAATGATTTAAGCAATTTAACATATTGTTATTTTGATTGTATTGTGGAAGATAAAAAGAGTATATTATTATGTGATAAGGTTCATGAGAAGAAAGTGGATACAAGTAAAAATATAGACGAACAGACCAGCCCAAAAATTAATAATGTTAATAGTAATAATAATAATAATAATAACAATAATAATAATAATAACAATAATAATAATAATAATAATAATAATAATAATAGTAGTAATAATTTTGGTAGAGTTATAATTTC	100
atp6	DR1	atp6_S0_Sub0_mip10	E431	chr1	267835	267862	268245	268220	267863	268219	forward	CAATCCTTCTGGTATAGCAGCAACAGAGATCGGAAGAGCACACGTGACTCGCCAAGCTGAAGNNNNNNNNNNNNTAGAAAAATAATCACTATATGGATCAGC	TAGAAAAATAATCACTATATGGATCAGC	CTGTTGCTGCTATACCAGAAGGATTG	CAATCCTTCTGGTATAGCAGCAACAG	TTCATCAATTGATCCTTCTTCTCCATCATCCGTTAAAGCTTCAACATTTCCTTCATCTTTTAATTTATTAAAAAAAGATGATTCACCTGCATATATATCATTTGTTAAGTTTGAACTTTCATAAAAGTAATAGGTATCCCCTTTTTGACATAGTTGGTATTCTGTTAAAGAATCAGATTCTCTAAACAAATGAAACACGGTTGTTGTCATTTGATTTGTTGTAAGGGTACCTGTTTTATCAGAACATATAACCGTTGTACATCCTAACGTCTCAACACTTTGTAATTTTCTTACTATAGCATTTTTTTTTACCATTCTTCTTGTTCCTAAAGCTAAACAAGTTGTTATGACTGCTGG	100
atp6	DR1	atp6_S0_Sub0_mip11	L263	chr1	268527	268506	268114	268138	268139	268505	reverse	GTTGAGACGTTAGGATGTACAACGGAGATCGGAAGAGCACACGTGACTCGCCAAGCTGAAGNNNNNNNNNNNNCATCTACCGCTATTGTATGTGG	CATCTACCGCTATTGTATGTGG	CCGTTGTACATCCTAACGTCTCAAC	GTTGAGACGTTAGGATGTACAACGG	TAGATGTATAGCTGTTGTAATCAACATAGGTATGAAGACTGAAATAGGTCATATTCAGCATGCTGTTATAGAATCAAATAGTGAAGATACTCAAACACCTTTACAAATAAAAATCGATTTATTTGGTCAACAATTATCAAAAATCATTTTTGTAATATGTGTAACTGTATGGATTATTAATTTTAAACATTTCTCAGATCCAATTCATGGTTCATTTTTATATGGTTGTTTATATTATTTTAAAATTAGTGTTGCTTTAGCTGTTGCTGCTATACCAGAAGGATTGCCAGCAGTCATAACAACTTGTTTAGCTTTAGGAACAAGAAGAATGGTAAAAAAAAATGCTATAGTAAGAAAATTACAAAGT	100
atp6	DR1	atp6_S0_Sub0_mip8	A623	chr1	267196	267223	267636	267602	267224	267601	forward	GAAAATATTTGCTTCATTACAATTTACTAAACACAAGATCGGAAGAGCACACGTGACTCGCCAAGCTGAAGNNNNNNNNNNNNGTGTTGATGTGGTATTTATTTTATTACC	GTGTTGATGTGGTATTTATTTTATTACC	TGTGTTTAGTAAATTGTAATGAAGCAAATATTTTC	GAAAATATTTGCTTCATTACAATTTACTAAACACA	CAATTTTGAGTGGAAACAATTTTCAAAACTTGTGCCATGCTCAAATGTATTTTCTCCTATAGCTTCATATCCATTTGTTGTTGCCTGAGCTGTAGTATAATTAGAATGGTTAGCATTCTTTAAATTCTTATCATTTTCATTCAATGTACTGGTAATATGACTGTTATCATTTTTTGAACTAAAGAATTTGTTGATACCCCTTGGTGATTTATCCTTCTTATTTGATGATTGTACAGGTGTTGTATTTTTTTCATATTCTGCTGGCATTTTATTATTTTTAGAGAATGTTGGTAATATATCAAAATTATGTACAAAATGTAATAAAGCTAATTCGGTACTGTCTCCAAATTTTTTTACTATTTGACTATTATCGTTACA	100
atp6	DR1	atp6_S0_Sub0_mip9	E431	chr1	267906	267885	267482	267513	267514	267884	reverse	CAACATTCTCTAAAAATAATAAAATGCCAGCAAGATCGGAAGAGCACACGTGACTCGCCAAGCTGAAGNNNNNNNNNNNNTTGAAGCTTTAACGGATGATGG	TTGAAGCTTTAACGGATGATGG	TGCTGGCATTTTATTATTTTTAGAGAATGTTG	CAACATTCTCTAAAAATAATAAAATGCCAGCA	AGAAGAAGGATCAATTGATGAAGCTGATCCATATAGTGATTATTTTTCTAGTGATAGTAAGAAAATGAAAAATGATTTAAACAACAACAATAATAATAATAATAATAGTAGTAGGAGTGGTGCTAAGAGGAATATTCCTTTAAAAGAAATGAAATCAAATGAAAATACAATAATAAGTAGAGGTAGTAAAATATTAGAAGATAAAATTAATAAATATTGTTATTCAGAATATGATTATAATTTTTATATGTGTTTAGTAAATTGTAATGAAGCAAATATTTTCTGTAACGATAATAGTCAAATAGTAAAAAAATTTGGAGACAGTACCGAATTAGCTTTATTACATTTTGTACATAATTTTGATATATTAC	100
atp6	DR1	atp6_S0_Sub0_mip12	L263	chr1	268306	268335	268709	268682	268336	268681	forward	GGGAGTTTTATTACCAACACTCAATTCAAGATCGGAAGAGCACACGTGACTCGCCAAGCTGAAGNNNNNNNNNNNNGATCTGAGAAATGTTTAAAATTAATAATCC	GATCTGAGAAATGTTTAAAATTAATAATCC	TGAATTGAGTGTTGGTAATAAAACTCCC	GGGAGTTTTATTACCAACACTCAATTCA	ATACAGTTACACATATTACAAAAATGATTTTTGATAATTGTTGACCAAATAAATCGATTTTTATTTGTAAAGGTGTTTGAGTATCTTCACTATTTGATTCTATAACAGCATGCTGAATATGACCTATTTCAGTCTTCATACCTATGTTGATTACAACAGCTATACATCTACCACATACAATAGCGGTAGATGAAAATAAAATATTTTTTTTCAACTGTATTTCACAATTTTTATAACTATCTTCCATTTTTTCAGCATATTTGTCAACTGAACAGGATTCTCCTGTTAACATACTCTGTTCAACTTTTAAACTTGTTGAATATATTTTAATTATTCTTGCATCAGC	100
atp6	DR1	atp6_S0_Sub0_mip6	S769	chr1	266676	266696	267085	267052	266697	267051	forward	TTTTATTTTCAACAATAACACTCATAAGTTTCCTAGATCGGAAGAGCACACGTGACTCGCCAAGCTGAAGNNNNNNNNNNNNGCTATAGCTCTGGCCGTATTA	GCTATAGCTCTGGCCGTATTA	AGGAAACTTATGAGTGTTATTGTTGAAAATAAAA	TTTTATTTTCAACAATAACACTCATAAGTTTCCT	ATATTATCACCTGTAATCATAAATACACGTATACCAGCCATATGGCATAATCTAATTGCTCTTCCTACATATTTACGTGGTGGATCAATAATACCTAATCCACCTAAATAAATTAAATCTTGTTCTAATTTATAATAATCATCTGTATTCTTAATATTTAAATCTTTACTACTTAATTTTTTATAAGCAAAGCTAAGTGTTCTTAATGCTCTTTTTCCCATATTTTGAATCTTATTATGAATTTCATTTTTTAAAGTTTCATTTAATGGACGTATATCATTTTTCGTTAAATAATATTTACAATTTTTTATTATATTCTCAGGTGCACCTTTACAATACAATATTATTTCTTTTT	100
atp6	DR1	atp6_S0_Sub0_mip7	A623	chr1	267337	267312	266888	266915	266916	267311	reverse	GGGAAAAAGAGCATTAAGAACACTTAGCAGATCGGAAGAGCACACGTGACTCGCCAAGCTGAAGNNNNNNNNNNNNGCTAACCATTCTAATTATACTACAGC	GCTAACCATTCTAATTATACTACAGC	GCTAAGTGTTCTTAATGCTCTTTTTCCC	GGGAAAAAGAGCATTAAGAACACTTAGC	TCAGGCAACAACAAATGGATATGAAGCTATAGGAGAAAATACATTTGAGCATGGCACAAGTTTTGAAAATTGTTTCCACTCAAAATTGGGTAATAAAATAAATACCACATCAACACATAATAATAATAACAACAATAATAATAATAGTAATAGTGTTCCAAGTGAATGTATTTCTTCTTGGAGAAATGAATGTAAACAAATAAAAATTATTGAATTCACTAGAGAAAGGAAACTTATGAGTGTTATTGTTGAAAATAAAAAAAAAGAAATAATATTGTATTGTAAAGGTGCACCTGAGAATATAATAAAAAATTGTAAATATTATTTAACGAAAAATGATATACGTCCATTAAATGAAACTTTAAAAAATGAAATTCATAATAAGATTCAAAATAT	100
dhfr-ts	DR1	dhfr-ts_S0_Sub0_mip2	N51,C59,S108	chr4	748552	748526	748140	748165	748166	748525	reverse	CCCCTCATTTTTGCTTTCAACCTTACAGATCGGAAGAGCACACGTGACTCGCCAAGCTGAAGNNNNNNNNNNNNTTTCCCAAGTAAAACTATTAGATCTTC	TTTCCCAAGTAAAACTATTAGATCTTC	GTAAGGTTGAAAGCAAAAATGAGGGG	CCCCTCATTTTTGCTTTCAACCTTAC	AACTTTGTTAATGATATAAACATCTTCATCAAAATCTTCTTTTTTTAAGGTTCTAGACAATATAACATTTATCCTATTGCTTAAAGGTTTAAATTTTTTTGGAATGCTTTCCCAGCTTGTTCTTCCCATAACTACAACATTTTGTAATTTTTTAGAATTAGGCATATCATTTACATTATCCACAGTTTCTTTGTTTAAATATTTACATCTCTTATATTTCAATTTTTCATATTTTGATTCATTCACATATGTTGTAACTGCACAAAAATATTTCATATCTAGGGAATTACATTTCCATGGTAATACTCCTTTATTTCCTAGACCTCTAAATGTGTAGTTATTAAAAACCTCATTTTTTTT	100
dhfr-ts	DR1	dhfr-ts_S0_Sub0_mip3	S108,I164,T185	chr4	748341	748365	748748	748715	748366	748714	forward	GTTAGCGATGTATATACTAGTAACAATACAACATAGATCGGAAGAGCACACGTGACTCGCCAAGCTGAAGNNNNNNNNNNNNCTGTGGATAATGTAAATGATATGCC	CTGTGGATAATGTAAATGATATGCC	ATGTTGTATTGTTACTAGTATATACATCGCTAAC	GTTAGCGATGTATATACTAGTAACAATACAACAT	TAATTCTAAAAAATTACAAAATGTTGTAGTTATGGGAAGAACAAGCTGGGAAAGCATTCCAAAAAAATTTAAACCTTTAAGCAATAGGATAAATGTTATATTGTCTAGAACCTTAAAAAAAGAAGATTTTGATGAAGATGTTTATATCATTAACAAAGTTGAAGATCTAATAGTTTTACTTGGGAAATTAAATTACTATAAATGTTTTATTATAGGAGGTTCCGTTGTTTATCAAGAATTTTTAGAAAAGAAATTAATAAAAAAAATATATTTTACTAGAATAAATAGTACATATGAATGTGATGTATTTTTTCCAGAAATAAATGAAAATGAGTATCAAATTATTTCT	100
dhfr-ts	DR1	dhfr-ts_S0_Sub0_mip0	V16	chr4	748094	748114	748520	748486	748115	748485	forward	AGAAGATTTTGATGAAGATGTTTATATCATTAACANNNNAGATCGGAAGAGCACACGTGACTCGCCAAGCTGAAGNNNNNNNNNNGAACAAGTCTGCGACGTTTTC	GAACAAGTCTGCGACGTTTTC	AGAAGATTTTGATGAAGATGTTTATATCATTAACA	TGTTAATGATATAAACATCTTCATCAAAATCTTCT	GATATTTATGCCATATGTGCATGTTGTAAGGTTGAAAGCAAAAATGAGGGGAAAAAAAATGAGGTTTTTAATAACTACACATTTAGAGGTCTAGGAAATAAAGGAGTATTACCATGGAAATGTAATTCCCTAGATATGAAATATTTTTGTGCAGTTACAACATATGTGAATGAATCAAAATATGAAAAATTGAAATATAAGAGATGTAAATATTTAAACAAAGAAACTGTGGATAATGTAAATGATATGCCTAATTCTAAAAAATTACAAAATGTTGTAGTTATGGGAAGAACAAGCTGGGAAAGCATTCCAAAAAAATTTAAACCTTTAAGCAATAGGATAAATGTTATATTGTCTAGAACCTTAAAAAA	500
dhps	DR1	dhps_S0_Sub0_mip5	A437,S436	chr8	549584	549607	549983	549954	549608	549953	forward	GTTCTAATGCATAAAAGAGGAAATCCACATAGATCGGAAGAGCACACGTGACTCGCCAAGCTGAAGNNNNNNNNNNNNAGATGGAGGTATTTTTGTTGAACC	AGATGGAGGTATTTTTGTTGAACC	ATGTGGATTTCCTCTTTTATGCATTAGAAC	GTTCTAATGCATAAAAGAGGAAATCCACAT	TAAACGTGCTGTTCAAAGAATGTTTGAAATGATAAATGAAGGTGCTAGTGTTATAGATATAGGTGGAGAATCCTCTGGTCCTTTTGTTATACCTAATCCAAAAATTAGTGAAAGAGATTTAGTAGTACCTGTATTACAATTATTTCAAAAAGAATGGAATGATATAAAAAATAAAATTGTTAAATGTGATGCGAAACCAATTATAAGTATTGATACAATTAACTATAATGTTTTTAAAGAATGTGTTGATAATGATTTAGTTGATATATTAAATGATATTAGTGCTTGTACAAATAATCCAGAAATTATAAAATTATTAAAAAAAAAAAACAAATTCTATAGTGTA	100
dhps	DR1	dhps_S0_Sub0_mip6	K540,A581,A613	chr8	550320	550298	549876	549909	549910	550297	reverse	CTGGATTATTTGTACAAGCACTAATATCATTTAAAGATCGGAAGAGCACACGTGACTCGCCAAGCTGAAGNNNNNNNNNNNNACATCCAATTGTGTGATTTGTCC	ACATCCAATTGTGTGATTTGTCC	TTAAATGATATTAGTGCTTGTACAAATAATCCAG	CTGGATTATTTGTACAAGCACTAATATCATTTAA	ACAATATTTTTATTTTCATTTTGTTGTTCATCATGTAATTTTTGTTGTGTATTTATTACAACATTTTGATCATTCATGCAATGGGCAATAAATCTTTTTCTTGAATATCCAATAAAAAGTGGATACTCATCATATACATGTATATTTTGTAAGAGTTTAATAGATTGATCATGTTTCTTCGCAAATCCTAATCCAATATCAAATAGTATCCTATAACGAGGTATTCCATTTAATACAAGAAAATTTAATCTTTGTTCTAAATAATTTTTTATATCATAAACTAGATTATCATAATTTGTTAGTTTATCCATTGTATGTGGATTTCCTCTTTTATGCATTAGAACTACACTATAGAATTTGTTTTTTTTTTTTAATAATTTTATAATTT	100
crt	DR1	crt_S0_Sub0_mip1	M74,C72,H97,K76,N75	chr7	403764	403737	403498	403521	403522	403736	reverse	AAGACAAGAACCTCCACCTAAACGNNNNAGATCGGAAGAGCACACGTGACTCGCCAAGCTGAAGNNNNNNNNNNTCTTACTTTTGAATTTCCCTTTTTATTT	TCTTACTTTTGAATTTCCCTTTTTATTT	AAGACAAGAACCTCCACCTAAACG	CGTTTAGGTGGAGGTTCTTGTCTT	CCAAATAAGGAATAAACAATAAAGAACATAATCATACAAATAAAGTTGTGAGTTTCGGATGTTACAAAACTATAGTTACCAATTTTGTTTAAAGTTCTTTTAGCAAAAATTTTATTCATTACACATACACTTAAATAAATAATACTTAAAATATAAATAAAAATATTATCCTTAATCTCTTTAAAAATAAGTTTAAACACATGAGCACATTTACC	1000
crt	DR1	crt_S0_Sub0_mip0	M74,C72,H97,K76,N75	chr7	403471	403491	403730	403696	403492	403695	forward	ATTTGTATGATTATGTTCTTTATTGTTTATTCCTTNNNNAGATCGGAAGAGCACACGTGACTCGCCAAGCTGAAGNNNNNNNNNNCCCTTGTCGACCTTAACAGAT	CCCTTGTCGACCTTAACAGAT	ATTTGTATGATTATGTTCTTTATTGTTTATTCCTT	AAGGAATAAACAATAAAGAACATAATCATACAAAT	GGCTCACGTTTAGGTGGAGGTTCTTGTCTTGGTAAATGTGCTCATGTGTTTAAACTTATTTTTAAAGAGATTAAGGATAATATTTTTATTTATATTTTAAGTATTATTTATTTAAGTGTATGTGTAATGAATAAAATTTTTGCTAAAAGAACTTTAAACAAAATTGGTAACTATAGTTTTGTAACATCCGAAACTCACAACTTT	1000
crt	DR1	crt_S0_Sub1_mip2	A220	chr7	404262	404294	404606	404578	404295	404577	forward	TTTTCAAACATGACAAGGGAAATAGTTTTNNNNAGATCGGAAGAGCACACGTGACTCGCCAAGCTGAAGNNNNNNNNNNTATTTATTTACTCCTTTTTAGATATCACTTATA	TATTTATTTACTCCTTTTTAGATATCACTTATA	TTTTCAAACATGACAAGGGAAATAGTTTT	AAAACTATTTCCCTTGTCATGTTTGAAAA	CAATTATCTCGGAGCAGTTATTATTGTTGTAACAATAGCTCTTGTAGAAATGAAATTATCTTTTGAAACACAAGAAGAAAATTCTATCATATTTAATCTTGTCTTAATTAGTGCCTTAATTGTAAGAAAACAAAATATATAAATAAATAAATATATATATATATATATATATATTGTAATATTTAATATATATTAACACTTAAACTTTGTTTTTATTATATTAATTTATATTCTTTATCATTTTTTTTTTTTTTTTTCCTTCTTTTTTTTTTAGCCTGTATGC	1000
crt	DR1	crt_S0_Sub1_mip3	A220	chr7	404649	404621	404297	404326	404327	404620	reverse	TTACAACAATAATAACTGCTCCGAGATAATNNNNAGATCGGAAGAGCACACGTGACTCGCCAAGCTGAAGNNNNNNNNNNTCTTCTTACATTTAATCTTAAAATGTCAA	TCTTCTTACATTTAATCTTAAAATGTCAA	TTACAACAATAATAACTGCTCCGAGATAAT	ATTATCTCGGAGCAGTTATTATTGTTGTAA	TCTTATATTTTTTAAAAACTATTTCCCTTGTCATGTTTGAAAAGCATACAGGCTAAAAAAAAAAGAAGGAAAAAAAAAAAAAAAAATGATAAAGAATATAAATTAATATAATAAAAACAAAGTTTAAGTGTTAATATATATTAAATATTACAATATATATATATATATATATATATTTATTTATTTATATATTTTGTTTTCTTACAATTAAGGCACTAATTAAGACAAGATTAAATATGATAGAATTTTCTTCTTGTGTTTCAAAAGATAATTTCATTTCTACAAGAGCTATTG	1000
crt	DR1	crt_S0_Sub2_mip5	I356,N326	chr7	405329	405352	405633	405604	405353	405603	forward	AATTGCTTATTACTTTAAATTCTTAGCCGTNNNNAGATCGGAAGAGCACACGTGACTCGCCAAGCTGAAGNNNNNNNNNNTTTAGAAAACCTTCGCATTGTTTT	TTTAGAAAACCTTCGCATTGTTTT	AATTGCTTATTACTTTAAATTCTTAGCCGT	ACGGCTAAGAATTTAAAGTAATAAGCAATT	CCTTCTTTAACATTTGTGATAATTTAATAACCAGCTATGTAAGAATAAAAAGGATGAAAAACGTTGATACATACAAGAGGAAATAAATATGGGAATGTTTAATTGAATTAAGATATATATATATATATATATATATATATATATATATGTAACCATATAATTTTTCATTTTCTATGCTTTTTATAGATTATCGACAAATTTTCTACCATGACATATACTATTGTTAGTTGTATACAAGGTCCAGCAATAGC	1000
crt	DR1	crt_S0_Sub2_mip4	N326	chr7	405464	405433	405132	405157	405158	405432	reverse	AAGACCACAATTCTGAAGAGGAAACANNNNAGATCGGAAGAGCACACGTGACTCGCCAAGCTGAAGNNNNNNNNNNCTTAATTCAATTAAACATTCCCATATTTATTT	CTTAATTCAATTAAACATTCCCATATTTATTT	AAGACCACAATTCTGAAGAGGAAACA	TGTTTCCTCTTCAGAATTGTGGTCTT	CCTCTTGTATGTATCAACGTTTTTCATCCTTTTTATTCTTACATAGCTGGTTATTAAATTATCACAAATGTTAAAGAAGGAAAACAATGCGAAGGTTTTCTAAAAAAAAAAAATAAAAAATAATAAATAAAATAATAATATATATAATATATATAATATTGTTTTATTTAATTATTATTGTTAAAATATATATAAATGTCTCTTATAATTTTGAAATTTTATTATAAGCTTCTTACCCATGCTCCGTCACAATCATCACATAACTTAGCCATACC	1000
crt	DR1	crt_S0_Sub2_mip6	I356	chr7	405796	405763	405535	405569	405570	405762	reverse	TATATGTCATGGTAGAAAATTTGTCGATAATCTATNNNNAGATCGGAAGAGCACACGTGACTCGCCAAGCTGAAGNNNNNNNNNNACATGAATGCATAAAATTATTATAAAATATGATA	ACATGAATGCATAAAATTATTATAAAATATGATA	TATATGTCATGGTAGAAAATTTGTCGATAATCTAT	ATAGATTATCGACAAATTTTCTACCATGACATATA	CGTTGTACCATCATAAACATTTAAATGTATATTGTGAAAAAAAAAAAAAACATTACATATAAAAAATATATATCATATATATCATATATTTCACATATATATTTATATATTTATATCTTTTTAATTCTTACGGCTAAGAATTTAAAGTAATAAGCAATTGCTATTGCTGGACCTTGTATACAACTAACAATAG	1000
mdr1	DR1	mdr1_S0_Sub0_mip1	N86,Y184	chr5	958519	958496	958078	958104	958105	958495	reverse	GGTAATGTTCCTCCTGATAATACAGCAAGATCGGAAGAGCACACGTGACTCGCCAAGCTGAAGNNNNNNNNNNNNGACACCACAAACATAAATTAACGG	GACACCACAAACATAAATTAACGG	TGCTGTATTATCAGGAGGAACATTACC	GGTAATGTTCCTCCTGATAATACAGCA	AAAAACGCAAGTAATACATAAAGTCAAACGTGCATTTTTTATTAATGACCAAATATATAAACCTAAAAAGGAACTGGCATATGTAAAAATTGTTATAAATTTCGTACCAATTCCTGAACTCACTTGTTCTAAATAAAAATCTAAATCAGATCTTAATTTAGATCCAGGATTATTATCATGAAATTGTCCATCTTGATAAAAAACACTTCTTAAATATTCAAGCTTTAAAGTTTTTAATATTTTTGATGTAATTACATCCATACAATAACTTGATATCATTGATAATATAAATTGTACTAAACCTATAGATACTAATGATAATATTATAGGATTAATATCATCACCTAAATTCATGTTCTTTAATATTACACCAAACACAGATATAAAAAAA	100
mdr1	DR1	mdr1_S0_Sub0_mip3		chr5	959139	959118	958732	958766	958767	959117	reverse	CGAATGCATAAGAAACTAAAATTAAACCATTTATTAGATCGGAAGAGCACACGTGACTCGCCAAGCTGAAGNNNNNNNNNNNNCAACCTGATTCTCCCACAAATG	CAACCTGATTCTCCCACAAATG	AATAAATGGTTTAATTTTAGTTTCTTATGCATTCG	CGAATGCATAAGAAACTAAAATTAAACCATTTATT	CATATGTTTTCCCTTCTTTTAGAGTAAAACTTAAATCTTTATAAATTTCAACATCTTTTCTAGTATCATAATGAAATCTTACATTTTTAAATTCAATTTTTTTAATATTTGGTAATGTTTCTCCATCATCATTATTTTCAACTAATGGTTTTCGATTTATTATTTCATATAAACTATTTGTTGCTTCTAAAGCTTTCATATATTCTGTTATATTTGGTAAGATAATTGTTAACATAAACATACTAATAAGTACACCTAATAAAATGGATATAACTGAGGCACCATTAAAATCATTATTGGGGTATTGATTCGTTGCACTATTTATAATAATTCTTGTACCATACCAAAAAC	100
mdr1	DR1	mdr1_S0_Sub0_mip2	Y184	chr5	958372	958393	958820	958796	958394	958795	forward	AATAGTGCAACGAATCAATACCCCAAGATCGGAAGAGCACACGTGACTCGCCAAGCTGAAGNNNNNNNNNNNNAGTGAGTTCAGGAATTGGTACG	AGTGAGTTCAGGAATTGGTACG	TGGGGTATTGATTCGTTGCACTATT	AATAGTGCAACGAATCAATACCCCA	AAATTTATAACAATTTTTACATATGCCAGTTCCTTTTTAGGTTTATATATTTGGTCATTAATAAAAAATGCACGTTTGACTTTATGTATTACTTGCGTTTTTCCGTTAATTTATGTTTGTGGTGTCATATGTAATAAGAAAGTAAAATTAAATAAAAAAACATCTTTGTTATATAATAACAATACCATGTCCATTATAGAAGAGGCTTTAATGGGAATAAGAACTGTTGCAAGTTATTGTGGAGAAAAGACTATATTAAACAAATTTAATTTGTCCGAAACTTTTTATAGTAAATATATTTTAAAAGCTAATTTTGTAGAAGCATTACATATAGGTTTAATAAATGGTTTAATTTTAGTTTCTTATGCATTCGGTTTTTGGTATGGTACAAGAATTATT…	100
mdr1	DR1	mdr1_S0_Sub0_mip13	D1246	chr5	961693	961662	961286	961314	961315	961661	reverse	GGTACATTTGGTCTTGAAATATAACGGAAAGATCGGAAGAGCACACGTGACTCGCCAAGCTGAAGNNNNNNNNNNNNATTTTCATATATGGACATATTAAATAACATGG	ATTTTCATATATGGACATATTAAATAACATGG	TTCCGTTATATTTCAAGACCAAATGTACC	GGTACATTTGGTCTTGAAATATAACGGAA	GTTCTTGACTAACTATTGAAAATAAGTTTCTAAGATCTCTTAAGTTATAATCACATATATTAATATCATCTAATAATATTTCTCCATTATTATTAAATACAGTATAATCTTCTGCAGATCCAGATTGGTTTGAAAATTCATTTACATTTTTTAAAACCAATGAATTATTATTATTATTTTGATAATCTTGAAAATTTGTCATATCATTTTTTAATATAATGTGATCATTTTTCAAGTCATAAAATCTTAATAAGAGATTCATAAAAGTTGATTTTCCACTACCTGTTTCTCCAACGATTGCTGTAGTTTTTTTACTATCACATGTAAAAGATAAATTTTTATAAATA	100
mdr1	DR1	mdr1_S0_Sub0_mip12	S1034,N1042	chr5	960967	960988	961386	961362	960989	961361	forward	CAATCGTTGGAGAAACAGGTAGTGGAGATCGGAAGAGCACACGTGACTCGCCAAGCTGAAGNNNNNNNNNNNNAAATGCAGCTTTATGGGGATTC	AAATGCAGCTTTATGGGGATTC	CCACTACCTGTTTCTCCAACGATTG	CAATCGTTGGAGAAACAGGTAGTGG	AGTCAAAGCGCTCAATTATTTATTAATAGTTTTGCCTATTGGTTTGGATCCTTCTTAATTAAAAGAGGTACTATATTAGTTGATGACTTTATGAAATCCTTATTTACTTTTATATTTACTGGTAGTTATGCTGGAAAATTAATGTCCTTAAAAGGAGATTCAGAAAATGCAAAATTATCATTTGAGAAATATTATCCATTAATGATTAGAAAATCAAATATTGATGTAAGAGATGATGGTGGAATAAGAATAAATAAAAATTTAATAAAAGGTAAAGTTGATATTAAAGATGTAAATTTCCGTTATATTTCAAGACCAAATGTACCTATTTATAAAAATTTATCTTTTACATGTGATAGTAAAAAAACTACAG	100
mdr2	DR1	mdr2_S0_Sub0_mip5	T484I	chr14	1956146	1956178	1956566	1956533	1956179	1956532	forward	TATCGGAGAAATTACACTAAATACTTTTGATACTNNNNAGATCGGAAGAGCACACGTGACTCGCCAAGCTGAAGNNNNNNNNNNACCTATAAATAATACACTACCTAATAAACTATT	ACCTATAAATAATACACTACCTAATAAACTATT	TATCGGAGAAATTACACTAAATACTTTTGATACT	AGTATCAAAAGTATTTAGTGTAATTTCTCCGATA	CTTATATTTAAAAATAAATATAATACATGTTATTAATCCTTCTATTGTTGCCGGAATAATATACATTAAAACAGAACTCATCAAATTATTAGCACTCTCGGTACCTCTATCAACTATTCTCATGATACCACCCGAATTTTTACTAGAATACCATTCATATGATAAATTATGAAATGTTTGAAATATAGATTCTTGTAATTCTATAAAAGCTGATTGTTGTACTTGTGAAAATAATACACCACAAACCTCTTTTAAAAATTTAGATATAAAAAAAAATGTTACATATAAACCTAAATAATATACTGAACTAGATAAACTCTTTTTTAATACTTCATTTGATGCCCAACCTAAATA	100
cytb	DR1	cytb_S0_Sub0_mip3	Y268S,Y268C,V284K	chrM	4514	4488	4104	4138	4139	4487	reverse	CTTAATAGATTTGGATAAAAGGGTATTTTTAATGCAGATCGGAAGAGCACACGTGACTCGCCAAGCTGAAGNNNNNNNNNNNNGAATATATCTTGTGGTAATTGACATCC	GAATATATCTTGTGGTAATTGACATCC	GCATTAAAAATACCCTTTTATCCAAATCTATTAAG	CTTAATAGATTTGGATAAAAGGGTATTTTTAATGC	AATCCATAATAAAGCATAGAATGCACACATAAACCATATAATAGGAACAGAATAATCTCTAGCACCAAAAATCATTTTAAATTGAATTATAGTTGTTAAACTTCTTTGTTCTGCTAATAAGAATAATAATTGTAATGATAATAATACAATTACTAAACCAGCTGGTTTACTTGGAACAGTTTTTAACATTGCATAAAATGGTAGAAAGTACCATTCAGGTACAATTTGAGATGGAGTAACATATGTATTTACTACGATAGCATTATCAGGATGTGATAAAGGTATAATTCCAAATAAACTTTGTATTAGAAATAAAATTATAACATTATTAAATCCTTTAACATCAAGA	1
cytb	DR1	cytb_S0_Sub0_mip2	M133I	chrM	3860	3881	4273	4243	3882	4242	forward	CATATGTTACTCCATCTCAAATTGTACCTGAAGATCGGAAGAGCACACGTGACTCGCCAAGCTGAAGNNNNNNNNNNNNCGTTGGTTATGTCTTACCATGG	CGTTGGTTATGTCTTACCATGG	TCAGGTACAATTTGAGATGGAGTAACATATG	CATATGTTACTCCATCTCAAATTGTACCTGA	GGTCAAATGAGTTATTGGGGTGCAACTGTAATTACTAACTTGTTATCCTCTATTCCAGTAGCAGTAATTTGGATATGTGGAGGATATACTGTGAGTGATCCTACAATAAAACGATTTTTTGTACTACATTTTATCTTACCATTTATTGGATTATGTATTGTATTTATACATATATTTTTCTTACATTTACATGGTAGCACAAATCCTTTAGGGTATGATACAGCATTAAAAATACCCTTTTATCCAAATCTATTAAGTCTTGATGTTAAAGGATTTAATAATGTTATAATTTTATTTCTAATACAAAGTTTATTTGGAATTATACCTTTATCACATCCTGATAATGCTATCGTAGTAAATA	1
pib7	DR1	pib7_S0_Sub1_mip13	C1484F	chr7	896385	896408	896838	896804	896409	896803	forward	ATTTAATAGAAAATATTGAATTGTTATCCTCGACANNNNAGATCGGAAGAGCACACGTGACTCGCCAAGCTGAAGNNNNNNNNNNACTTGAGAAGAATGTCATGAAAGA	ACTTGAGAAGAATGTCATGAAAGA	ATTTAATAGAAAATATTGAATTGTTATCCTCGACA	TGTCGAGGATAACAATTCAATATTTTCTATTAAAT	TATGATAAATAACTTAAAAAAGGAATATGAATATGTTAATATAACCTATAATGATTATATAAACTTACAATATGAATGTAATAAATTTATAAATATAATGGATAAGTTATATGAAGAATTAGATGATATTGAAAAAAGAAGAAAGAAGATATTAAGAAGTCATAAAATTGTTCATGTAAATGTTTGTAATTATAGGAAAAAATTAATACATATAGAAAAGATGATAGAAGAAGCTCCTACAATGAAAAAATGTATTAATGATGAATTATATAAAATAAAAATAAATGTAGGTTTATATAAAAAGGATAGAAAAAAATTATCCTTTTTTATATTGTTGCATAAATTTTATTTAGATAATTATAATATTGTTATTAATAAATTAAAAAATATGAATA	100
pph	DR1	pph_S0_Sub0_mip11	V1157L	chr10	490885	490857	490442	490468	490469	490856	reverse	AGGACTCTTGACTTTTCATTGTATGGTNNNNAGATCGGAAGAGCACACGTGACTCGCCAAGCTGAAGNNNNNNNNNNTTTTTAAATCATTACGAGGATTATCATTT	TTTTTAAATCATTACGAGGATTATCATTT	AGGACTCTTGACTTTTCATTGTATGGT	ACCATACAATGAAAAGTCAAGAGTCCT	TTATCAGAATTTTTTTTATAGGTATTTTTATTATTTTTATTATTTTTATTATTTTTATTATTTTTATTATTTTCAATCTCTTGTTTATTTTTTTCATCTTTTATATATATACGTTCTTCATCTTTTTGATGTTTGACATTTGAATATTTACCATCCATATAATCATCCATATATGTATAATCTTCATCATTTTTATCATCTTTCAAATATACAAATTCACCCTCAAAATCATCATCTAAAAACATATGTATTTCATCCTCTTGATCTTTTAGATTTACAAATTCTCCTTCAAAATCATCTTCATAAGATATATCTTCGTCACTAGGAGCATCTTCATTAGTTACTTCACATTTTGAACTTTCTACATGTTCCTCTTCAATCACTTGAG	100
k13	DR1	k13_S0_Sub0_mip1	C580Y	chr13	1724858	1724879	1725296	1725272	1724880	1725271	forward	ATCTAGGGGTATTCAAAGGTGCCACNNNNAGATCGGAAGAGCACACGTGACTCGCCAAGCTGAAGNNNNNNNNNNCTAATAAAGATGGGCCAAGCTG	CTAATAAAGATGGGCCAAGCTG	ATCTAGGGGTATTCAAAGGTGCCAC	GTGGCACCTTTGAATACCCCTAGAT	CCATTCATTTGTATCTGGTGAAAAGAAATGACATGAATTTAGAACTTCGCCATTTTCTCCTCCTGTAATTATATAAGAATCTGACAATGTGGCAGCTCCAAAATTCATTTTTTTCTCTGGTACACCATTTAGAAATTGCCATCTTTTATTAAATGGTTGATATTGTTCAACGGAATCTAATATGTTATGTTCATTATCAATACCTCCAACAACATATATTTGATTAAGGTAATTAAAAGCTGCTCCTGAACTTCTAGCTTCTAATAAGGCATATGGAAATTGTTCCCATTTATTCATTTTTTCTTCATATACTTCAATAGAATTTAATCTCTCACCATTAGTTCCACCAATGACATAAATTTTATTATCAAAAGCAACACACATAGCTGATG	100
k13	DR1	k13_S0_Sub0_mip0		chr13	1725022	1724999	1724576	1724609	1724610	1724998	reverse	ACCTTTTTATACACATTACTTGATTGTTTATGATNNNNAGATCGGAAGAGCACACGTGACTCGCCAAGCTGAAGNNNNNNNNNNGATGGCAATTTCTAAATGGTGTAC	GATGGCAATTTCTAAATGGTGTAC	ACCTTTTTATACACATTACTTGATTGTTTATGAT	ATCATAAACAATCAAGTAATGTGTATAAAAAGGT	CAGAGAAAAAAATGAATTTTGGAGCTGCCACATTGTCAGATTCTTATATAATTACAGGAGGAGAAAATGGCGAAGTTCTAAATTCATGTCATTTCTTTTCACCAGATACAAATGAATGGCAGCTTGGCCCATCTTTATTAGTTCCCAGATTTGGTCACTCCGTTTTAATAGCAAATATATAAAATGAAGAAATTTTAAATGTTCTTATTTTTATATTATAATTTTATATAACAAATATATCACAAAATATTATTTTTCTTCTTTAATATTTATTTTCATGCACATTTTATAAAAAAAAAAAAAAAAAAAAAAAAAAAATATATATATATATATATATATATGTAAGATTATACATACATATTAATAAATATATAATTTATTTTTTAAAT	100
k13	DR1	k13_S0_Sub0_mip3	R539T,M476I,I543T,Y493H	chr13	1725320	1725342	1725763	1725736	1725343	1725735	forward	TCTTTTGGTATGGGTATAGTTAACGGATNNNNAGATCGGAAGAGCACACGTGACTCGCCAAGCTGAAGNNNNNNNNNNGATCATATGCTTCTACATTCGGT	GATCATATGCTTCTACATTCGGT	TCTTTTGGTATGGGTATAGTTAACGGAT	ATCCGTTAACTATACCCATACCAAAAGA	ATAATAGAAGAGCCATCATATCCCCCAATACAATAAATTCTACCATTTGACGTAACACCACAATTATTTCTTCTAGGTATATTTAAATTACTTGAAACATACCATACATCTCTTAAACGATCATACACCTCAGTTTCAAATAAAGCCTTATAATCATAGTTATTACCACCAAAAACGTATAAGAAATTATTCAATACAGCACTTCCAAAATAAGCTTTTTTGGTAGACATAGGTGTACACATACGCCAGCATTGTTGACTAATATCTAATAATTCCATCGAATTTAAATATTCTACACCATCAAATCCACCTATACAAAATACTAATGGGAATGGTAAAAATTTAATACCATAAAATTCTGCTTCTTTCAACAAGGCTTCACTTTCACTTAAA	100
k13	DR1	k13_S0_Sub0_mip2	R539T,M476I,I543T,C580Y,Y493H	chr13	1725650	1725623	1725203	1725230	1725231	1725622	reverse	ATTGGTGGAACTAATGGTGAGAGATTAANNNNAGATCGGAAGAGCACACGTGACTCGCCAAGCTGAAGNNNNNNNNNNGGATTTGATGGTGTAGAATATTTAAATT	GGATTTGATGGTGTAGAATATTTAAATT	ATTGGTGGAACTAATGGTGAGAGATTAA	TTAATCTCTCACCATTAGTTCCACCAAT	CGATGGAATTATTAGATATTAGTCAACAATGCTGGCGTATGTGTACACCTATGTCTACCAAAAAAGCTTATTTTGGAAGTGCTGTATTGAATAATTTCTTATACGTTTTTGGTGGTAATAACTATGATTATAAGGCTTTATTTGAAACTGAGGTGTATGATCGTTTAAGAGATGTATGGTATGTTTCAAGTAATTTAAATATACCTAGAAGAAATAATTGTGGTGTTACGTCAAATGGTAGAATTTATTGTATTGGGGGATATGATGGCTCTTCTATTATACCGAATGTAGAAGCATATGATCATCGTATGAAAGCATGGGTAGAGGTGGCACCTTTGAATACCCCTAGATCATCAGCTATGTGTGTTGCTTTTGATAATAAAATTTATGTC	200
k13	DR1	k13_S0_Sub0_mip5		chr13	1725922	1725945	1726370	1726341	1725946	1726340	forward	TACCATATTTTCAAAATCACTAGCATCACTNNNNAGATCGGAAGAGCACACGTGACTCGCCAAGCTGAAGNNNNNNNNNNGCTCCACCAACATTAATATCAATC	GCTCCACCAACATTAATATCAATC	TACCATATTTTCAAAATCACTAGCATCACT	AGTGATGCTAGTGATTTTGAAAATATGGTA	ATAGTTTCAGTAGCAATATTTGCATCAACAATTTTTTTTTTATCATTCTCAAAATTTTTATATTCTTGATAATATTTTTCTTTTTCTAAATATAATACTAATTTAATTTTATCGATTTCTTGTAAAAATCTTAATCTTTCTTCATCAAATCGTTTCCTATGTTCTTCTTTTTCTTTTTTTATTTGTTTATAACCATTAGATATATCAATATCTAATTTCTTTCTTTCATCATGTAATTTCTGTTCTTCAATATTTTTACGGTTTTCTAATTCTTTGTACAATCGTACTCTTTCCATTTCTAGTTCTTTCTTATCTTTAAATAATTTATCTTTTTCTCGAATAAAATTCATTTGTGTCTTTTTTAACCAATTAATAAATGTAATTCTTAAATCACC	200
k13	DR1	k13_S0_Sub0_mip4		chr13	1726123	1726097	1725703	1725727	1725728	1726096	reverse	AAAGTGAAGCCTTGTTGAAAGAAGCNNNNAGATCGGAAGAGCACACGTGACTCGCCAAGCTGAAGNNNNNNNNNNAAAAAGAAAAAGAAGAACATAGGAAAC	AAAAAGAAAAAGAAGAACATAGGAAAC	AAAGTGAAGCCTTGTTGAAAGAAGC	GCTTCTTTCAACAAGGCTTCACTTT	GATTTGATGAAGAAAGATTAAGATTTTTACAAGAAATCGATAAAATTAAATTAGTATTATATTTAGAAAAAGAAAAATATTATCAAGAATATAAAAATTTTGAGAATGATAAAAAAAAAATTGTTGATGCAAATATTGCTACTGAAACTATGATTGATATTAATGTTGGTGGAGCTATTTTTGAAACATCTAGACATACCTTAACACAACAAAAAGATTCATTTATAGAGAAATTATTAAGTGGAAGACATCATGTAACCAGAGATAAACAAGGAAGAATATTCTTAGATAGGGATAGTGAGTTATTTAGAATTATACTTAACTTCTTAAGAAATCCGTTAACTATACCCATACCAAAAGATTTAAGTG	100
k13	DR1	k13_S0_Sub0_mip7		chr13	1726495	1726521	1726916	1726889	1726522	1726888	forward	TACTTCCGCTTTTATCATCACTATTGCTNNNNAGATCGGAAGAGCACACGTGACTCGCCAAGCTGAAGNNNNNNNNNNTTTTTGTTGGTATTCATAATTGATGGA	TTTTTGTTGGTATTCATAATTGATGGA	TACTTCCGCTTTTATCATCACTATTGCT	AGCAATAGTGATGATAAAAGCGGAAGTA	GAATTCATATTATTATTAATAAGATTATTAGTTATATTATTTGCTGTCAGATTATTATTATTATTATTATGATTAATATTATTATTTTCATTTGTAATAGTATCTTTTTTTTTATTTAACAATTTATTTAAATATTTATTTCCTATATTATCTTTAGACATATTATTAAATGTTCTTGATAAATTACTTGGTAAAAAATCTTTTTTACTATCAAAGTTCGAATCTAATACACTCATATCAATGGATTCTAATAGGCTATCTTTAACATTTCCATAACTACTATTATTTAAAAGGAAACTATTATTTTCCGTTTTCTCATTTTTATCACTAGTTAGATTCATAAATGAATTAGAATCATTCTCGCTAC	100
k13	DR1	k13_S0_Sub0_mip6		chr13	1726712	1726680	1726267	1726301	1726302	1726679	reverse	ACACAAATGAATTTTATTCGAGAAAAAGATAAATTNNNNAGATCGGAAGAGCACACGTGACTCGCCAAGCTGAAGNNNNNNNNNNCCAAGTAATTTATCAAGAACATTTAATAATATG	CCAAGTAATTTATCAAGAACATTTAATAATATG	ACACAAATGAATTTTATTCGAGAAAAAGATAAATT	AATTTATCTTTTTCTCGAATAAAATTCATTTGTGT	TCTAAAGATAATATAGGAAATAAATATTTAAATAAATTGTTAAATAAAAAAAAAGATACTATTACAAATGAAAATAATAATATTAATCATAATAATAATAATAATAATCTGACAGCAAATAATATAACTAATAATCTTATTAATAATAATATGAATTCTCCATCAATTATGAATACCAACAAAAAAGAGAATTTTTTAGATGCAGCAAATCTTATAAATGATGATTCTGGATTAAACAATTTAAAAAAATTTTCAACTGTAAATAATGTAAATGATACTTATGAAAAGAAAATTATTGAAACGGAATTAAGTGATGCTAGTGATTTTGAAAATATGGTAGGTGATTTAAGAATTACATTTATTAATTGGTTAAAAAAG	200
k13	DR1	k13_S0_Sub0_mip8		chr13	1727152	1727131	1726730	1726763	1726764	1727130	reverse	ATTGATATGAGTGTATTAGATTCGAACTTTGATANNNNAGATCGGAAGAGCACACGTGACTCGCCAAGCTGAAGNNNNNNNNNNAACAAGGCGTAAATATTCGTGT	AACAAGGCGTAAATATTCGTGT	ATTGATATGAGTGTATTAGATTCGAACTTTGATA	TATCAAAGTTCGAATCTAATACACTCATATCAAT	TATAATTTCTCCAAGAAAAAAAAAAAAAAAATATATATATATATATATATATATATATATATATATATATATATATATATATTTATTTATTTATTCATTCATTTATTATGTTTTTGTTAATTAAATTATAATTATGGAAGGAGAAAAAGTAAAAACAAAAGCAAATAGTATCTCGAATTTTTCTATGACGTATGATAGGGAATCTGGTGGTAACAGCAATAGTGATGATAAAAGCGGAAGTAGTAGCGAGAATGATTCTAATTCATTTATGAATCTAACTAGTGATAAAAATGAGAAAACGGAAAATAATAGTTTCCTTTTAAATAATAGTAGTTATGGAAATGTTAAAGATAGCCTATTAGAATCC	500
arps10	DR1	arps10_S0_Sub0_mip2	V127M	chr14	2481019	2481050	2481419	2481385	2481051	2481384	forward	AGTAAATATTATACCAACTTATATAACGCTCAAGANNNNAGATCGGAAGAGCACACGTGACTCGCCAAGCTGAAGNNNNNNNNNNGTACACAATATTATGTTTCATTTTAGATTTAC	GTACACAATATTATGTTTCATTTTAGATTTAC	AGTAAATATTATACCAACTTATATAACGCTCAAGA	TCTTGAGCGTTATATAAGTTGGTATAATATTTACT	CTTTTTGCGATCTCCCCATGTGGATAAAGACAGTAGAGAGCAATTCGAAATAAAACAGTACTCTTGCAAATTAGATATTTTTTTGAACTCATCTGTTCCTATAAAAAATTCTGAATGTAAGCAGAATAAATTATACACAAAAGAATATATATTCATTTTTATTTATTCACTTTATATATGTTTGTATGTATGTATGTATGTTTTTCACCTTCCAGTTGTAAATTTCTTATCAGTGAAATTACCCAGATTTGTGGGTTTTGAATACTACTTTGAAGAGAATTATAAAGGTTTGTCAAAAGAAGAAGTACAAAAATTAAAGAAGAAAAAATATGTC	100
PF3D7-1451200	DR1	PF3D7-1451200_S0_Sub0_mip14	N71	chr14	2098743	2098715	2098343	2098377	2098378	2098714	reverse	ATTGATGAAAAAGAGATAATTTCAGAAAATGATGANNNNAGATCGGAAGAGCACACGTGACTCGCCAAGCTGAAGNNNNNNNNNNTGTATATACATTTTAGTAGAACAGAACAT	TGTATATACATTTTAGTAGAACAGAACAT	ATTGATGAAAAAGAGATAATTTCAGAAAATGATGA	TCATCATTTTCTGAAATTATCTCTTTTTCATCAAT	AAGTAATGTGAAAGAAGAAGAAAATGTATTAGTTCTTGATAAAAGTAATGAATTGAATACTATTGCATGCAATGAGAAAAATATTGGATTAGAAGAAAAAGAAAATATTATAGTTAATATAAATAAGAATTATGTATCTGAAACTACTGATAATATATCATCAGAGTTTAAAGAGACAGAAAAAATTATACCAGATATAAATTTTGATAAATTAGATAAAGAGCATAATAATACAAAAGATAATATTATAGTTAATAATATGAAAAATGCGTCTGATAAAAAAAGTGGTATTCTCACCACGCTTTCTAGTTTATCAAATGATGAACATATAAAAGAT	100
PF3D7-1322700	DR1	PF3D7-1322700_S0_Sub0_mip0	T236I	chr13	958188	958214	958597	958563	958215	958562	forward	TAATGGTTTCATTGTTTGTAATAATTATATCTGGTNNNNAGATCGGAAGAGCACACGTGACTCGCCAAGCTGAAGNNNNNNNNNNTTTTGTTACATTTAAGCAAAATTGAGA	TTTTGTTACATTTAAGCAAAATTGAGA	TAATGGTTTCATTGTTTGTAATAATTATATCTGGT	ACCAGATATAATTATTACAAACAATGAAACCATTA	CTTGTCATTTTACATCATTAAGAATATAAATATTTGATGAATTTGTTGTAACGTTTTGGTTATTTATATTATCTGTAATATGCACATTTTGTATAATATTATCAATATTTGTAGCATTTTGACCGTATGTTTCATTTTCATCGTATGTTCCATTTATATTGTATGTTTCATTTTCATCGTATGTTCCATTTATATTGTATGTTCCATTTTCATCGTATGTTCCATTTATATTGTATGTTCCATTTTTATCATATGTTATGTCCACATTATTCTCATGCTCTTCATTTTTCACATGATTGTTATTAACGTTTAAAAATTGATCATCATCGTTGATTTCACGATATACAT	100
fd	DR1	fd_S0_Sub0_mip0	D193Y	chr13	748358	748385	748814	748780	748386	748779	forward	TGTTTGTTTATTAGAATTAGCTAGCTGATTATTACNNNNAGATCGGAAGAGCACACGTGACTCGCCAAGCTGAAGNNNNNNNNNNAATTACACATATTTTTGATTGAGGACAA	AATTACACATATTTTTGATTGAGGACAA	TGTTTGTTTATTAGAATTAGCTAGCTGATTATTAC	GTAATAATCAGCTAGCTAATTCTAATAAACAAACA	ATTACATGTCGTGTAGTTCGTCTTCCTTGTGCGTTTCAATCACACAATCCGATTTAGGATAACATGTACACAAAAGAATATATTTTTTCTTTATTTGCTCTTCATCTAAATAACTTTGATCATCATTATCTACTTCTCCTTCGACTAATTTTGCTGCGCATGTAGAACAACTACCTCCCCTACAACTATATGGTAATTCAACATTCTGTCTTTCACTAGCATCTAATATATATTCATCTTCATTACATTCGATTTTTTTTTCTCCATCATTTGTTCTTAATGTTATATTATAAAATAATTTATTTTTATTAGATGTATTGATATAACGTTTTCTTATATAATCATAATTATCGATATTTGATATACTACTTTTTATATTGCTCTTAAAAAAACA	100
