# Supplementary material for: Drug-Resistance and Population Structure of Plasmodium falciparum Across the Democratic Republic of Congo Using High-Throughput Molecular Inversion Probes
Source: J Infect Dis. 2018 Apr 28;218(6):946–55. doi: 10.1093/infdis/jiy223 (PMC6093412; doi:10.1093/infdis/jiy223)
Supplement: Supplementary Table4 [file jiy223_suppl_supplementary_table4.xlsx]

## Sheet: Sheet1
Supplementary Table 4. Standard Library and Sequencing Primers
Primer Name	Sequence	Use
hybrid_r1	ACACTCTTTCCCTACACGACTCGCCAAGCTGAAG	Illumina Sequencing Read 1 Primer
hybrid_r2	GTGACTGGAGTTCAGACGTGTGCTCTTCCGATCT	Illumina Sequencing Read 2 Primer
hybrid_i5	CTTCAGCTTGGCGAGTCGTGTAGGGAAAGAGTGT	Illumina Sequencing i5 Index Primer
hybrid_i7	GATCGGAAGAGCACACGTCTGAACTCCAGTCAC	Illumina Sequencing i7 Index Primer
hybrid_dual_fw_001	AATGATACGGCGACCACCGAGATCTACACGTTAAGACACACTCTTTCCCTACACGACTCGCCAAGCTGA	MIP Library Amplification, Forward Primer
hybrid_dual_fw_002	AATGATACGGCGACCACCGAGATCTACACTCTAAGTTACACTCTTTCCCTACACGACTCGCCAAGCTGA	MIP Library Amplification, Forward Primer
hybrid_dual_fw_003	AATGATACGGCGACCACCGAGATCTACACTGTACATTACACTCTTTCCCTACACGACTCGCCAAGCTGA	MIP Library Amplification, Forward Primer
hybrid_dual_fw_004	AATGATACGGCGACCACCGAGATCTACACAATACCGCACACTCTTTCCCTACACGACTCGCCAAGCTGA	MIP Library Amplification, Forward Primer
hybrid_dual_fw_005	AATGATACGGCGACCACCGAGATCTACACTGTCTATGACACTCTTTCCCTACACGACTCGCCAAGCTGA	MIP Library Amplification, Forward Primer
hybrid_dual_fw_006	AATGATACGGCGACCACCGAGATCTACACTCACTGTTACACTCTTTCCCTACACGACTCGCCAAGCTGA	MIP Library Amplification, Forward Primer
hybrid_dual_fw_007	AATGATACGGCGACCACCGAGATCTACACTTGTATTCACACTCTTTCCCTACACGACTCGCCAAGCTGA	MIP Library Amplification, Forward Primer
hybrid_dual_fw_008	AATGATACGGCGACCACCGAGATCTACACAGACTAACACACTCTTTCCCTACACGACTCGCCAAGCTGA	MIP Library Amplification, Forward Primer
hybrid_dual_fw_009	AATGATACGGCGACCACCGAGATCTACACATTGTCAAACACTCTTTCCCTACACGACTCGCCAAGCTGA	MIP Library Amplification, Forward Primer
hybrid_dual_fw_010	AATGATACGGCGACCACCGAGATCTACACGTTCTACAACACTCTTTCCCTACACGACTCGCCAAGCTGA	MIP Library Amplification, Forward Primer
hybrid_dual_fw_011	AATGATACGGCGACCACCGAGATCTACACTTCATTCGACACTCTTTCCCTACACGACTCGCCAAGCTGA	MIP Library Amplification, Forward Primer
hybrid_dual_fw_012	AATGATACGGCGACCACCGAGATCTACACAAGCGTCAACACTCTTTCCCTACACGACTCGCCAAGCTGA	MIP Library Amplification, Forward Primer
hybrid_dual_fw_013	AATGATACGGCGACCACCGAGATCTACACCGTAGGATACACTCTTTCCCTACACGACTCGCCAAGCTGA	MIP Library Amplification, Forward Primer
hybrid_dual_fw_014	AATGATACGGCGACCACCGAGATCTACACAGTTAGCGACACTCTTTCCCTACACGACTCGCCAAGCTGA	MIP Library Amplification, Forward Primer
hybrid_dual_fw_015	AATGATACGGCGACCACCGAGATCTACACGAACGTCTACACTCTTTCCCTACACGACTCGCCAAGCTGA	MIP Library Amplification, Forward Primer
hybrid_dual_fw_016	AATGATACGGCGACCACCGAGATCTACACAGAACACTACACTCTTTCCCTACACGACTCGCCAAGCTGA	MIP Library Amplification, Forward Primer
hybrid_dual_fw_017	AATGATACGGCGACCACCGAGATCTACACTGTTGGCAACACTCTTTCCCTACACGACTCGCCAAGCTGA	MIP Library Amplification, Forward Primer
hybrid_dual_fw_018	AATGATACGGCGACCACCGAGATCTACACGGCTAATAACACTCTTTCCCTACACGACTCGCCAAGCTGA	MIP Library Amplification, Forward Primer
hybrid_dual_fw_019	AATGATACGGCGACCACCGAGATCTACACGCTAGAATACACTCTTTCCCTACACGACTCGCCAAGCTGA	MIP Library Amplification, Forward Primer
hybrid_dual_fw_020	AATGATACGGCGACCACCGAGATCTACACTGTACTAAACACTCTTTCCCTACACGACTCGCCAAGCTGA	MIP Library Amplification, Forward Primer
hybrid_dual_fw_021	AATGATACGGCGACCACCGAGATCTACACAGTTACACACACTCTTTCCCTACACGACTCGCCAAGCTGA	MIP Library Amplification, Forward Primer
hybrid_dual_fw_022	AATGATACGGCGACCACCGAGATCTACACGTACACGAACACTCTTTCCCTACACGACTCGCCAAGCTGA	MIP Library Amplification, Forward Primer
hybrid_dual_fw_023	AATGATACGGCGACCACCGAGATCTACACACTGTAAGACACTCTTTCCCTACACGACTCGCCAAGCTGA	MIP Library Amplification, Forward Primer
hybrid_dual_fw_024	AATGATACGGCGACCACCGAGATCTACACGATCATGAACACTCTTTCCCTACACGACTCGCCAAGCTGA	MIP Library Amplification, Forward Primer
hybrid_dual_fw_025	AATGATACGGCGACCACCGAGATCTACACTGCTAACGACACTCTTTCCCTACACGACTCGCCAAGCTGA	MIP Library Amplification, Forward Primer
hybrid_dual_fw_026	AATGATACGGCGACCACCGAGATCTACACTAATGCTCACACTCTTTCCCTACACGACTCGCCAAGCTGA	MIP Library Amplification, Forward Primer
hybrid_dual_fw_027	AATGATACGGCGACCACCGAGATCTACACCTTGTTGAACACTCTTTCCCTACACGACTCGCCAAGCTGA	MIP Library Amplification, Forward Primer
hybrid_dual_fw_028	AATGATACGGCGACCACCGAGATCTACACGATACAAGACACTCTTTCCCTACACGACTCGCCAAGCTGA	MIP Library Amplification, Forward Primer
hybrid_dual_fw_029	AATGATACGGCGACCACCGAGATCTACACATACAGCGACACTCTTTCCCTACACGACTCGCCAAGCTGA	MIP Library Amplification, Forward Primer
hybrid_dual_fw_030	AATGATACGGCGACCACCGAGATCTACACCTGGATAGACACTCTTTCCCTACACGACTCGCCAAGCTGA	MIP Library Amplification, Forward Primer
hybrid_dual_fw_031	AATGATACGGCGACCACCGAGATCTACACTCATCAGCACACTCTTTCCCTACACGACTCGCCAAGCTGA	MIP Library Amplification, Forward Primer
hybrid_dual_fw_032	AATGATACGGCGACCACCGAGATCTACACTTATACCGACACTCTTTCCCTACACGACTCGCCAAGCTGA	MIP Library Amplification, Forward Primer
hybrid_dual_fw_033	AATGATACGGCGACCACCGAGATCTACACGCTGATTCACACTCTTTCCCTACACGACTCGCCAAGCTGA	MIP Library Amplification, Forward Primer
hybrid_dual_fw_034	AATGATACGGCGACCACCGAGATCTACACATAAGGCCACACTCTTTCCCTACACGACTCGCCAAGCTGA	MIP Library Amplification, Forward Primer
hybrid_dual_fw_035	AATGATACGGCGACCACCGAGATCTACACAAGACTAGACACTCTTTCCCTACACGACTCGCCAAGCTGA	MIP Library Amplification, Forward Primer
hybrid_dual_fw_036	AATGATACGGCGACCACCGAGATCTACACTAGCAACAACACTCTTTCCCTACACGACTCGCCAAGCTGA	MIP Library Amplification, Forward Primer
hybrid_dual_fw_037	AATGATACGGCGACCACCGAGATCTACACCAAGTAATACACTCTTTCCCTACACGACTCGCCAAGCTGA	MIP Library Amplification, Forward Primer
hybrid_dual_fw_038	AATGATACGGCGACCACCGAGATCTACACTCATGATGACACTCTTTCCCTACACGACTCGCCAAGCTGA	MIP Library Amplification, Forward Primer
hybrid_dual_fw_039	AATGATACGGCGACCACCGAGATCTACACTAGCTCTTACACTCTTTCCCTACACGACTCGCCAAGCTGA	MIP Library Amplification, Forward Primer
hybrid_dual_fw_040	AATGATACGGCGACCACCGAGATCTACACACTACATGACACTCTTTCCCTACACGACTCGCCAAGCTGA	MIP Library Amplification, Forward Primer
hybrid_dual_fw_041	AATGATACGGCGACCACCGAGATCTACACTGTGCCATACACTCTTTCCCTACACGACTCGCCAAGCTGA	MIP Library Amplification, Forward Primer
hybrid_dual_fw_042	AATGATACGGCGACCACCGAGATCTACACGACTTCCAACACTCTTTCCCTACACGACTCGCCAAGCTGA	MIP Library Amplification, Forward Primer
hybrid_dual_fw_043	AATGATACGGCGACCACCGAGATCTACACTATTCTCGACACTCTTTCCCTACACGACTCGCCAAGCTGA	MIP Library Amplification, Forward Primer
hybrid_dual_fw_044	AATGATACGGCGACCACCGAGATCTACACCACTAGATACACTCTTTCCCTACACGACTCGCCAAGCTGA	MIP Library Amplification, Forward Primer
hybrid_dual_fw_045	AATGATACGGCGACCACCGAGATCTACACCTTCGCATACACTCTTTCCCTACACGACTCGCCAAGCTGA	MIP Library Amplification, Forward Primer
hybrid_dual_fw_046	AATGATACGGCGACCACCGAGATCTACACCTAGCGATACACTCTTTCCCTACACGACTCGCCAAGCTGA	MIP Library Amplification, Forward Primer
hybrid_dual_fw_047	AATGATACGGCGACCACCGAGATCTACACTACGTTAAACACTCTTTCCCTACACGACTCGCCAAGCTGA	MIP Library Amplification, Forward Primer
hybrid_dual_fw_048	AATGATACGGCGACCACCGAGATCTACACAAGTAGTCACACTCTTTCCCTACACGACTCGCCAAGCTGA	MIP Library Amplification, Forward Primer
hybrid_dual_fw_049	AATGATACGGCGACCACCGAGATCTACACGACGTATCACACTCTTTCCCTACACGACTCGCCAAGCTGA	MIP Library Amplification, Forward Primer
hybrid_dual_fw_050	AATGATACGGCGACCACCGAGATCTACACACGTTCAGACACTCTTTCCCTACACGACTCGCCAAGCTGA	MIP Library Amplification, Forward Primer
hybrid_dual_fw_051	AATGATACGGCGACCACCGAGATCTACACAGCTATATACACTCTTTCCCTACACGACTCGCCAAGCTGA	MIP Library Amplification, Forward Primer
hybrid_dual_fw_052	AATGATACGGCGACCACCGAGATCTACACAGTGCGAAACACTCTTTCCCTACACGACTCGCCAAGCTGA	MIP Library Amplification, Forward Primer
hybrid_dual_fw_053	AATGATACGGCGACCACCGAGATCTACACCAATGGTAACACTCTTTCCCTACACGACTCGCCAAGCTGA	MIP Library Amplification, Forward Primer
hybrid_dual_fw_054	AATGATACGGCGACCACCGAGATCTACACATTCCGATACACTCTTTCCCTACACGACTCGCCAAGCTGA	MIP Library Amplification, Forward Primer
hybrid_dual_fw_055	AATGATACGGCGACCACCGAGATCTACACAGCTGTTGACACTCTTTCCCTACACGACTCGCCAAGCTGA	MIP Library Amplification, Forward Primer
hybrid_dual_fw_056	AATGATACGGCGACCACCGAGATCTACACTTCGACTCACACTCTTTCCCTACACGACTCGCCAAGCTGA	MIP Library Amplification, Forward Primer
hybrid_dual_fw_057	AATGATACGGCGACCACCGAGATCTACACCGAATGGTACACTCTTTCCCTACACGACTCGCCAAGCTGA	MIP Library Amplification, Forward Primer
hybrid_dual_fw_058	AATGATACGGCGACCACCGAGATCTACACTAGTGTACACACTCTTTCCCTACACGACTCGCCAAGCTGA	MIP Library Amplification, Forward Primer
hybrid_dual_fw_059	AATGATACGGCGACCACCGAGATCTACACACGCATGAACACTCTTTCCCTACACGACTCGCCAAGCTGA	MIP Library Amplification, Forward Primer
hybrid_dual_fw_060	AATGATACGGCGACCACCGAGATCTACACTTCGTACAACACTCTTTCCCTACACGACTCGCCAAGCTGA	MIP Library Amplification, Forward Primer
hybrid_dual_fw_061	AATGATACGGCGACCACCGAGATCTACACTTCTGCTAACACTCTTTCCCTACACGACTCGCCAAGCTGA	MIP Library Amplification, Forward Primer
hybrid_dual_fw_062	AATGATACGGCGACCACCGAGATCTACACTGGAAGCAACACTCTTTCCCTACACGACTCGCCAAGCTGA	MIP Library Amplification, Forward Primer
hybrid_dual_fw_063	AATGATACGGCGACCACCGAGATCTACACGATGCTCAACACTCTTTCCCTACACGACTCGCCAAGCTGA	MIP Library Amplification, Forward Primer
hybrid_dual_fw_064	AATGATACGGCGACCACCGAGATCTACACAGCCTGAAACACTCTTTCCCTACACGACTCGCCAAGCTGA	MIP Library Amplification, Forward Primer
hybrid_dual_fw_065	AATGATACGGCGACCACCGAGATCTACACCACCAGTAACACTCTTTCCCTACACGACTCGCCAAGCTGA	MIP Library Amplification, Forward Primer
hybrid_dual_fw_066	AATGATACGGCGACCACCGAGATCTACACGTTACACCACACTCTTTCCCTACACGACTCGCCAAGCTGA	MIP Library Amplification, Forward Primer
hybrid_dual_fw_067	AATGATACGGCGACCACCGAGATCTACACGCGTTAGTACACTCTTTCCCTACACGACTCGCCAAGCTGA	MIP Library Amplification, Forward Primer
hybrid_dual_fw_068	AATGATACGGCGACCACCGAGATCTACACTGACGTTCACACTCTTTCCCTACACGACTCGCCAAGCTGA	MIP Library Amplification, Forward Primer
hybrid_dual_fw_069	AATGATACGGCGACCACCGAGATCTACACTAGGCGTAACACTCTTTCCCTACACGACTCGCCAAGCTGA	MIP Library Amplification, Forward Primer
hybrid_dual_fw_070	AATGATACGGCGACCACCGAGATCTACACAAGTGAGCACACTCTTTCCCTACACGACTCGCCAAGCTGA	MIP Library Amplification, Forward Primer
hybrid_dual_fw_071	AATGATACGGCGACCACCGAGATCTACACCCGGAATAACACTCTTTCCCTACACGACTCGCCAAGCTGA	MIP Library Amplification, Forward Primer
hybrid_dual_fw_072	AATGATACGGCGACCACCGAGATCTACACAATAGGCAACACTCTTTCCCTACACGACTCGCCAAGCTGA	MIP Library Amplification, Forward Primer
hybrid_dual_fw_073	AATGATACGGCGACCACCGAGATCTACACTTCAGGTCACACTCTTTCCCTACACGACTCGCCAAGCTGA	MIP Library Amplification, Forward Primer
hybrid_dual_fw_074	AATGATACGGCGACCACCGAGATCTACACTAATCGCTACACTCTTTCCCTACACGACTCGCCAAGCTGA	MIP Library Amplification, Forward Primer
hybrid_dual_fw_075	AATGATACGGCGACCACCGAGATCTACACCTTAGGTGACACTCTTTCCCTACACGACTCGCCAAGCTGA	MIP Library Amplification, Forward Primer
hybrid_dual_fw_076	AATGATACGGCGACCACCGAGATCTACACTTGATCTCACACTCTTTCCCTACACGACTCGCCAAGCTGA	MIP Library Amplification, Forward Primer
hybrid_dual_fw_077	AATGATACGGCGACCACCGAGATCTACACTCTTACTGACACTCTTTCCCTACACGACTCGCCAAGCTGA	MIP Library Amplification, Forward Primer
hybrid_dual_fw_078	AATGATACGGCGACCACCGAGATCTACACGAGTACACACACTCTTTCCCTACACGACTCGCCAAGCTGA	MIP Library Amplification, Forward Primer
hybrid_dual_fw_079	AATGATACGGCGACCACCGAGATCTACACACGTTACAACACTCTTTCCCTACACGACTCGCCAAGCTGA	MIP Library Amplification, Forward Primer
hybrid_dual_fw_080	AATGATACGGCGACCACCGAGATCTACACTGGTAAGCACACTCTTTCCCTACACGACTCGCCAAGCTGA	MIP Library Amplification, Forward Primer
hybrid_dual_fw_081	AATGATACGGCGACCACCGAGATCTACACGATAGCACACACTCTTTCCCTACACGACTCGCCAAGCTGA	MIP Library Amplification, Forward Primer
hybrid_dual_fw_082	AATGATACGGCGACCACCGAGATCTACACGACTTAGGACACTCTTTCCCTACACGACTCGCCAAGCTGA	MIP Library Amplification, Forward Primer
hybrid_dual_fw_083	AATGATACGGCGACCACCGAGATCTACACAGTCGTTAACACTCTTTCCCTACACGACTCGCCAAGCTGA	MIP Library Amplification, Forward Primer
hybrid_dual_fw_084	AATGATACGGCGACCACCGAGATCTACACCGTGATTAACACTCTTTCCCTACACGACTCGCCAAGCTGA	MIP Library Amplification, Forward Primer
hybrid_dual_fw_085	AATGATACGGCGACCACCGAGATCTACACTCAGTAGAACACTCTTTCCCTACACGACTCGCCAAGCTGA	MIP Library Amplification, Forward Primer
hybrid_dual_fw_086	AATGATACGGCGACCACCGAGATCTACACATGTGTCTACACTCTTTCCCTACACGACTCGCCAAGCTGA	MIP Library Amplification, Forward Primer
hybrid_dual_fw_087	AATGATACGGCGACCACCGAGATCTACACCAGAATATACACTCTTTCCCTACACGACTCGCCAAGCTGA	MIP Library Amplification, Forward Primer
hybrid_dual_fw_088	AATGATACGGCGACCACCGAGATCTACACTAAGTCTGACACTCTTTCCCTACACGACTCGCCAAGCTGA	MIP Library Amplification, Forward Primer
hybrid_dual_fw_089	AATGATACGGCGACCACCGAGATCTACACATCGACATACACTCTTTCCCTACACGACTCGCCAAGCTGA	MIP Library Amplification, Forward Primer
hybrid_dual_fw_090	AATGATACGGCGACCACCGAGATCTACACACAGCTGTACACTCTTTCCCTACACGACTCGCCAAGCTGA	MIP Library Amplification, Forward Primer
hybrid_dual_fw_091	AATGATACGGCGACCACCGAGATCTACACATCACAAGACACTCTTTCCCTACACGACTCGCCAAGCTGA	MIP Library Amplification, Forward Primer
hybrid_dual_fw_092	AATGATACGGCGACCACCGAGATCTACACGTCGAATTACACTCTTTCCCTACACGACTCGCCAAGCTGA	MIP Library Amplification, Forward Primer
hybrid_dual_fw_093	AATGATACGGCGACCACCGAGATCTACACTGCCGATTACACTCTTTCCCTACACGACTCGCCAAGCTGA	MIP Library Amplification, Forward Primer
hybrid_dual_fw_094	AATGATACGGCGACCACCGAGATCTACACACTAATGCACACTCTTTCCCTACACGACTCGCCAAGCTGA	MIP Library Amplification, Forward Primer
hybrid_dual_fw_095	AATGATACGGCGACCACCGAGATCTACACCTAGTAGGACACTCTTTCCCTACACGACTCGCCAAGCTGA	MIP Library Amplification, Forward Primer
hybrid_dual_fw_096	AATGATACGGCGACCACCGAGATCTACACTTAAGCCAACACTCTTTCCCTACACGACTCGCCAAGCTGA	MIP Library Amplification, Forward Primer
hybrid_dual_fw_097	AATGATACGGCGACCACCGAGATCTACACGCATAACGACACTCTTTCCCTACACGACTCGCCAAGCTGA	MIP Library Amplification, Forward Primer
hybrid_dual_fw_098	AATGATACGGCGACCACCGAGATCTACACTTCTCGGAACACTCTTTCCCTACACGACTCGCCAAGCTGA	MIP Library Amplification, Forward Primer
hybrid_dual_fw_099	AATGATACGGCGACCACCGAGATCTACACAGATCCAGACACTCTTTCCCTACACGACTCGCCAAGCTGA	MIP Library Amplification, Forward Primer
hybrid_dual_fw_100	AATGATACGGCGACCACCGAGATCTACACACACGTTGACACTCTTTCCCTACACGACTCGCCAAGCTGA	MIP Library Amplification, Forward Primer
hybrid_dual_fw_101	AATGATACGGCGACCACCGAGATCTACACCGATCTGAACACTCTTTCCCTACACGACTCGCCAAGCTGA	MIP Library Amplification, Forward Primer
hybrid_dual_fw_102	AATGATACGGCGACCACCGAGATCTACACGTACCTATACACTCTTTCCCTACACGACTCGCCAAGCTGA	MIP Library Amplification, Forward Primer
hybrid_dual_fw_103	AATGATACGGCGACCACCGAGATCTACACCGTATCTCACACTCTTTCCCTACACGACTCGCCAAGCTGA	MIP Library Amplification, Forward Primer
hybrid_dual_fw_104	AATGATACGGCGACCACCGAGATCTACACCATGATCTACACTCTTTCCCTACACGACTCGCCAAGCTGA	MIP Library Amplification, Forward Primer
hybrid_dual_fw_105	AATGATACGGCGACCACCGAGATCTACACTGCAACACACACTCTTTCCCTACACGACTCGCCAAGCTGA	MIP Library Amplification, Forward Primer
hybrid_dual_fw_106	AATGATACGGCGACCACCGAGATCTACACCCAAGCATACACTCTTTCCCTACACGACTCGCCAAGCTGA	MIP Library Amplification, Forward Primer
hybrid_dual_fw_107	AATGATACGGCGACCACCGAGATCTACACGGAACCTTACACTCTTTCCCTACACGACTCGCCAAGCTGA	MIP Library Amplification, Forward Primer
hybrid_dual_fw_108	AATGATACGGCGACCACCGAGATCTACACCACGTCTTACACTCTTTCCCTACACGACTCGCCAAGCTGA	MIP Library Amplification, Forward Primer
hybrid_dual_fw_109	AATGATACGGCGACCACCGAGATCTACACAGGTCAGTACACTCTTTCCCTACACGACTCGCCAAGCTGA	MIP Library Amplification, Forward Primer
hybrid_dual_fw_110	AATGATACGGCGACCACCGAGATCTACACCAAGATGGACACTCTTTCCCTACACGACTCGCCAAGCTGA	MIP Library Amplification, Forward Primer
hybrid_dual_fw_111	AATGATACGGCGACCACCGAGATCTACACTTGCTGGAACACTCTTTCCCTACACGACTCGCCAAGCTGA	MIP Library Amplification, Forward Primer
hybrid_dual_fw_112	AATGATACGGCGACCACCGAGATCTACACGAATCGAGACACTCTTTCCCTACACGACTCGCCAAGCTGA	MIP Library Amplification, Forward Primer
hybrid_dual_fw_113	AATGATACGGCGACCACCGAGATCTACACAATGACAGACACTCTTTCCCTACACGACTCGCCAAGCTGA	MIP Library Amplification, Forward Primer
hybrid_dual_fw_114	AATGATACGGCGACCACCGAGATCTACACGTGGTCATACACTCTTTCCCTACACGACTCGCCAAGCTGA	MIP Library Amplification, Forward Primer
hybrid_dual_fw_115	AATGATACGGCGACCACCGAGATCTACACCAGTCTTCACACTCTTTCCCTACACGACTCGCCAAGCTGA	MIP Library Amplification, Forward Primer
hybrid_dual_fw_116	AATGATACGGCGACCACCGAGATCTACACACAGTTAAACACTCTTTCCCTACACGACTCGCCAAGCTGA	MIP Library Amplification, Forward Primer
hybrid_dual_fw_117	AATGATACGGCGACCACCGAGATCTACACCATTGAATACACTCTTTCCCTACACGACTCGCCAAGCTGA	MIP Library Amplification, Forward Primer
hybrid_dual_fw_118	AATGATACGGCGACCACCGAGATCTACACGCATCTAAACACTCTTTCCCTACACGACTCGCCAAGCTGA	MIP Library Amplification, Forward Primer
hybrid_dual_fw_119	AATGATACGGCGACCACCGAGATCTACACCTGCCTAAACACTCTTTCCCTACACGACTCGCCAAGCTGA	MIP Library Amplification, Forward Primer
hybrid_dual_fw_120	AATGATACGGCGACCACCGAGATCTACACCTCAATGAACACTCTTTCCCTACACGACTCGCCAAGCTGA	MIP Library Amplification, Forward Primer
hybrid_dual_fw_121	AATGATACGGCGACCACCGAGATCTACACCCGATTACACACTCTTTCCCTACACGACTCGCCAAGCTGA	MIP Library Amplification, Forward Primer
hybrid_dual_fw_122	AATGATACGGCGACCACCGAGATCTACACCAATTCAGACACTCTTTCCCTACACGACTCGCCAAGCTGA	MIP Library Amplification, Forward Primer
hybrid_dual_fw_123	AATGATACGGCGACCACCGAGATCTACACGTTGTAACACACTCTTTCCCTACACGACTCGCCAAGCTGA	MIP Library Amplification, Forward Primer
hybrid_dual_fw_124	AATGATACGGCGACCACCGAGATCTACACGACAATAAACACTCTTTCCCTACACGACTCGCCAAGCTGA	MIP Library Amplification, Forward Primer
hybrid_dual_fw_125	AATGATACGGCGACCACCGAGATCTACACAAGGCATCACACTCTTTCCCTACACGACTCGCCAAGCTGA	MIP Library Amplification, Forward Primer
hybrid_dual_fw_126	AATGATACGGCGACCACCGAGATCTACACTCTATTAGACACTCTTTCCCTACACGACTCGCCAAGCTGA	MIP Library Amplification, Forward Primer
hybrid_dual_fw_127	AATGATACGGCGACCACCGAGATCTACACGGATCGTAACACTCTTTCCCTACACGACTCGCCAAGCTGA	MIP Library Amplification, Forward Primer
hybrid_dual_fw_128	AATGATACGGCGACCACCGAGATCTACACTTAAGTGCACACTCTTTCCCTACACGACTCGCCAAGCTGA	MIP Library Amplification, Forward Primer
hybrid_dual_fw_129	AATGATACGGCGACCACCGAGATCTACACACAGGCTTACACTCTTTCCCTACACGACTCGCCAAGCTGA	MIP Library Amplification, Forward Primer
hybrid_dual_fw_130	AATGATACGGCGACCACCGAGATCTACACATCGGTCAACACTCTTTCCCTACACGACTCGCCAAGCTGA	MIP Library Amplification, Forward Primer
hybrid_dual_fw_131	AATGATACGGCGACCACCGAGATCTACACGACCACATACACTCTTTCCCTACACGACTCGCCAAGCTGA	MIP Library Amplification, Forward Primer
hybrid_dual_fw_132	AATGATACGGCGACCACCGAGATCTACACAACTTGGCACACTCTTTCCCTACACGACTCGCCAAGCTGA	MIP Library Amplification, Forward Primer
hybrid_dual_fw_133	AATGATACGGCGACCACCGAGATCTACACTATTCGACACACTCTTTCCCTACACGACTCGCCAAGCTGA	MIP Library Amplification, Forward Primer
hybrid_dual_fw_134	AATGATACGGCGACCACCGAGATCTACACGGAGACTAACACTCTTTCCCTACACGACTCGCCAAGCTGA	MIP Library Amplification, Forward Primer
hybrid_dual_fw_135	AATGATACGGCGACCACCGAGATCTACACAGTCATGTACACTCTTTCCCTACACGACTCGCCAAGCTGA	MIP Library Amplification, Forward Primer
hybrid_dual_fw_136	AATGATACGGCGACCACCGAGATCTACACAGGTACGAACACTCTTTCCCTACACGACTCGCCAAGCTGA	MIP Library Amplification, Forward Primer
hybrid_dual_fw_137	AATGATACGGCGACCACCGAGATCTACACACGATCGAACACTCTTTCCCTACACGACTCGCCAAGCTGA	MIP Library Amplification, Forward Primer
hybrid_dual_fw_138	AATGATACGGCGACCACCGAGATCTACACAGCAACTTACACTCTTTCCCTACACGACTCGCCAAGCTGA	MIP Library Amplification, Forward Primer
hybrid_dual_fw_139	AATGATACGGCGACCACCGAGATCTACACTACTGACAACACTCTTTCCCTACACGACTCGCCAAGCTGA	MIP Library Amplification, Forward Primer
hybrid_dual_fw_140	AATGATACGGCGACCACCGAGATCTACACCTACGAACACACTCTTTCCCTACACGACTCGCCAAGCTGA	MIP Library Amplification, Forward Primer
hybrid_dual_fw_141	AATGATACGGCGACCACCGAGATCTACACATCTAGAGACACTCTTTCCCTACACGACTCGCCAAGCTGA	MIP Library Amplification, Forward Primer
hybrid_dual_fw_142	AATGATACGGCGACCACCGAGATCTACACATCCTTGTACACTCTTTCCCTACACGACTCGCCAAGCTGA	MIP Library Amplification, Forward Primer
hybrid_dual_fw_143	AATGATACGGCGACCACCGAGATCTACACTTAATGCTACACTCTTTCCCTACACGACTCGCCAAGCTGA	MIP Library Amplification, Forward Primer
hybrid_dual_fw_144	AATGATACGGCGACCACCGAGATCTACACTTAACCTGACACTCTTTCCCTACACGACTCGCCAAGCTGA	MIP Library Amplification, Forward Primer
hybrid_dual_fw_145	AATGATACGGCGACCACCGAGATCTACACTAGACACCACACTCTTTCCCTACACGACTCGCCAAGCTGA	MIP Library Amplification, Forward Primer
hybrid_dual_fw_146	AATGATACGGCGACCACCGAGATCTACACCCACAAGTACACTCTTTCCCTACACGACTCGCCAAGCTGA	MIP Library Amplification, Forward Primer
hybrid_dual_fw_147	AATGATACGGCGACCACCGAGATCTACACGCTAATCAACACTCTTTCCCTACACGACTCGCCAAGCTGA	MIP Library Amplification, Forward Primer
hybrid_dual_fw_148	AATGATACGGCGACCACCGAGATCTACACGTTGCTAGACACTCTTTCCCTACACGACTCGCCAAGCTGA	MIP Library Amplification, Forward Primer
hybrid_dual_fw_149	AATGATACGGCGACCACCGAGATCTACACGTTGGCTAACACTCTTTCCCTACACGACTCGCCAAGCTGA	MIP Library Amplification, Forward Primer
hybrid_dual_fw_150	AATGATACGGCGACCACCGAGATCTACACCATGTGAGACACTCTTTCCCTACACGACTCGCCAAGCTGA	MIP Library Amplification, Forward Primer
hybrid_dual_fw_151	AATGATACGGCGACCACCGAGATCTACACAACGAAGTACACTCTTTCCCTACACGACTCGCCAAGCTGA	MIP Library Amplification, Forward Primer
hybrid_dual_fw_152	AATGATACGGCGACCACCGAGATCTACACATTATCGGACACTCTTTCCCTACACGACTCGCCAAGCTGA	MIP Library Amplification, Forward Primer
hybrid_dual_fw_153	AATGATACGGCGACCACCGAGATCTACACGTATTGCAACACTCTTTCCCTACACGACTCGCCAAGCTGA	MIP Library Amplification, Forward Primer
hybrid_dual_fw_154	AATGATACGGCGACCACCGAGATCTACACAGACTTCTACACTCTTTCCCTACACGACTCGCCAAGCTGA	MIP Library Amplification, Forward Primer
hybrid_dual_fw_155	AATGATACGGCGACCACCGAGATCTACACACCATGCTACACTCTTTCCCTACACGACTCGCCAAGCTGA	MIP Library Amplification, Forward Primer
hybrid_dual_fw_156	AATGATACGGCGACCACCGAGATCTACACTGAGCATAACACTCTTTCCCTACACGACTCGCCAAGCTGA	MIP Library Amplification, Forward Primer
hybrid_dual_fw_157	AATGATACGGCGACCACCGAGATCTACACTAAGGCAAACACTCTTTCCCTACACGACTCGCCAAGCTGA	MIP Library Amplification, Forward Primer
hybrid_dual_fw_158	AATGATACGGCGACCACCGAGATCTACACTCAATGAAACACTCTTTCCCTACACGACTCGCCAAGCTGA	MIP Library Amplification, Forward Primer
hybrid_dual_fw_159	AATGATACGGCGACCACCGAGATCTACACGTCAGACAACACTCTTTCCCTACACGACTCGCCAAGCTGA	MIP Library Amplification, Forward Primer
hybrid_dual_fw_160	AATGATACGGCGACCACCGAGATCTACACCATCTGTCACACTCTTTCCCTACACGACTCGCCAAGCTGA	MIP Library Amplification, Forward Primer
hybrid_dual_fw_161	AATGATACGGCGACCACCGAGATCTACACCGTGGATTACACTCTTTCCCTACACGACTCGCCAAGCTGA	MIP Library Amplification, Forward Primer
hybrid_dual_fw_162	AATGATACGGCGACCACCGAGATCTACACTCATGTCTACACTCTTTCCCTACACGACTCGCCAAGCTGA	MIP Library Amplification, Forward Primer
hybrid_dual_fw_163	AATGATACGGCGACCACCGAGATCTACACATCTCGTTACACTCTTTCCCTACACGACTCGCCAAGCTGA	MIP Library Amplification, Forward Primer
hybrid_dual_fw_164	AATGATACGGCGACCACCGAGATCTACACAGTACTCCACACTCTTTCCCTACACGACTCGCCAAGCTGA	MIP Library Amplification, Forward Primer
hybrid_dual_fw_165	AATGATACGGCGACCACCGAGATCTACACTCGGAACTACACTCTTTCCCTACACGACTCGCCAAGCTGA	MIP Library Amplification, Forward Primer
hybrid_dual_fw_166	AATGATACGGCGACCACCGAGATCTACACAAGCAATTACACTCTTTCCCTACACGACTCGCCAAGCTGA	MIP Library Amplification, Forward Primer
hybrid_dual_fw_167	AATGATACGGCGACCACCGAGATCTACACGTCTTGACACACTCTTTCCCTACACGACTCGCCAAGCTGA	MIP Library Amplification, Forward Primer
hybrid_dual_fw_168	AATGATACGGCGACCACCGAGATCTACACACTTCGTCACACTCTTTCCCTACACGACTCGCCAAGCTGA	MIP Library Amplification, Forward Primer
hybrid_dual_fw_169	AATGATACGGCGACCACCGAGATCTACACTGCAGTTAACACTCTTTCCCTACACGACTCGCCAAGCTGA	MIP Library Amplification, Forward Primer
hybrid_dual_fw_170	AATGATACGGCGACCACCGAGATCTACACCGTAACGAACACTCTTTCCCTACACGACTCGCCAAGCTGA	MIP Library Amplification, Forward Primer
hybrid_dual_fw_171	AATGATACGGCGACCACCGAGATCTACACTTAGCACCACACTCTTTCCCTACACGACTCGCCAAGCTGA	MIP Library Amplification, Forward Primer
hybrid_dual_fw_172	AATGATACGGCGACCACCGAGATCTACACGCGATCTTACACTCTTTCCCTACACGACTCGCCAAGCTGA	MIP Library Amplification, Forward Primer
hybrid_dual_fw_173	AATGATACGGCGACCACCGAGATCTACACCGCATATGACACTCTTTCCCTACACGACTCGCCAAGCTGA	MIP Library Amplification, Forward Primer
hybrid_dual_fw_174	AATGATACGGCGACCACCGAGATCTACACACCAGGTAACACTCTTTCCCTACACGACTCGCCAAGCTGA	MIP Library Amplification, Forward Primer
hybrid_dual_fw_175	AATGATACGGCGACCACCGAGATCTACACTCATAGAGACACTCTTTCCCTACACGACTCGCCAAGCTGA	MIP Library Amplification, Forward Primer
hybrid_dual_fw_176	AATGATACGGCGACCACCGAGATCTACACTACAATGTACACTCTTTCCCTACACGACTCGCCAAGCTGA	MIP Library Amplification, Forward Primer
hybrid_dual_fw_177	AATGATACGGCGACCACCGAGATCTACACATAAGCAGACACTCTTTCCCTACACGACTCGCCAAGCTGA	MIP Library Amplification, Forward Primer
hybrid_dual_fw_178	AATGATACGGCGACCACCGAGATCTACACTGAACGAGACACTCTTTCCCTACACGACTCGCCAAGCTGA	MIP Library Amplification, Forward Primer
hybrid_dual_fw_179	AATGATACGGCGACCACCGAGATCTACACGATTCCTAACACTCTTTCCCTACACGACTCGCCAAGCTGA	MIP Library Amplification, Forward Primer
hybrid_dual_fw_180	AATGATACGGCGACCACCGAGATCTACACCAGAGTGAACACTCTTTCCCTACACGACTCGCCAAGCTGA	MIP Library Amplification, Forward Primer
hybrid_dual_fw_181	AATGATACGGCGACCACCGAGATCTACACAGATAACCACACTCTTTCCCTACACGACTCGCCAAGCTGA	MIP Library Amplification, Forward Primer
hybrid_dual_fw_182	AATGATACGGCGACCACCGAGATCTACACGAGTAACTACACTCTTTCCCTACACGACTCGCCAAGCTGA	MIP Library Amplification, Forward Primer
hybrid_dual_fw_183	AATGATACGGCGACCACCGAGATCTACACATACCTGGACACTCTTTCCCTACACGACTCGCCAAGCTGA	MIP Library Amplification, Forward Primer
hybrid_dual_fw_184	AATGATACGGCGACCACCGAGATCTACACGCTAGTTGACACTCTTTCCCTACACGACTCGCCAAGCTGA	MIP Library Amplification, Forward Primer
hybrid_dual_fw_185	AATGATACGGCGACCACCGAGATCTACACTAGTGCGAACACTCTTTCCCTACACGACTCGCCAAGCTGA	MIP Library Amplification, Forward Primer
hybrid_dual_fw_186	AATGATACGGCGACCACCGAGATCTACACACTCTGACACACTCTTTCCCTACACGACTCGCCAAGCTGA	MIP Library Amplification, Forward Primer
hybrid_dual_fw_187	AATGATACGGCGACCACCGAGATCTACACCTCTAATGACACTCTTTCCCTACACGACTCGCCAAGCTGA	MIP Library Amplification, Forward Primer
hybrid_dual_fw_188	AATGATACGGCGACCACCGAGATCTACACCATAGACGACACTCTTTCCCTACACGACTCGCCAAGCTGA	MIP Library Amplification, Forward Primer
hybrid_dual_fw_189	AATGATACGGCGACCACCGAGATCTACACACCACTGAACACTCTTTCCCTACACGACTCGCCAAGCTGA	MIP Library Amplification, Forward Primer
hybrid_dual_fw_190	AATGATACGGCGACCACCGAGATCTACACCATCAATGACACTCTTTCCCTACACGACTCGCCAAGCTGA	MIP Library Amplification, Forward Primer
hybrid_dual_fw_191	AATGATACGGCGACCACCGAGATCTACACAACGCTCTACACTCTTTCCCTACACGACTCGCCAAGCTGA	MIP Library Amplification, Forward Primer
hybrid_dual_fw_192	AATGATACGGCGACCACCGAGATCTACACATACGCCTACACTCTTTCCCTACACGACTCGCCAAGCTGA	MIP Library Amplification, Forward Primer
hybrid_dual_fw_193	AATGATACGGCGACCACCGAGATCTACACCTCTAGCAACACTCTTTCCCTACACGACTCGCCAAGCTGA	MIP Library Amplification, Forward Primer
hybrid_dual_fw_194	AATGATACGGCGACCACCGAGATCTACACGGTGAACAACACTCTTTCCCTACACGACTCGCCAAGCTGA	MIP Library Amplification, Forward Primer
hybrid_dual_fw_195	AATGATACGGCGACCACCGAGATCTACACAGCTCTCAACACTCTTTCCCTACACGACTCGCCAAGCTGA	MIP Library Amplification, Forward Primer
hybrid_dual_fw_196	AATGATACGGCGACCACCGAGATCTACACTGAGTGACACACTCTTTCCCTACACGACTCGCCAAGCTGA	MIP Library Amplification, Forward Primer
hybrid_dual_fw_197	AATGATACGGCGACCACCGAGATCTACACACGCTTATACACTCTTTCCCTACACGACTCGCCAAGCTGA	MIP Library Amplification, Forward Primer
hybrid_dual_fw_198	AATGATACGGCGACCACCGAGATCTACACCAGATAGTACACTCTTTCCCTACACGACTCGCCAAGCTGA	MIP Library Amplification, Forward Primer
hybrid_dual_fw_199	AATGATACGGCGACCACCGAGATCTACACGTCACCATACACTCTTTCCCTACACGACTCGCCAAGCTGA	MIP Library Amplification, Forward Primer
hybrid_dual_fw_200	AATGATACGGCGACCACCGAGATCTACACTGGTCGAAACACTCTTTCCCTACACGACTCGCCAAGCTGA	MIP Library Amplification, Forward Primer
hybrid_dual_fw_201	AATGATACGGCGACCACCGAGATCTACACGCAATATAACACTCTTTCCCTACACGACTCGCCAAGCTGA	MIP Library Amplification, Forward Primer
hybrid_dual_fw_202	AATGATACGGCGACCACCGAGATCTACACCACATGCAACACTCTTTCCCTACACGACTCGCCAAGCTGA	MIP Library Amplification, Forward Primer
hybrid_dual_fw_203	AATGATACGGCGACCACCGAGATCTACACTCCTTCGAACACTCTTTCCCTACACGACTCGCCAAGCTGA	MIP Library Amplification, Forward Primer
hybrid_dual_fw_204	AATGATACGGCGACCACCGAGATCTACACCTGATGTAACACTCTTTCCCTACACGACTCGCCAAGCTGA	MIP Library Amplification, Forward Primer
hybrid_dual_fw_205	AATGATACGGCGACCACCGAGATCTACACCACTGCAAACACTCTTTCCCTACACGACTCGCCAAGCTGA	MIP Library Amplification, Forward Primer
hybrid_dual_fw_206	AATGATACGGCGACCACCGAGATCTACACTCGGAGAAACACTCTTTCCCTACACGACTCGCCAAGCTGA	MIP Library Amplification, Forward Primer
hybrid_dual_fw_207	AATGATACGGCGACCACCGAGATCTACACCGGTATGTACACTCTTTCCCTACACGACTCGCCAAGCTGA	MIP Library Amplification, Forward Primer
hybrid_dual_fw_208	AATGATACGGCGACCACCGAGATCTACACCTGAGCTTACACTCTTTCCCTACACGACTCGCCAAGCTGA	MIP Library Amplification, Forward Primer
hybrid_dual_fw_209	AATGATACGGCGACCACCGAGATCTACACCTTGGTACACACTCTTTCCCTACACGACTCGCCAAGCTGA	MIP Library Amplification, Forward Primer
hybrid_dual_fw_210	AATGATACGGCGACCACCGAGATCTACACCTGACAATACACTCTTTCCCTACACGACTCGCCAAGCTGA	MIP Library Amplification, Forward Primer
hybrid_dual_fw_211	AATGATACGGCGACCACCGAGATCTACACTGGTACAGACACTCTTTCCCTACACGACTCGCCAAGCTGA	MIP Library Amplification, Forward Primer
hybrid_dual_fw_212	AATGATACGGCGACCACCGAGATCTACACGGTCTCAAACACTCTTTCCCTACACGACTCGCCAAGCTGA	MIP Library Amplification, Forward Primer
hybrid_dual_fw_213	AATGATACGGCGACCACCGAGATCTACACTGGCTAATACACTCTTTCCCTACACGACTCGCCAAGCTGA	MIP Library Amplification, Forward Primer
hybrid_dual_fw_214	AATGATACGGCGACCACCGAGATCTACACAGAGGATCACACTCTTTCCCTACACGACTCGCCAAGCTGA	MIP Library Amplification, Forward Primer
hybrid_dual_fw_215	AATGATACGGCGACCACCGAGATCTACACCGAATACAACACTCTTTCCCTACACGACTCGCCAAGCTGA	MIP Library Amplification, Forward Primer
hybrid_dual_fw_216	AATGATACGGCGACCACCGAGATCTACACAGCGTTACACACTCTTTCCCTACACGACTCGCCAAGCTGA	MIP Library Amplification, Forward Primer
hybrid_dual_fw_217	AATGATACGGCGACCACCGAGATCTACACTGACCTCAACACTCTTTCCCTACACGACTCGCCAAGCTGA	MIP Library Amplification, Forward Primer
hybrid_dual_fw_218	AATGATACGGCGACCACCGAGATCTACACTAGTTGCCACACTCTTTCCCTACACGACTCGCCAAGCTGA	MIP Library Amplification, Forward Primer
hybrid_dual_fw_219	AATGATACGGCGACCACCGAGATCTACACGTTGCAGTACACTCTTTCCCTACACGACTCGCCAAGCTGA	MIP Library Amplification, Forward Primer
hybrid_dual_fw_220	AATGATACGGCGACCACCGAGATCTACACATAGAGGCACACTCTTTCCCTACACGACTCGCCAAGCTGA	MIP Library Amplification, Forward Primer
hybrid_dual_fw_221	AATGATACGGCGACCACCGAGATCTACACCTTGACTGACACTCTTTCCCTACACGACTCGCCAAGCTGA	MIP Library Amplification, Forward Primer
hybrid_dual_fw_222	AATGATACGGCGACCACCGAGATCTACACAACCTCGAACACTCTTTCCCTACACGACTCGCCAAGCTGA	MIP Library Amplification, Forward Primer
hybrid_dual_fw_223	AATGATACGGCGACCACCGAGATCTACACTCAACCGAACACTCTTTCCCTACACGACTCGCCAAGCTGA	MIP Library Amplification, Forward Primer
hybrid_dual_fw_224	AATGATACGGCGACCACCGAGATCTACACGCTATGGAACACTCTTTCCCTACACGACTCGCCAAGCTGA	MIP Library Amplification, Forward Primer
hybrid_dual_fw_225	AATGATACGGCGACCACCGAGATCTACACTCTTGACCACACTCTTTCCCTACACGACTCGCCAAGCTGA	MIP Library Amplification, Forward Primer
hybrid_dual_fw_226	AATGATACGGCGACCACCGAGATCTACACACATGGATACACTCTTTCCCTACACGACTCGCCAAGCTGA	MIP Library Amplification, Forward Primer
hybrid_dual_fw_227	AATGATACGGCGACCACCGAGATCTACACATGACAGCACACTCTTTCCCTACACGACTCGCCAAGCTGA	MIP Library Amplification, Forward Primer
hybrid_dual_fw_228	AATGATACGGCGACCACCGAGATCTACACAACTCCTGACACTCTTTCCCTACACGACTCGCCAAGCTGA	MIP Library Amplification, Forward Primer
hybrid_dual_fw_229	AATGATACGGCGACCACCGAGATCTACACACTTAAGGACACTCTTTCCCTACACGACTCGCCAAGCTGA	MIP Library Amplification, Forward Primer
hybrid_dual_fw_230	AATGATACGGCGACCACCGAGATCTACACTCTTGCATACACTCTTTCCCTACACGACTCGCCAAGCTGA	MIP Library Amplification, Forward Primer
hybrid_dual_fw_231	AATGATACGGCGACCACCGAGATCTACACGACTGTTCACACTCTTTCCCTACACGACTCGCCAAGCTGA	MIP Library Amplification, Forward Primer
hybrid_dual_fw_232	AATGATACGGCGACCACCGAGATCTACACACTGACCTACACTCTTTCCCTACACGACTCGCCAAGCTGA	MIP Library Amplification, Forward Primer
hybrid_dual_fw_233	AATGATACGGCGACCACCGAGATCTACACTGTGTCCAACACTCTTTCCCTACACGACTCGCCAAGCTGA	MIP Library Amplification, Forward Primer
hybrid_dual_fw_234	AATGATACGGCGACCACCGAGATCTACACCCTGTCATACACTCTTTCCCTACACGACTCGCCAAGCTGA	MIP Library Amplification, Forward Primer
hybrid_dual_fw_235	AATGATACGGCGACCACCGAGATCTACACATGTACTTACACTCTTTCCCTACACGACTCGCCAAGCTGA	MIP Library Amplification, Forward Primer
hybrid_dual_fw_236	AATGATACGGCGACCACCGAGATCTACACGAATAATCACACTCTTTCCCTACACGACTCGCCAAGCTGA	MIP Library Amplification, Forward Primer
hybrid_dual_fw_237	AATGATACGGCGACCACCGAGATCTACACGTCTATGCACACTCTTTCCCTACACGACTCGCCAAGCTGA	MIP Library Amplification, Forward Primer
hybrid_dual_fw_238	AATGATACGGCGACCACCGAGATCTACACCCTTAGAAACACTCTTTCCCTACACGACTCGCCAAGCTGA	MIP Library Amplification, Forward Primer
hybrid_dual_fw_239	AATGATACGGCGACCACCGAGATCTACACGAATTCGCACACTCTTTCCCTACACGACTCGCCAAGCTGA	MIP Library Amplification, Forward Primer
hybrid_dual_fw_240	AATGATACGGCGACCACCGAGATCTACACCTAGTCCTACACTCTTTCCCTACACGACTCGCCAAGCTGA	MIP Library Amplification, Forward Primer
hybrid_dual_fw_241	AATGATACGGCGACCACCGAGATCTACACTCAGAGGTACACTCTTTCCCTACACGACTCGCCAAGCTGA	MIP Library Amplification, Forward Primer
hybrid_dual_fw_242	AATGATACGGCGACCACCGAGATCTACACGACATTCTACACTCTTTCCCTACACGACTCGCCAAGCTGA	MIP Library Amplification, Forward Primer
hybrid_dual_fw_243	AATGATACGGCGACCACCGAGATCTACACCTAACACGACACTCTTTCCCTACACGACTCGCCAAGCTGA	MIP Library Amplification, Forward Primer
hybrid_dual_fw_244	AATGATACGGCGACCACCGAGATCTACACGTGTGATCACACTCTTTCCCTACACGACTCGCCAAGCTGA	MIP Library Amplification, Forward Primer
hybrid_dual_fw_245	AATGATACGGCGACCACCGAGATCTACACCTGTTCACACACTCTTTCCCTACACGACTCGCCAAGCTGA	MIP Library Amplification, Forward Primer
hybrid_dual_fw_246	AATGATACGGCGACCACCGAGATCTACACGGTCAGTTACACTCTTTCCCTACACGACTCGCCAAGCTGA	MIP Library Amplification, Forward Primer
hybrid_dual_fw_247	AATGATACGGCGACCACCGAGATCTACACAACCGATCACACTCTTTCCCTACACGACTCGCCAAGCTGA	MIP Library Amplification, Forward Primer
hybrid_dual_fw_248	AATGATACGGCGACCACCGAGATCTACACCAGCTAAGACACTCTTTCCCTACACGACTCGCCAAGCTGA	MIP Library Amplification, Forward Primer
hybrid_dual_fw_249	AATGATACGGCGACCACCGAGATCTACACGATCCATTACACTCTTTCCCTACACGACTCGCCAAGCTGA	MIP Library Amplification, Forward Primer
hybrid_dual_fw_250	AATGATACGGCGACCACCGAGATCTACACCACGATACACACTCTTTCCCTACACGACTCGCCAAGCTGA	MIP Library Amplification, Forward Primer
hybrid_dual_fw_251	AATGATACGGCGACCACCGAGATCTACACACATGCGAACACTCTTTCCCTACACGACTCGCCAAGCTGA	MIP Library Amplification, Forward Primer
hybrid_dual_fw_252	AATGATACGGCGACCACCGAGATCTACACGCTTATGTACACTCTTTCCCTACACGACTCGCCAAGCTGA	MIP Library Amplification, Forward Primer
hybrid_dual_fw_253	AATGATACGGCGACCACCGAGATCTACACTGACAGGAACACTCTTTCCCTACACGACTCGCCAAGCTGA	MIP Library Amplification, Forward Primer
hybrid_dual_fw_254	AATGATACGGCGACCACCGAGATCTACACAAGATACGACACTCTTTCCCTACACGACTCGCCAAGCTGA	MIP Library Amplification, Forward Primer
hybrid_dual_fw_255	AATGATACGGCGACCACCGAGATCTACACGATGGACTACACTCTTTCCCTACACGACTCGCCAAGCTGA	MIP Library Amplification, Forward Primer
hybrid_dual_fw_256	AATGATACGGCGACCACCGAGATCTACACGAAGTTCGACACTCTTTCCCTACACGACTCGCCAAGCTGA	MIP Library Amplification, Forward Primer
hybrid_dual_fw_257	AATGATACGGCGACCACCGAGATCTACACCGATCAACACACTCTTTCCCTACACGACTCGCCAAGCTGA	MIP Library Amplification, Forward Primer
hybrid_dual_fw_258	AATGATACGGCGACCACCGAGATCTACACGCCTACAAACACTCTTTCCCTACACGACTCGCCAAGCTGA	MIP Library Amplification, Forward Primer
hybrid_dual_fw_259	AATGATACGGCGACCACCGAGATCTACACATTAGATCACACTCTTTCCCTACACGACTCGCCAAGCTGA	MIP Library Amplification, Forward Primer
hybrid_dual_fw_260	AATGATACGGCGACCACCGAGATCTACACACTTGTAGACACTCTTTCCCTACACGACTCGCCAAGCTGA	MIP Library Amplification, Forward Primer
hybrid_dual_fw_261	AATGATACGGCGACCACCGAGATCTACACTACATGATACACTCTTTCCCTACACGACTCGCCAAGCTGA	MIP Library Amplification, Forward Primer
hybrid_dual_fw_262	AATGATACGGCGACCACCGAGATCTACACCTAGAATCACACTCTTTCCCTACACGACTCGCCAAGCTGA	MIP Library Amplification, Forward Primer
hybrid_dual_fw_263	AATGATACGGCGACCACCGAGATCTACACATGGTTCGACACTCTTTCCCTACACGACTCGCCAAGCTGA	MIP Library Amplification, Forward Primer
hybrid_dual_fw_264	AATGATACGGCGACCACCGAGATCTACACGGCATCTAACACTCTTTCCCTACACGACTCGCCAAGCTGA	MIP Library Amplification, Forward Primer
hybrid_dual_fw_265	AATGATACGGCGACCACCGAGATCTACACCATTACGGACACTCTTTCCCTACACGACTCGCCAAGCTGA	MIP Library Amplification, Forward Primer
hybrid_dual_fw_266	AATGATACGGCGACCACCGAGATCTACACGTTACGTTACACTCTTTCCCTACACGACTCGCCAAGCTGA	MIP Library Amplification, Forward Primer
hybrid_dual_fw_267	AATGATACGGCGACCACCGAGATCTACACGGATTCCTACACTCTTTCCCTACACGACTCGCCAAGCTGA	MIP Library Amplification, Forward Primer
hybrid_dual_fw_268	AATGATACGGCGACCACCGAGATCTACACTCGATTCAACACTCTTTCCCTACACGACTCGCCAAGCTGA	MIP Library Amplification, Forward Primer
hybrid_dual_fw_269	AATGATACGGCGACCACCGAGATCTACACTTGCACACACACTCTTTCCCTACACGACTCGCCAAGCTGA	MIP Library Amplification, Forward Primer
hybrid_dual_fw_270	AATGATACGGCGACCACCGAGATCTACACATACGTAAACACTCTTTCCCTACACGACTCGCCAAGCTGA	MIP Library Amplification, Forward Primer
hybrid_dual_fw_271	AATGATACGGCGACCACCGAGATCTACACACGAAGATACACTCTTTCCCTACACGACTCGCCAAGCTGA	MIP Library Amplification, Forward Primer
hybrid_dual_fw_272	AATGATACGGCGACCACCGAGATCTACACGCGTCATAACACTCTTTCCCTACACGACTCGCCAAGCTGA	MIP Library Amplification, Forward Primer
hybrid_dual_fw_273	AATGATACGGCGACCACCGAGATCTACACGTTCGGAAACACTCTTTCCCTACACGACTCGCCAAGCTGA	MIP Library Amplification, Forward Primer
hybrid_dual_fw_274	AATGATACGGCGACCACCGAGATCTACACATTGTGCCACACTCTTTCCCTACACGACTCGCCAAGCTGA	MIP Library Amplification, Forward Primer
hybrid_dual_fw_275	AATGATACGGCGACCACCGAGATCTACACTGGATCAAACACTCTTTCCCTACACGACTCGCCAAGCTGA	MIP Library Amplification, Forward Primer
hybrid_dual_fw_276	AATGATACGGCGACCACCGAGATCTACACTACAACTGACACTCTTTCCCTACACGACTCGCCAAGCTGA	MIP Library Amplification, Forward Primer
hybrid_dual_fw_277	AATGATACGGCGACCACCGAGATCTACACGAAGACGTACACTCTTTCCCTACACGACTCGCCAAGCTGA	MIP Library Amplification, Forward Primer
hybrid_dual_fw_278	AATGATACGGCGACCACCGAGATCTACACCGACGATAACACTCTTTCCCTACACGACTCGCCAAGCTGA	MIP Library Amplification, Forward Primer
hybrid_dual_fw_279	AATGATACGGCGACCACCGAGATCTACACATCTTCCGACACTCTTTCCCTACACGACTCGCCAAGCTGA	MIP Library Amplification, Forward Primer
hybrid_dual_fw_280	AATGATACGGCGACCACCGAGATCTACACTACTGGAGACACTCTTTCCCTACACGACTCGCCAAGCTGA	MIP Library Amplification, Forward Primer
hybrid_dual_fw_281	AATGATACGGCGACCACCGAGATCTACACTGAATTCCACACTCTTTCCCTACACGACTCGCCAAGCTGA	MIP Library Amplification, Forward Primer
hybrid_dual_fw_282	AATGATACGGCGACCACCGAGATCTACACATCGCTTGACACTCTTTCCCTACACGACTCGCCAAGCTGA	MIP Library Amplification, Forward Primer
hybrid_dual_fw_283	AATGATACGGCGACCACCGAGATCTACACGCAATTGGACACTCTTTCCCTACACGACTCGCCAAGCTGA	MIP Library Amplification, Forward Primer
hybrid_dual_fw_284	AATGATACGGCGACCACCGAGATCTACACATCTGCGTACACTCTTTCCCTACACGACTCGCCAAGCTGA	MIP Library Amplification, Forward Primer
hybrid_dual_fw_285	AATGATACGGCGACCACCGAGATCTACACAAGCTTGGACACTCTTTCCCTACACGACTCGCCAAGCTGA	MIP Library Amplification, Forward Primer
hybrid_dual_fw_286	AATGATACGGCGACCACCGAGATCTACACGAGAATCCACACTCTTTCCCTACACGACTCGCCAAGCTGA	MIP Library Amplification, Forward Primer
hybrid_dual_fw_287	AATGATACGGCGACCACCGAGATCTACACTACAGAACACACTCTTTCCCTACACGACTCGCCAAGCTGA	MIP Library Amplification, Forward Primer
hybrid_dual_fw_288	AATGATACGGCGACCACCGAGATCTACACTCGAGATAACACTCTTTCCCTACACGACTCGCCAAGCTGA	MIP Library Amplification, Forward Primer
hybrid_dual_fw_289	AATGATACGGCGACCACCGAGATCTACACTATCAGCGACACTCTTTCCCTACACGACTCGCCAAGCTGA	MIP Library Amplification, Forward Primer
hybrid_dual_fw_290	AATGATACGGCGACCACCGAGATCTACACTGCGTGTAACACTCTTTCCCTACACGACTCGCCAAGCTGA	MIP Library Amplification, Forward Primer
hybrid_dual_fw_291	AATGATACGGCGACCACCGAGATCTACACCGTTATCCACACTCTTTCCCTACACGACTCGCCAAGCTGA	MIP Library Amplification, Forward Primer
hybrid_dual_fw_292	AATGATACGGCGACCACCGAGATCTACACTCAGATACACACTCTTTCCCTACACGACTCGCCAAGCTGA	MIP Library Amplification, Forward Primer
hybrid_dual_fw_293	AATGATACGGCGACCACCGAGATCTACACTAGCCGATACACTCTTTCCCTACACGACTCGCCAAGCTGA	MIP Library Amplification, Forward Primer
hybrid_dual_fw_294	AATGATACGGCGACCACCGAGATCTACACATCCGAATACACTCTTTCCCTACACGACTCGCCAAGCTGA	MIP Library Amplification, Forward Primer
hybrid_dual_fw_295	AATGATACGGCGACCACCGAGATCTACACTGCTATGAACACTCTTTCCCTACACGACTCGCCAAGCTGA	MIP Library Amplification, Forward Primer
hybrid_dual_fw_296	AATGATACGGCGACCACCGAGATCTACACGAACTACCACACTCTTTCCCTACACGACTCGCCAAGCTGA	MIP Library Amplification, Forward Primer
hybrid_dual_fw_297	AATGATACGGCGACCACCGAGATCTACACGGTATTCGACACTCTTTCCCTACACGACTCGCCAAGCTGA	MIP Library Amplification, Forward Primer
hybrid_dual_fw_298	AATGATACGGCGACCACCGAGATCTACACTACGAGTTACACTCTTTCCCTACACGACTCGCCAAGCTGA	MIP Library Amplification, Forward Primer
hybrid_dual_fw_299	AATGATACGGCGACCACCGAGATCTACACGCACATAGACACTCTTTCCCTACACGACTCGCCAAGCTGA	MIP Library Amplification, Forward Primer
hybrid_dual_fw_300	AATGATACGGCGACCACCGAGATCTACACGAGCGATAACACTCTTTCCCTACACGACTCGCCAAGCTGA	MIP Library Amplification, Forward Primer
hybrid_dual_fw_301	AATGATACGGCGACCACCGAGATCTACACACGTGTTAACACTCTTTCCCTACACGACTCGCCAAGCTGA	MIP Library Amplification, Forward Primer
hybrid_dual_fw_302	AATGATACGGCGACCACCGAGATCTACACTATCCAGCACACTCTTTCCCTACACGACTCGCCAAGCTGA	MIP Library Amplification, Forward Primer
hybrid_dual_fw_303	AATGATACGGCGACCACCGAGATCTACACTATCGGTTACACTCTTTCCCTACACGACTCGCCAAGCTGA	MIP Library Amplification, Forward Primer
hybrid_dual_fw_304	AATGATACGGCGACCACCGAGATCTACACCTTGCGTAACACTCTTTCCCTACACGACTCGCCAAGCTGA	MIP Library Amplification, Forward Primer
hybrid_dual_fw_305	AATGATACGGCGACCACCGAGATCTACACCTATTGTCACACTCTTTCCCTACACGACTCGCCAAGCTGA	MIP Library Amplification, Forward Primer
hybrid_dual_fw_306	AATGATACGGCGACCACCGAGATCTACACTGCGATCTACACTCTTTCCCTACACGACTCGCCAAGCTGA	MIP Library Amplification, Forward Primer
hybrid_dual_fw_307	AATGATACGGCGACCACCGAGATCTACACTGACGAAGACACTCTTTCCCTACACGACTCGCCAAGCTGA	MIP Library Amplification, Forward Primer
hybrid_dual_fw_308	AATGATACGGCGACCACCGAGATCTACACATTGGACGACACTCTTTCCCTACACGACTCGCCAAGCTGA	MIP Library Amplification, Forward Primer
hybrid_dual_fw_309	AATGATACGGCGACCACCGAGATCTACACACATTGCCACACTCTTTCCCTACACGACTCGCCAAGCTGA	MIP Library Amplification, Forward Primer
hybrid_dual_fw_310	AATGATACGGCGACCACCGAGATCTACACTCACTTGCACACTCTTTCCCTACACGACTCGCCAAGCTGA	MIP Library Amplification, Forward Primer
hybrid_dual_fw_311	AATGATACGGCGACCACCGAGATCTACACTTACCGACACACTCTTTCCCTACACGACTCGCCAAGCTGA	MIP Library Amplification, Forward Primer
hybrid_dual_fw_312	AATGATACGGCGACCACCGAGATCTACACCATGTACCACACTCTTTCCCTACACGACTCGCCAAGCTGA	MIP Library Amplification, Forward Primer
hybrid_dual_fw_313	AATGATACGGCGACCACCGAGATCTACACTTGTTCCAACACTCTTTCCCTACACGACTCGCCAAGCTGA	MIP Library Amplification, Forward Primer
hybrid_dual_fw_314	AATGATACGGCGACCACCGAGATCTACACTGATTATCACACTCTTTCCCTACACGACTCGCCAAGCTGA	MIP Library Amplification, Forward Primer
hybrid_dual_fw_315	AATGATACGGCGACCACCGAGATCTACACCTCCTGATACACTCTTTCCCTACACGACTCGCCAAGCTGA	MIP Library Amplification, Forward Primer
hybrid_dual_fw_316	AATGATACGGCGACCACCGAGATCTACACTCCTCTAGACACTCTTTCCCTACACGACTCGCCAAGCTGA	MIP Library Amplification, Forward Primer
hybrid_dual_fw_317	AATGATACGGCGACCACCGAGATCTACACGTACTCAGACACTCTTTCCCTACACGACTCGCCAAGCTGA	MIP Library Amplification, Forward Primer
hybrid_dual_fw_318	AATGATACGGCGACCACCGAGATCTACACCAATGAGGACACTCTTTCCCTACACGACTCGCCAAGCTGA	MIP Library Amplification, Forward Primer
hybrid_dual_fw_319	AATGATACGGCGACCACCGAGATCTACACCACGCATAACACTCTTTCCCTACACGACTCGCCAAGCTGA	MIP Library Amplification, Forward Primer
hybrid_dual_fw_320	AATGATACGGCGACCACCGAGATCTACACCAATAGCCACACTCTTTCCCTACACGACTCGCCAAGCTGA	MIP Library Amplification, Forward Primer
hybrid_dual_fw_321	AATGATACGGCGACCACCGAGATCTACACCCTACAGAACACTCTTTCCCTACACGACTCGCCAAGCTGA	MIP Library Amplification, Forward Primer
hybrid_dual_fw_322	AATGATACGGCGACCACCGAGATCTACACCACAGTAGACACTCTTTCCCTACACGACTCGCCAAGCTGA	MIP Library Amplification, Forward Primer
hybrid_dual_fw_323	AATGATACGGCGACCACCGAGATCTACACTAACGAGAACACTCTTTCCCTACACGACTCGCCAAGCTGA	MIP Library Amplification, Forward Primer
hybrid_dual_fw_324	AATGATACGGCGACCACCGAGATCTACACTCTGCTTAACACTCTTTCCCTACACGACTCGCCAAGCTGA	MIP Library Amplification, Forward Primer
hybrid_dual_fw_325	AATGATACGGCGACCACCGAGATCTACACTGTATAACACACTCTTTCCCTACACGACTCGCCAAGCTGA	MIP Library Amplification, Forward Primer
hybrid_dual_fw_326	AATGATACGGCGACCACCGAGATCTACACGTATACATACACTCTTTCCCTACACGACTCGCCAAGCTGA	MIP Library Amplification, Forward Primer
hybrid_dual_fw_327	AATGATACGGCGACCACCGAGATCTACACATGGCACAACACTCTTTCCCTACACGACTCGCCAAGCTGA	MIP Library Amplification, Forward Primer
hybrid_dual_fw_328	AATGATACGGCGACCACCGAGATCTACACAACTCGAAACACTCTTTCCCTACACGACTCGCCAAGCTGA	MIP Library Amplification, Forward Primer
hybrid_dual_fw_329	AATGATACGGCGACCACCGAGATCTACACGATCTGGTACACTCTTTCCCTACACGACTCGCCAAGCTGA	MIP Library Amplification, Forward Primer
hybrid_dual_fw_330	AATGATACGGCGACCACCGAGATCTACACACAAGTCAACACTCTTTCCCTACACGACTCGCCAAGCTGA	MIP Library Amplification, Forward Primer
hybrid_dual_fw_331	AATGATACGGCGACCACCGAGATCTACACACGAGACTACACTCTTTCCCTACACGACTCGCCAAGCTGA	MIP Library Amplification, Forward Primer
hybrid_dual_fw_332	AATGATACGGCGACCACCGAGATCTACACATGAGTACACACTCTTTCCCTACACGACTCGCCAAGCTGA	MIP Library Amplification, Forward Primer
hybrid_dual_fw_333	AATGATACGGCGACCACCGAGATCTACACATTCAAGCACACTCTTTCCCTACACGACTCGCCAAGCTGA	MIP Library Amplification, Forward Primer
hybrid_dual_fw_334	AATGATACGGCGACCACCGAGATCTACACCGGAATTGACACTCTTTCCCTACACGACTCGCCAAGCTGA	MIP Library Amplification, Forward Primer
hybrid_dual_fw_335	AATGATACGGCGACCACCGAGATCTACACCTGGAGTTACACTCTTTCCCTACACGACTCGCCAAGCTGA	MIP Library Amplification, Forward Primer
hybrid_dual_fw_336	AATGATACGGCGACCACCGAGATCTACACGTCCATCAACACTCTTTCCCTACACGACTCGCCAAGCTGA	MIP Library Amplification, Forward Primer
hybrid_dual_fw_337	AATGATACGGCGACCACCGAGATCTACACTAACAGTCACACTCTTTCCCTACACGACTCGCCAAGCTGA	MIP Library Amplification, Forward Primer
hybrid_dual_fw_338	AATGATACGGCGACCACCGAGATCTACACCATTGTGCACACTCTTTCCCTACACGACTCGCCAAGCTGA	MIP Library Amplification, Forward Primer
hybrid_dual_fw_339	AATGATACGGCGACCACCGAGATCTACACACTTGATTACACTCTTTCCCTACACGACTCGCCAAGCTGA	MIP Library Amplification, Forward Primer
hybrid_dual_fw_340	AATGATACGGCGACCACCGAGATCTACACTTGACCGTACACTCTTTCCCTACACGACTCGCCAAGCTGA	MIP Library Amplification, Forward Primer
hybrid_dual_fw_341	AATGATACGGCGACCACCGAGATCTACACACAATGTGACACTCTTTCCCTACACGACTCGCCAAGCTGA	MIP Library Amplification, Forward Primer
hybrid_dual_fw_342	AATGATACGGCGACCACCGAGATCTACACAAGTTCCTACACTCTTTCCCTACACGACTCGCCAAGCTGA	MIP Library Amplification, Forward Primer
hybrid_dual_fw_343	AATGATACGGCGACCACCGAGATCTACACCGCCATAAACACTCTTTCCCTACACGACTCGCCAAGCTGA	MIP Library Amplification, Forward Primer
hybrid_dual_fw_344	AATGATACGGCGACCACCGAGATCTACACAGACGAGTACACTCTTTCCCTACACGACTCGCCAAGCTGA	MIP Library Amplification, Forward Primer
hybrid_dual_fw_345	AATGATACGGCGACCACCGAGATCTACACACCGTATTACACTCTTTCCCTACACGACTCGCCAAGCTGA	MIP Library Amplification, Forward Primer
hybrid_dual_fw_346	AATGATACGGCGACCACCGAGATCTACACGCTAACAGACACTCTTTCCCTACACGACTCGCCAAGCTGA	MIP Library Amplification, Forward Primer
hybrid_dual_fw_347	AATGATACGGCGACCACCGAGATCTACACCTATGCTGACACTCTTTCCCTACACGACTCGCCAAGCTGA	MIP Library Amplification, Forward Primer
hybrid_dual_fw_348	AATGATACGGCGACCACCGAGATCTACACTCAACTCGACACTCTTTCCCTACACGACTCGCCAAGCTGA	MIP Library Amplification, Forward Primer
hybrid_dual_fw_349	AATGATACGGCGACCACCGAGATCTACACTTCAAGAAACACTCTTTCCCTACACGACTCGCCAAGCTGA	MIP Library Amplification, Forward Primer
hybrid_dual_fw_350	AATGATACGGCGACCACCGAGATCTACACACGGTGTAACACTCTTTCCCTACACGACTCGCCAAGCTGA	MIP Library Amplification, Forward Primer
hybrid_dual_fw_351	AATGATACGGCGACCACCGAGATCTACACACCAGTATACACTCTTTCCCTACACGACTCGCCAAGCTGA	MIP Library Amplification, Forward Primer
hybrid_dual_fw_352	AATGATACGGCGACCACCGAGATCTACACCCATGTACACACTCTTTCCCTACACGACTCGCCAAGCTGA	MIP Library Amplification, Forward Primer
hybrid_dual_fw_353	AATGATACGGCGACCACCGAGATCTACACTACGCAATACACTCTTTCCCTACACGACTCGCCAAGCTGA	MIP Library Amplification, Forward Primer
hybrid_dual_fw_354	AATGATACGGCGACCACCGAGATCTACACTCTATAGTACACTCTTTCCCTACACGACTCGCCAAGCTGA	MIP Library Amplification, Forward Primer
hybrid_dual_fw_355	AATGATACGGCGACCACCGAGATCTACACTTCAGAGTACACTCTTTCCCTACACGACTCGCCAAGCTGA	MIP Library Amplification, Forward Primer
hybrid_dual_fw_356	AATGATACGGCGACCACCGAGATCTACACATCCTGTCACACTCTTTCCCTACACGACTCGCCAAGCTGA	MIP Library Amplification, Forward Primer
hybrid_dual_fw_357	AATGATACGGCGACCACCGAGATCTACACTTCCACGTACACTCTTTCCCTACACGACTCGCCAAGCTGA	MIP Library Amplification, Forward Primer
hybrid_dual_fw_358	AATGATACGGCGACCACCGAGATCTACACTAACTTAGACACTCTTTCCCTACACGACTCGCCAAGCTGA	MIP Library Amplification, Forward Primer
hybrid_dual_fw_359	AATGATACGGCGACCACCGAGATCTACACATCTTAGAACACTCTTTCCCTACACGACTCGCCAAGCTGA	MIP Library Amplification, Forward Primer
hybrid_dual_fw_360	AATGATACGGCGACCACCGAGATCTACACCATACCTGACACTCTTTCCCTACACGACTCGCCAAGCTGA	MIP Library Amplification, Forward Primer
hybrid_dual_fw_361	AATGATACGGCGACCACCGAGATCTACACTAGAGTCTACACTCTTTCCCTACACGACTCGCCAAGCTGA	MIP Library Amplification, Forward Primer
hybrid_dual_fw_362	AATGATACGGCGACCACCGAGATCTACACATGACCAAACACTCTTTCCCTACACGACTCGCCAAGCTGA	MIP Library Amplification, Forward Primer
hybrid_dual_fw_363	AATGATACGGCGACCACCGAGATCTACACTATACGGTACACTCTTTCCCTACACGACTCGCCAAGCTGA	MIP Library Amplification, Forward Primer
hybrid_dual_fw_364	AATGATACGGCGACCACCGAGATCTACACCGTTCTATACACTCTTTCCCTACACGACTCGCCAAGCTGA	MIP Library Amplification, Forward Primer
hybrid_dual_fw_365	AATGATACGGCGACCACCGAGATCTACACGGAATAGCACACTCTTTCCCTACACGACTCGCCAAGCTGA	MIP Library Amplification, Forward Primer
hybrid_dual_fw_366	AATGATACGGCGACCACCGAGATCTACACTCAGACCAACACTCTTTCCCTACACGACTCGCCAAGCTGA	MIP Library Amplification, Forward Primer
hybrid_dual_fw_367	AATGATACGGCGACCACCGAGATCTACACCCTCGTAAACACTCTTTCCCTACACGACTCGCCAAGCTGA	MIP Library Amplification, Forward Primer
hybrid_dual_fw_368	AATGATACGGCGACCACCGAGATCTACACCATTCGGAACACTCTTTCCCTACACGACTCGCCAAGCTGA	MIP Library Amplification, Forward Primer
hybrid_dual_fw_369	AATGATACGGCGACCACCGAGATCTACACACGGCAATACACTCTTTCCCTACACGACTCGCCAAGCTGA	MIP Library Amplification, Forward Primer
hybrid_dual_fw_370	AATGATACGGCGACCACCGAGATCTACACTAACCATGACACTCTTTCCCTACACGACTCGCCAAGCTGA	MIP Library Amplification, Forward Primer
hybrid_dual_fw_371	AATGATACGGCGACCACCGAGATCTACACTTGTCAACACACTCTTTCCCTACACGACTCGCCAAGCTGA	MIP Library Amplification, Forward Primer
hybrid_dual_fw_372	AATGATACGGCGACCACCGAGATCTACACCAGTTGAAACACTCTTTCCCTACACGACTCGCCAAGCTGA	MIP Library Amplification, Forward Primer
hybrid_dual_fw_373	AATGATACGGCGACCACCGAGATCTACACAGAAGCTAACACTCTTTCCCTACACGACTCGCCAAGCTGA	MIP Library Amplification, Forward Primer
hybrid_dual_fw_374	AATGATACGGCGACCACCGAGATCTACACTGCATCCTACACTCTTTCCCTACACGACTCGCCAAGCTGA	MIP Library Amplification, Forward Primer
hybrid_dual_fw_375	AATGATACGGCGACCACCGAGATCTACACACTGGAGAACACTCTTTCCCTACACGACTCGCCAAGCTGA	MIP Library Amplification, Forward Primer
hybrid_dual_fw_376	AATGATACGGCGACCACCGAGATCTACACCCATAGTTACACTCTTTCCCTACACGACTCGCCAAGCTGA	MIP Library Amplification, Forward Primer
hybrid_dual_fw_377	AATGATACGGCGACCACCGAGATCTACACCTAAGTTAACACTCTTTCCCTACACGACTCGCCAAGCTGA	MIP Library Amplification, Forward Primer
hybrid_dual_fw_378	AATGATACGGCGACCACCGAGATCTACACGTTAGCCTACACTCTTTCCCTACACGACTCGCCAAGCTGA	MIP Library Amplification, Forward Primer
hybrid_dual_fw_379	AATGATACGGCGACCACCGAGATCTACACTTCGTGAGACACTCTTTCCCTACACGACTCGCCAAGCTGA	MIP Library Amplification, Forward Primer
hybrid_dual_fw_380	AATGATACGGCGACCACCGAGATCTACACAGTCTCTTACACTCTTTCCCTACACGACTCGCCAAGCTGA	MIP Library Amplification, Forward Primer
hybrid_dual_fw_381	AATGATACGGCGACCACCGAGATCTACACGGATATACACACTCTTTCCCTACACGACTCGCCAAGCTGA	MIP Library Amplification, Forward Primer
hybrid_dual_fw_382	AATGATACGGCGACCACCGAGATCTACACAAGACGCTACACTCTTTCCCTACACGACTCGCCAAGCTGA	MIP Library Amplification, Forward Primer
hybrid_dual_fw_383	AATGATACGGCGACCACCGAGATCTACACGTGTCTGAACACTCTTTCCCTACACGACTCGCCAAGCTGA	MIP Library Amplification, Forward Primer
hybrid_dual_fw_384	AATGATACGGCGACCACCGAGATCTACACAGAGTGCAACACTCTTTCCCTACACGACTCGCCAAGCTGA	MIP Library Amplification, Forward Primer
hybrid_dual_rev_001	CAAGCAGAAGACGGCATACGAGATGTTAAGACGTGACTGGAGTTCAGACGTGTGCTCTTCCGAT	MIP Library Amplification, Reverse Primer
hybrid_dual_rev_002	CAAGCAGAAGACGGCATACGAGATTCTAAGTTGTGACTGGAGTTCAGACGTGTGCTCTTCCGAT	MIP Library Amplification, Reverse Primer
hybrid_dual_rev_003	CAAGCAGAAGACGGCATACGAGATTGTACATTGTGACTGGAGTTCAGACGTGTGCTCTTCCGAT	MIP Library Amplification, Reverse Primer
hybrid_dual_rev_004	CAAGCAGAAGACGGCATACGAGATAATACCGCGTGACTGGAGTTCAGACGTGTGCTCTTCCGAT	MIP Library Amplification, Reverse Primer
hybrid_dual_rev_005	CAAGCAGAAGACGGCATACGAGATTGTCTATGGTGACTGGAGTTCAGACGTGTGCTCTTCCGAT	MIP Library Amplification, Reverse Primer
hybrid_dual_rev_006	CAAGCAGAAGACGGCATACGAGATTCACTGTTGTGACTGGAGTTCAGACGTGTGCTCTTCCGAT	MIP Library Amplification, Reverse Primer
hybrid_dual_rev_007	CAAGCAGAAGACGGCATACGAGATTTGTATTCGTGACTGGAGTTCAGACGTGTGCTCTTCCGAT	MIP Library Amplification, Reverse Primer
hybrid_dual_rev_008	CAAGCAGAAGACGGCATACGAGATAGACTAACGTGACTGGAGTTCAGACGTGTGCTCTTCCGAT	MIP Library Amplification, Reverse Primer
hybrid_dual_rev_009	CAAGCAGAAGACGGCATACGAGATATTGTCAAGTGACTGGAGTTCAGACGTGTGCTCTTCCGAT	MIP Library Amplification, Reverse Primer
hybrid_dual_rev_010	CAAGCAGAAGACGGCATACGAGATGTTCTACAGTGACTGGAGTTCAGACGTGTGCTCTTCCGAT	MIP Library Amplification, Reverse Primer
hybrid_dual_rev_011	CAAGCAGAAGACGGCATACGAGATTTCATTCGGTGACTGGAGTTCAGACGTGTGCTCTTCCGAT	MIP Library Amplification, Reverse Primer
hybrid_dual_rev_012	CAAGCAGAAGACGGCATACGAGATAAGCGTCAGTGACTGGAGTTCAGACGTGTGCTCTTCCGAT	MIP Library Amplification, Reverse Primer
hybrid_dual_rev_013	CAAGCAGAAGACGGCATACGAGATCGTAGGATGTGACTGGAGTTCAGACGTGTGCTCTTCCGAT	MIP Library Amplification, Reverse Primer
hybrid_dual_rev_014	CAAGCAGAAGACGGCATACGAGATAGTTAGCGGTGACTGGAGTTCAGACGTGTGCTCTTCCGAT	MIP Library Amplification, Reverse Primer
hybrid_dual_rev_015	CAAGCAGAAGACGGCATACGAGATGAACGTCTGTGACTGGAGTTCAGACGTGTGCTCTTCCGAT	MIP Library Amplification, Reverse Primer
hybrid_dual_rev_016	CAAGCAGAAGACGGCATACGAGATAGAACACTGTGACTGGAGTTCAGACGTGTGCTCTTCCGAT	MIP Library Amplification, Reverse Primer
hybrid_dual_rev_017	CAAGCAGAAGACGGCATACGAGATTGTTGGCAGTGACTGGAGTTCAGACGTGTGCTCTTCCGAT	MIP Library Amplification, Reverse Primer
hybrid_dual_rev_018	CAAGCAGAAGACGGCATACGAGATGGCTAATAGTGACTGGAGTTCAGACGTGTGCTCTTCCGAT	MIP Library Amplification, Reverse Primer
hybrid_dual_rev_019	CAAGCAGAAGACGGCATACGAGATGCTAGAATGTGACTGGAGTTCAGACGTGTGCTCTTCCGAT	MIP Library Amplification, Reverse Primer
hybrid_dual_rev_020	CAAGCAGAAGACGGCATACGAGATTGTACTAAGTGACTGGAGTTCAGACGTGTGCTCTTCCGAT	MIP Library Amplification, Reverse Primer
hybrid_dual_rev_021	CAAGCAGAAGACGGCATACGAGATAGTTACACGTGACTGGAGTTCAGACGTGTGCTCTTCCGAT	MIP Library Amplification, Reverse Primer
hybrid_dual_rev_022	CAAGCAGAAGACGGCATACGAGATGTACACGAGTGACTGGAGTTCAGACGTGTGCTCTTCCGAT	MIP Library Amplification, Reverse Primer
hybrid_dual_rev_023	CAAGCAGAAGACGGCATACGAGATACTGTAAGGTGACTGGAGTTCAGACGTGTGCTCTTCCGAT	MIP Library Amplification, Reverse Primer
hybrid_dual_rev_024	CAAGCAGAAGACGGCATACGAGATGATCATGAGTGACTGGAGTTCAGACGTGTGCTCTTCCGAT	MIP Library Amplification, Reverse Primer
hybrid_dual_rev_025	CAAGCAGAAGACGGCATACGAGATTGCTAACGGTGACTGGAGTTCAGACGTGTGCTCTTCCGAT	MIP Library Amplification, Reverse Primer
hybrid_dual_rev_026	CAAGCAGAAGACGGCATACGAGATTAATGCTCGTGACTGGAGTTCAGACGTGTGCTCTTCCGAT	MIP Library Amplification, Reverse Primer
hybrid_dual_rev_027	CAAGCAGAAGACGGCATACGAGATCTTGTTGAGTGACTGGAGTTCAGACGTGTGCTCTTCCGAT	MIP Library Amplification, Reverse Primer
hybrid_dual_rev_028	CAAGCAGAAGACGGCATACGAGATGATACAAGGTGACTGGAGTTCAGACGTGTGCTCTTCCGAT	MIP Library Amplification, Reverse Primer
hybrid_dual_rev_029	CAAGCAGAAGACGGCATACGAGATATACAGCGGTGACTGGAGTTCAGACGTGTGCTCTTCCGAT	MIP Library Amplification, Reverse Primer
hybrid_dual_rev_030	CAAGCAGAAGACGGCATACGAGATCTGGATAGGTGACTGGAGTTCAGACGTGTGCTCTTCCGAT	MIP Library Amplification, Reverse Primer
hybrid_dual_rev_031	CAAGCAGAAGACGGCATACGAGATTCATCAGCGTGACTGGAGTTCAGACGTGTGCTCTTCCGAT	MIP Library Amplification, Reverse Primer
hybrid_dual_rev_032	CAAGCAGAAGACGGCATACGAGATTTATACCGGTGACTGGAGTTCAGACGTGTGCTCTTCCGAT	MIP Library Amplification, Reverse Primer
hybrid_dual_rev_033	CAAGCAGAAGACGGCATACGAGATGCTGATTCGTGACTGGAGTTCAGACGTGTGCTCTTCCGAT	MIP Library Amplification, Reverse Primer
hybrid_dual_rev_034	CAAGCAGAAGACGGCATACGAGATATAAGGCCGTGACTGGAGTTCAGACGTGTGCTCTTCCGAT	MIP Library Amplification, Reverse Primer
hybrid_dual_rev_035	CAAGCAGAAGACGGCATACGAGATAAGACTAGGTGACTGGAGTTCAGACGTGTGCTCTTCCGAT	MIP Library Amplification, Reverse Primer
hybrid_dual_rev_036	CAAGCAGAAGACGGCATACGAGATTAGCAACAGTGACTGGAGTTCAGACGTGTGCTCTTCCGAT	MIP Library Amplification, Reverse Primer
hybrid_dual_rev_037	CAAGCAGAAGACGGCATACGAGATCAAGTAATGTGACTGGAGTTCAGACGTGTGCTCTTCCGAT	MIP Library Amplification, Reverse Primer
hybrid_dual_rev_038	CAAGCAGAAGACGGCATACGAGATTCATGATGGTGACTGGAGTTCAGACGTGTGCTCTTCCGAT	MIP Library Amplification, Reverse Primer
hybrid_dual_rev_039	CAAGCAGAAGACGGCATACGAGATTAGCTCTTGTGACTGGAGTTCAGACGTGTGCTCTTCCGAT	MIP Library Amplification, Reverse Primer
hybrid_dual_rev_040	CAAGCAGAAGACGGCATACGAGATACTACATGGTGACTGGAGTTCAGACGTGTGCTCTTCCGAT	MIP Library Amplification, Reverse Primer
hybrid_dual_rev_041	CAAGCAGAAGACGGCATACGAGATTGTGCCATGTGACTGGAGTTCAGACGTGTGCTCTTCCGAT	MIP Library Amplification, Reverse Primer
hybrid_dual_rev_042	CAAGCAGAAGACGGCATACGAGATGACTTCCAGTGACTGGAGTTCAGACGTGTGCTCTTCCGAT	MIP Library Amplification, Reverse Primer
hybrid_dual_rev_043	CAAGCAGAAGACGGCATACGAGATTATTCTCGGTGACTGGAGTTCAGACGTGTGCTCTTCCGAT	MIP Library Amplification, Reverse Primer
hybrid_dual_rev_044	CAAGCAGAAGACGGCATACGAGATCACTAGATGTGACTGGAGTTCAGACGTGTGCTCTTCCGAT	MIP Library Amplification, Reverse Primer
hybrid_dual_rev_045	CAAGCAGAAGACGGCATACGAGATCTTCGCATGTGACTGGAGTTCAGACGTGTGCTCTTCCGAT	MIP Library Amplification, Reverse Primer
hybrid_dual_rev_046	CAAGCAGAAGACGGCATACGAGATCTAGCGATGTGACTGGAGTTCAGACGTGTGCTCTTCCGAT	MIP Library Amplification, Reverse Primer
hybrid_dual_rev_047	CAAGCAGAAGACGGCATACGAGATTACGTTAAGTGACTGGAGTTCAGACGTGTGCTCTTCCGAT	MIP Library Amplification, Reverse Primer
hybrid_dual_rev_048	CAAGCAGAAGACGGCATACGAGATAAGTAGTCGTGACTGGAGTTCAGACGTGTGCTCTTCCGAT	MIP Library Amplification, Reverse Primer
hybrid_dual_rev_049	CAAGCAGAAGACGGCATACGAGATGACGTATCGTGACTGGAGTTCAGACGTGTGCTCTTCCGAT	MIP Library Amplification, Reverse Primer
hybrid_dual_rev_050	CAAGCAGAAGACGGCATACGAGATACGTTCAGGTGACTGGAGTTCAGACGTGTGCTCTTCCGAT	MIP Library Amplification, Reverse Primer
hybrid_dual_rev_051	CAAGCAGAAGACGGCATACGAGATAGCTATATGTGACTGGAGTTCAGACGTGTGCTCTTCCGAT	MIP Library Amplification, Reverse Primer
hybrid_dual_rev_052	CAAGCAGAAGACGGCATACGAGATAGTGCGAAGTGACTGGAGTTCAGACGTGTGCTCTTCCGAT	MIP Library Amplification, Reverse Primer
hybrid_dual_rev_053	CAAGCAGAAGACGGCATACGAGATCAATGGTAGTGACTGGAGTTCAGACGTGTGCTCTTCCGAT	MIP Library Amplification, Reverse Primer
hybrid_dual_rev_054	CAAGCAGAAGACGGCATACGAGATATTCCGATGTGACTGGAGTTCAGACGTGTGCTCTTCCGAT	MIP Library Amplification, Reverse Primer
hybrid_dual_rev_055	CAAGCAGAAGACGGCATACGAGATAGCTGTTGGTGACTGGAGTTCAGACGTGTGCTCTTCCGAT	MIP Library Amplification, Reverse Primer
hybrid_dual_rev_056	CAAGCAGAAGACGGCATACGAGATTTCGACTCGTGACTGGAGTTCAGACGTGTGCTCTTCCGAT	MIP Library Amplification, Reverse Primer
hybrid_dual_rev_057	CAAGCAGAAGACGGCATACGAGATCGAATGGTGTGACTGGAGTTCAGACGTGTGCTCTTCCGAT	MIP Library Amplification, Reverse Primer
hybrid_dual_rev_058	CAAGCAGAAGACGGCATACGAGATTAGTGTACGTGACTGGAGTTCAGACGTGTGCTCTTCCGAT	MIP Library Amplification, Reverse Primer
hybrid_dual_rev_059	CAAGCAGAAGACGGCATACGAGATACGCATGAGTGACTGGAGTTCAGACGTGTGCTCTTCCGAT	MIP Library Amplification, Reverse Primer
hybrid_dual_rev_060	CAAGCAGAAGACGGCATACGAGATTTCGTACAGTGACTGGAGTTCAGACGTGTGCTCTTCCGAT	MIP Library Amplification, Reverse Primer
hybrid_dual_rev_061	CAAGCAGAAGACGGCATACGAGATTTCTGCTAGTGACTGGAGTTCAGACGTGTGCTCTTCCGAT	MIP Library Amplification, Reverse Primer
hybrid_dual_rev_062	CAAGCAGAAGACGGCATACGAGATTGGAAGCAGTGACTGGAGTTCAGACGTGTGCTCTTCCGAT	MIP Library Amplification, Reverse Primer
hybrid_dual_rev_063	CAAGCAGAAGACGGCATACGAGATGATGCTCAGTGACTGGAGTTCAGACGTGTGCTCTTCCGAT	MIP Library Amplification, Reverse Primer
hybrid_dual_rev_064	CAAGCAGAAGACGGCATACGAGATAGCCTGAAGTGACTGGAGTTCAGACGTGTGCTCTTCCGAT	MIP Library Amplification, Reverse Primer
hybrid_dual_rev_065	CAAGCAGAAGACGGCATACGAGATCACCAGTAGTGACTGGAGTTCAGACGTGTGCTCTTCCGAT	MIP Library Amplification, Reverse Primer
hybrid_dual_rev_066	CAAGCAGAAGACGGCATACGAGATGTTACACCGTGACTGGAGTTCAGACGTGTGCTCTTCCGAT	MIP Library Amplification, Reverse Primer
hybrid_dual_rev_067	CAAGCAGAAGACGGCATACGAGATGCGTTAGTGTGACTGGAGTTCAGACGTGTGCTCTTCCGAT	MIP Library Amplification, Reverse Primer
hybrid_dual_rev_068	CAAGCAGAAGACGGCATACGAGATTGACGTTCGTGACTGGAGTTCAGACGTGTGCTCTTCCGAT	MIP Library Amplification, Reverse Primer
hybrid_dual_rev_069	CAAGCAGAAGACGGCATACGAGATTAGGCGTAGTGACTGGAGTTCAGACGTGTGCTCTTCCGAT	MIP Library Amplification, Reverse Primer
hybrid_dual_rev_070	CAAGCAGAAGACGGCATACGAGATAAGTGAGCGTGACTGGAGTTCAGACGTGTGCTCTTCCGAT	MIP Library Amplification, Reverse Primer
hybrid_dual_rev_071	CAAGCAGAAGACGGCATACGAGATCCGGAATAGTGACTGGAGTTCAGACGTGTGCTCTTCCGAT	MIP Library Amplification, Reverse Primer
hybrid_dual_rev_072	CAAGCAGAAGACGGCATACGAGATAATAGGCAGTGACTGGAGTTCAGACGTGTGCTCTTCCGAT	MIP Library Amplification, Reverse Primer
hybrid_dual_rev_073	CAAGCAGAAGACGGCATACGAGATTTCAGGTCGTGACTGGAGTTCAGACGTGTGCTCTTCCGAT	MIP Library Amplification, Reverse Primer
hybrid_dual_rev_074	CAAGCAGAAGACGGCATACGAGATTAATCGCTGTGACTGGAGTTCAGACGTGTGCTCTTCCGAT	MIP Library Amplification, Reverse Primer
hybrid_dual_rev_075	CAAGCAGAAGACGGCATACGAGATCTTAGGTGGTGACTGGAGTTCAGACGTGTGCTCTTCCGAT	MIP Library Amplification, Reverse Primer
hybrid_dual_rev_076	CAAGCAGAAGACGGCATACGAGATTTGATCTCGTGACTGGAGTTCAGACGTGTGCTCTTCCGAT	MIP Library Amplification, Reverse Primer
hybrid_dual_rev_077	CAAGCAGAAGACGGCATACGAGATTCTTACTGGTGACTGGAGTTCAGACGTGTGCTCTTCCGAT	MIP Library Amplification, Reverse Primer
hybrid_dual_rev_078	CAAGCAGAAGACGGCATACGAGATGAGTACACGTGACTGGAGTTCAGACGTGTGCTCTTCCGAT	MIP Library Amplification, Reverse Primer
hybrid_dual_rev_079	CAAGCAGAAGACGGCATACGAGATACGTTACAGTGACTGGAGTTCAGACGTGTGCTCTTCCGAT	MIP Library Amplification, Reverse Primer
hybrid_dual_rev_080	CAAGCAGAAGACGGCATACGAGATTGGTAAGCGTGACTGGAGTTCAGACGTGTGCTCTTCCGAT	MIP Library Amplification, Reverse Primer
hybrid_dual_rev_081	CAAGCAGAAGACGGCATACGAGATGATAGCACGTGACTGGAGTTCAGACGTGTGCTCTTCCGAT	MIP Library Amplification, Reverse Primer
hybrid_dual_rev_082	CAAGCAGAAGACGGCATACGAGATGACTTAGGGTGACTGGAGTTCAGACGTGTGCTCTTCCGAT	MIP Library Amplification, Reverse Primer
hybrid_dual_rev_083	CAAGCAGAAGACGGCATACGAGATAGTCGTTAGTGACTGGAGTTCAGACGTGTGCTCTTCCGAT	MIP Library Amplification, Reverse Primer
hybrid_dual_rev_084	CAAGCAGAAGACGGCATACGAGATCGTGATTAGTGACTGGAGTTCAGACGTGTGCTCTTCCGAT	MIP Library Amplification, Reverse Primer
hybrid_dual_rev_085	CAAGCAGAAGACGGCATACGAGATTCAGTAGAGTGACTGGAGTTCAGACGTGTGCTCTTCCGAT	MIP Library Amplification, Reverse Primer
hybrid_dual_rev_086	CAAGCAGAAGACGGCATACGAGATATGTGTCTGTGACTGGAGTTCAGACGTGTGCTCTTCCGAT	MIP Library Amplification, Reverse Primer
hybrid_dual_rev_087	CAAGCAGAAGACGGCATACGAGATCAGAATATGTGACTGGAGTTCAGACGTGTGCTCTTCCGAT	MIP Library Amplification, Reverse Primer
hybrid_dual_rev_088	CAAGCAGAAGACGGCATACGAGATTAAGTCTGGTGACTGGAGTTCAGACGTGTGCTCTTCCGAT	MIP Library Amplification, Reverse Primer
hybrid_dual_rev_089	CAAGCAGAAGACGGCATACGAGATATCGACATGTGACTGGAGTTCAGACGTGTGCTCTTCCGAT	MIP Library Amplification, Reverse Primer
hybrid_dual_rev_090	CAAGCAGAAGACGGCATACGAGATACAGCTGTGTGACTGGAGTTCAGACGTGTGCTCTTCCGAT	MIP Library Amplification, Reverse Primer
hybrid_dual_rev_091	CAAGCAGAAGACGGCATACGAGATATCACAAGGTGACTGGAGTTCAGACGTGTGCTCTTCCGAT	MIP Library Amplification, Reverse Primer
hybrid_dual_rev_092	CAAGCAGAAGACGGCATACGAGATGTCGAATTGTGACTGGAGTTCAGACGTGTGCTCTTCCGAT	MIP Library Amplification, Reverse Primer
hybrid_dual_rev_093	CAAGCAGAAGACGGCATACGAGATTGCCGATTGTGACTGGAGTTCAGACGTGTGCTCTTCCGAT	MIP Library Amplification, Reverse Primer
hybrid_dual_rev_094	CAAGCAGAAGACGGCATACGAGATACTAATGCGTGACTGGAGTTCAGACGTGTGCTCTTCCGAT	MIP Library Amplification, Reverse Primer
hybrid_dual_rev_095	CAAGCAGAAGACGGCATACGAGATCTAGTAGGGTGACTGGAGTTCAGACGTGTGCTCTTCCGAT	MIP Library Amplification, Reverse Primer
hybrid_dual_rev_096	CAAGCAGAAGACGGCATACGAGATTTAAGCCAGTGACTGGAGTTCAGACGTGTGCTCTTCCGAT	MIP Library Amplification, Reverse Primer
hybrid_dual_rev_097	CAAGCAGAAGACGGCATACGAGATGCATAACGGTGACTGGAGTTCAGACGTGTGCTCTTCCGAT	MIP Library Amplification, Reverse Primer
hybrid_dual_rev_098	CAAGCAGAAGACGGCATACGAGATTTCTCGGAGTGACTGGAGTTCAGACGTGTGCTCTTCCGAT	MIP Library Amplification, Reverse Primer
hybrid_dual_rev_099	CAAGCAGAAGACGGCATACGAGATAGATCCAGGTGACTGGAGTTCAGACGTGTGCTCTTCCGAT	MIP Library Amplification, Reverse Primer
hybrid_dual_rev_100	CAAGCAGAAGACGGCATACGAGATACACGTTGGTGACTGGAGTTCAGACGTGTGCTCTTCCGAT	MIP Library Amplification, Reverse Primer
hybrid_dual_rev_101	CAAGCAGAAGACGGCATACGAGATCGATCTGAGTGACTGGAGTTCAGACGTGTGCTCTTCCGAT	MIP Library Amplification, Reverse Primer
hybrid_dual_rev_102	CAAGCAGAAGACGGCATACGAGATGTACCTATGTGACTGGAGTTCAGACGTGTGCTCTTCCGAT	MIP Library Amplification, Reverse Primer
hybrid_dual_rev_103	CAAGCAGAAGACGGCATACGAGATCGTATCTCGTGACTGGAGTTCAGACGTGTGCTCTTCCGAT	MIP Library Amplification, Reverse Primer
hybrid_dual_rev_104	CAAGCAGAAGACGGCATACGAGATCATGATCTGTGACTGGAGTTCAGACGTGTGCTCTTCCGAT	MIP Library Amplification, Reverse Primer
hybrid_dual_rev_105	CAAGCAGAAGACGGCATACGAGATTGCAACACGTGACTGGAGTTCAGACGTGTGCTCTTCCGAT	MIP Library Amplification, Reverse Primer
hybrid_dual_rev_106	CAAGCAGAAGACGGCATACGAGATCCAAGCATGTGACTGGAGTTCAGACGTGTGCTCTTCCGAT	MIP Library Amplification, Reverse Primer
hybrid_dual_rev_107	CAAGCAGAAGACGGCATACGAGATGGAACCTTGTGACTGGAGTTCAGACGTGTGCTCTTCCGAT	MIP Library Amplification, Reverse Primer
hybrid_dual_rev_108	CAAGCAGAAGACGGCATACGAGATCACGTCTTGTGACTGGAGTTCAGACGTGTGCTCTTCCGAT	MIP Library Amplification, Reverse Primer
hybrid_dual_rev_109	CAAGCAGAAGACGGCATACGAGATAGGTCAGTGTGACTGGAGTTCAGACGTGTGCTCTTCCGAT	MIP Library Amplification, Reverse Primer
hybrid_dual_rev_110	CAAGCAGAAGACGGCATACGAGATCAAGATGGGTGACTGGAGTTCAGACGTGTGCTCTTCCGAT	MIP Library Amplification, Reverse Primer
hybrid_dual_rev_111	CAAGCAGAAGACGGCATACGAGATTTGCTGGAGTGACTGGAGTTCAGACGTGTGCTCTTCCGAT	MIP Library Amplification, Reverse Primer
hybrid_dual_rev_112	CAAGCAGAAGACGGCATACGAGATGAATCGAGGTGACTGGAGTTCAGACGTGTGCTCTTCCGAT	MIP Library Amplification, Reverse Primer
hybrid_dual_rev_113	CAAGCAGAAGACGGCATACGAGATAATGACAGGTGACTGGAGTTCAGACGTGTGCTCTTCCGAT	MIP Library Amplification, Reverse Primer
hybrid_dual_rev_114	CAAGCAGAAGACGGCATACGAGATGTGGTCATGTGACTGGAGTTCAGACGTGTGCTCTTCCGAT	MIP Library Amplification, Reverse Primer
hybrid_dual_rev_115	CAAGCAGAAGACGGCATACGAGATCAGTCTTCGTGACTGGAGTTCAGACGTGTGCTCTTCCGAT	MIP Library Amplification, Reverse Primer
hybrid_dual_rev_116	CAAGCAGAAGACGGCATACGAGATACAGTTAAGTGACTGGAGTTCAGACGTGTGCTCTTCCGAT	MIP Library Amplification, Reverse Primer
hybrid_dual_rev_117	CAAGCAGAAGACGGCATACGAGATCATTGAATGTGACTGGAGTTCAGACGTGTGCTCTTCCGAT	MIP Library Amplification, Reverse Primer
hybrid_dual_rev_118	CAAGCAGAAGACGGCATACGAGATGCATCTAAGTGACTGGAGTTCAGACGTGTGCTCTTCCGAT	MIP Library Amplification, Reverse Primer
hybrid_dual_rev_119	CAAGCAGAAGACGGCATACGAGATCTGCCTAAGTGACTGGAGTTCAGACGTGTGCTCTTCCGAT	MIP Library Amplification, Reverse Primer
hybrid_dual_rev_120	CAAGCAGAAGACGGCATACGAGATCTCAATGAGTGACTGGAGTTCAGACGTGTGCTCTTCCGAT	MIP Library Amplification, Reverse Primer
hybrid_dual_rev_121	CAAGCAGAAGACGGCATACGAGATCCGATTACGTGACTGGAGTTCAGACGTGTGCTCTTCCGAT	MIP Library Amplification, Reverse Primer
hybrid_dual_rev_122	CAAGCAGAAGACGGCATACGAGATCAATTCAGGTGACTGGAGTTCAGACGTGTGCTCTTCCGAT	MIP Library Amplification, Reverse Primer
hybrid_dual_rev_123	CAAGCAGAAGACGGCATACGAGATGTTGTAACGTGACTGGAGTTCAGACGTGTGCTCTTCCGAT	MIP Library Amplification, Reverse Primer
hybrid_dual_rev_124	CAAGCAGAAGACGGCATACGAGATGACAATAAGTGACTGGAGTTCAGACGTGTGCTCTTCCGAT	MIP Library Amplification, Reverse Primer
hybrid_dual_rev_125	CAAGCAGAAGACGGCATACGAGATAAGGCATCGTGACTGGAGTTCAGACGTGTGCTCTTCCGAT	MIP Library Amplification, Reverse Primer
hybrid_dual_rev_126	CAAGCAGAAGACGGCATACGAGATTCTATTAGGTGACTGGAGTTCAGACGTGTGCTCTTCCGAT	MIP Library Amplification, Reverse Primer
hybrid_dual_rev_127	CAAGCAGAAGACGGCATACGAGATGGATCGTAGTGACTGGAGTTCAGACGTGTGCTCTTCCGAT	MIP Library Amplification, Reverse Primer
hybrid_dual_rev_128	CAAGCAGAAGACGGCATACGAGATTTAAGTGCGTGACTGGAGTTCAGACGTGTGCTCTTCCGAT	MIP Library Amplification, Reverse Primer
hybrid_dual_rev_129	CAAGCAGAAGACGGCATACGAGATACAGGCTTGTGACTGGAGTTCAGACGTGTGCTCTTCCGAT	MIP Library Amplification, Reverse Primer
hybrid_dual_rev_130	CAAGCAGAAGACGGCATACGAGATATCGGTCAGTGACTGGAGTTCAGACGTGTGCTCTTCCGAT	MIP Library Amplification, Reverse Primer
hybrid_dual_rev_131	CAAGCAGAAGACGGCATACGAGATGACCACATGTGACTGGAGTTCAGACGTGTGCTCTTCCGAT	MIP Library Amplification, Reverse Primer
hybrid_dual_rev_132	CAAGCAGAAGACGGCATACGAGATAACTTGGCGTGACTGGAGTTCAGACGTGTGCTCTTCCGAT	MIP Library Amplification, Reverse Primer
hybrid_dual_rev_133	CAAGCAGAAGACGGCATACGAGATTATTCGACGTGACTGGAGTTCAGACGTGTGCTCTTCCGAT	MIP Library Amplification, Reverse Primer
hybrid_dual_rev_134	CAAGCAGAAGACGGCATACGAGATGGAGACTAGTGACTGGAGTTCAGACGTGTGCTCTTCCGAT	MIP Library Amplification, Reverse Primer
hybrid_dual_rev_135	CAAGCAGAAGACGGCATACGAGATAGTCATGTGTGACTGGAGTTCAGACGTGTGCTCTTCCGAT	MIP Library Amplification, Reverse Primer
hybrid_dual_rev_136	CAAGCAGAAGACGGCATACGAGATAGGTACGAGTGACTGGAGTTCAGACGTGTGCTCTTCCGAT	MIP Library Amplification, Reverse Primer
hybrid_dual_rev_137	CAAGCAGAAGACGGCATACGAGATACGATCGAGTGACTGGAGTTCAGACGTGTGCTCTTCCGAT	MIP Library Amplification, Reverse Primer
hybrid_dual_rev_138	CAAGCAGAAGACGGCATACGAGATAGCAACTTGTGACTGGAGTTCAGACGTGTGCTCTTCCGAT	MIP Library Amplification, Reverse Primer
hybrid_dual_rev_139	CAAGCAGAAGACGGCATACGAGATTACTGACAGTGACTGGAGTTCAGACGTGTGCTCTTCCGAT	MIP Library Amplification, Reverse Primer
hybrid_dual_rev_140	CAAGCAGAAGACGGCATACGAGATCTACGAACGTGACTGGAGTTCAGACGTGTGCTCTTCCGAT	MIP Library Amplification, Reverse Primer
hybrid_dual_rev_141	CAAGCAGAAGACGGCATACGAGATATCTAGAGGTGACTGGAGTTCAGACGTGTGCTCTTCCGAT	MIP Library Amplification, Reverse Primer
hybrid_dual_rev_142	CAAGCAGAAGACGGCATACGAGATATCCTTGTGTGACTGGAGTTCAGACGTGTGCTCTTCCGAT	MIP Library Amplification, Reverse Primer
hybrid_dual_rev_143	CAAGCAGAAGACGGCATACGAGATTTAATGCTGTGACTGGAGTTCAGACGTGTGCTCTTCCGAT	MIP Library Amplification, Reverse Primer
hybrid_dual_rev_144	CAAGCAGAAGACGGCATACGAGATTTAACCTGGTGACTGGAGTTCAGACGTGTGCTCTTCCGAT	MIP Library Amplification, Reverse Primer
hybrid_dual_rev_145	CAAGCAGAAGACGGCATACGAGATTAGACACCGTGACTGGAGTTCAGACGTGTGCTCTTCCGAT	MIP Library Amplification, Reverse Primer
hybrid_dual_rev_146	CAAGCAGAAGACGGCATACGAGATCCACAAGTGTGACTGGAGTTCAGACGTGTGCTCTTCCGAT	MIP Library Amplification, Reverse Primer
hybrid_dual_rev_147	CAAGCAGAAGACGGCATACGAGATGCTAATCAGTGACTGGAGTTCAGACGTGTGCTCTTCCGAT	MIP Library Amplification, Reverse Primer
hybrid_dual_rev_148	CAAGCAGAAGACGGCATACGAGATGTTGCTAGGTGACTGGAGTTCAGACGTGTGCTCTTCCGAT	MIP Library Amplification, Reverse Primer
hybrid_dual_rev_149	CAAGCAGAAGACGGCATACGAGATGTTGGCTAGTGACTGGAGTTCAGACGTGTGCTCTTCCGAT	MIP Library Amplification, Reverse Primer
hybrid_dual_rev_150	CAAGCAGAAGACGGCATACGAGATCATGTGAGGTGACTGGAGTTCAGACGTGTGCTCTTCCGAT	MIP Library Amplification, Reverse Primer
hybrid_dual_rev_151	CAAGCAGAAGACGGCATACGAGATAACGAAGTGTGACTGGAGTTCAGACGTGTGCTCTTCCGAT	MIP Library Amplification, Reverse Primer
hybrid_dual_rev_152	CAAGCAGAAGACGGCATACGAGATATTATCGGGTGACTGGAGTTCAGACGTGTGCTCTTCCGAT	MIP Library Amplification, Reverse Primer
hybrid_dual_rev_153	CAAGCAGAAGACGGCATACGAGATGTATTGCAGTGACTGGAGTTCAGACGTGTGCTCTTCCGAT	MIP Library Amplification, Reverse Primer
hybrid_dual_rev_154	CAAGCAGAAGACGGCATACGAGATAGACTTCTGTGACTGGAGTTCAGACGTGTGCTCTTCCGAT	MIP Library Amplification, Reverse Primer
hybrid_dual_rev_155	CAAGCAGAAGACGGCATACGAGATACCATGCTGTGACTGGAGTTCAGACGTGTGCTCTTCCGAT	MIP Library Amplification, Reverse Primer
hybrid_dual_rev_156	CAAGCAGAAGACGGCATACGAGATTGAGCATAGTGACTGGAGTTCAGACGTGTGCTCTTCCGAT	MIP Library Amplification, Reverse Primer
hybrid_dual_rev_157	CAAGCAGAAGACGGCATACGAGATTAAGGCAAGTGACTGGAGTTCAGACGTGTGCTCTTCCGAT	MIP Library Amplification, Reverse Primer
hybrid_dual_rev_158	CAAGCAGAAGACGGCATACGAGATTCAATGAAGTGACTGGAGTTCAGACGTGTGCTCTTCCGAT	MIP Library Amplification, Reverse Primer
hybrid_dual_rev_159	CAAGCAGAAGACGGCATACGAGATGTCAGACAGTGACTGGAGTTCAGACGTGTGCTCTTCCGAT	MIP Library Amplification, Reverse Primer
hybrid_dual_rev_160	CAAGCAGAAGACGGCATACGAGATCATCTGTCGTGACTGGAGTTCAGACGTGTGCTCTTCCGAT	MIP Library Amplification, Reverse Primer
hybrid_dual_rev_161	CAAGCAGAAGACGGCATACGAGATCGTGGATTGTGACTGGAGTTCAGACGTGTGCTCTTCCGAT	MIP Library Amplification, Reverse Primer
hybrid_dual_rev_162	CAAGCAGAAGACGGCATACGAGATTCATGTCTGTGACTGGAGTTCAGACGTGTGCTCTTCCGAT	MIP Library Amplification, Reverse Primer
hybrid_dual_rev_163	CAAGCAGAAGACGGCATACGAGATATCTCGTTGTGACTGGAGTTCAGACGTGTGCTCTTCCGAT	MIP Library Amplification, Reverse Primer
hybrid_dual_rev_164	CAAGCAGAAGACGGCATACGAGATAGTACTCCGTGACTGGAGTTCAGACGTGTGCTCTTCCGAT	MIP Library Amplification, Reverse Primer
hybrid_dual_rev_165	CAAGCAGAAGACGGCATACGAGATTCGGAACTGTGACTGGAGTTCAGACGTGTGCTCTTCCGAT	MIP Library Amplification, Reverse Primer
hybrid_dual_rev_166	CAAGCAGAAGACGGCATACGAGATAAGCAATTGTGACTGGAGTTCAGACGTGTGCTCTTCCGAT	MIP Library Amplification, Reverse Primer
hybrid_dual_rev_167	CAAGCAGAAGACGGCATACGAGATGTCTTGACGTGACTGGAGTTCAGACGTGTGCTCTTCCGAT	MIP Library Amplification, Reverse Primer
hybrid_dual_rev_168	CAAGCAGAAGACGGCATACGAGATACTTCGTCGTGACTGGAGTTCAGACGTGTGCTCTTCCGAT	MIP Library Amplification, Reverse Primer
hybrid_dual_rev_169	CAAGCAGAAGACGGCATACGAGATTGCAGTTAGTGACTGGAGTTCAGACGTGTGCTCTTCCGAT	MIP Library Amplification, Reverse Primer
hybrid_dual_rev_170	CAAGCAGAAGACGGCATACGAGATCGTAACGAGTGACTGGAGTTCAGACGTGTGCTCTTCCGAT	MIP Library Amplification, Reverse Primer
hybrid_dual_rev_171	CAAGCAGAAGACGGCATACGAGATTTAGCACCGTGACTGGAGTTCAGACGTGTGCTCTTCCGAT	MIP Library Amplification, Reverse Primer
hybrid_dual_rev_172	CAAGCAGAAGACGGCATACGAGATGCGATCTTGTGACTGGAGTTCAGACGTGTGCTCTTCCGAT	MIP Library Amplification, Reverse Primer
hybrid_dual_rev_173	CAAGCAGAAGACGGCATACGAGATCGCATATGGTGACTGGAGTTCAGACGTGTGCTCTTCCGAT	MIP Library Amplification, Reverse Primer
hybrid_dual_rev_174	CAAGCAGAAGACGGCATACGAGATACCAGGTAGTGACTGGAGTTCAGACGTGTGCTCTTCCGAT	MIP Library Amplification, Reverse Primer
hybrid_dual_rev_175	CAAGCAGAAGACGGCATACGAGATTCATAGAGGTGACTGGAGTTCAGACGTGTGCTCTTCCGAT	MIP Library Amplification, Reverse Primer
hybrid_dual_rev_176	CAAGCAGAAGACGGCATACGAGATTACAATGTGTGACTGGAGTTCAGACGTGTGCTCTTCCGAT	MIP Library Amplification, Reverse Primer
hybrid_dual_rev_177	CAAGCAGAAGACGGCATACGAGATATAAGCAGGTGACTGGAGTTCAGACGTGTGCTCTTCCGAT	MIP Library Amplification, Reverse Primer
hybrid_dual_rev_178	CAAGCAGAAGACGGCATACGAGATTGAACGAGGTGACTGGAGTTCAGACGTGTGCTCTTCCGAT	MIP Library Amplification, Reverse Primer
hybrid_dual_rev_179	CAAGCAGAAGACGGCATACGAGATGATTCCTAGTGACTGGAGTTCAGACGTGTGCTCTTCCGAT	MIP Library Amplification, Reverse Primer
hybrid_dual_rev_180	CAAGCAGAAGACGGCATACGAGATCAGAGTGAGTGACTGGAGTTCAGACGTGTGCTCTTCCGAT	MIP Library Amplification, Reverse Primer
hybrid_dual_rev_181	CAAGCAGAAGACGGCATACGAGATAGATAACCGTGACTGGAGTTCAGACGTGTGCTCTTCCGAT	MIP Library Amplification, Reverse Primer
hybrid_dual_rev_182	CAAGCAGAAGACGGCATACGAGATGAGTAACTGTGACTGGAGTTCAGACGTGTGCTCTTCCGAT	MIP Library Amplification, Reverse Primer
hybrid_dual_rev_183	CAAGCAGAAGACGGCATACGAGATATACCTGGGTGACTGGAGTTCAGACGTGTGCTCTTCCGAT	MIP Library Amplification, Reverse Primer
hybrid_dual_rev_184	CAAGCAGAAGACGGCATACGAGATGCTAGTTGGTGACTGGAGTTCAGACGTGTGCTCTTCCGAT	MIP Library Amplification, Reverse Primer
hybrid_dual_rev_185	CAAGCAGAAGACGGCATACGAGATTAGTGCGAGTGACTGGAGTTCAGACGTGTGCTCTTCCGAT	MIP Library Amplification, Reverse Primer
hybrid_dual_rev_186	CAAGCAGAAGACGGCATACGAGATACTCTGACGTGACTGGAGTTCAGACGTGTGCTCTTCCGAT	MIP Library Amplification, Reverse Primer
hybrid_dual_rev_187	CAAGCAGAAGACGGCATACGAGATCTCTAATGGTGACTGGAGTTCAGACGTGTGCTCTTCCGAT	MIP Library Amplification, Reverse Primer
hybrid_dual_rev_188	CAAGCAGAAGACGGCATACGAGATCATAGACGGTGACTGGAGTTCAGACGTGTGCTCTTCCGAT	MIP Library Amplification, Reverse Primer
hybrid_dual_rev_189	CAAGCAGAAGACGGCATACGAGATACCACTGAGTGACTGGAGTTCAGACGTGTGCTCTTCCGAT	MIP Library Amplification, Reverse Primer
hybrid_dual_rev_190	CAAGCAGAAGACGGCATACGAGATCATCAATGGTGACTGGAGTTCAGACGTGTGCTCTTCCGAT	MIP Library Amplification, Reverse Primer
hybrid_dual_rev_191	CAAGCAGAAGACGGCATACGAGATAACGCTCTGTGACTGGAGTTCAGACGTGTGCTCTTCCGAT	MIP Library Amplification, Reverse Primer
hybrid_dual_rev_192	CAAGCAGAAGACGGCATACGAGATATACGCCTGTGACTGGAGTTCAGACGTGTGCTCTTCCGAT	MIP Library Amplification, Reverse Primer
hybrid_dual_rev_193	CAAGCAGAAGACGGCATACGAGATCTCTAGCAGTGACTGGAGTTCAGACGTGTGCTCTTCCGAT	MIP Library Amplification, Reverse Primer
hybrid_dual_rev_194	CAAGCAGAAGACGGCATACGAGATGGTGAACAGTGACTGGAGTTCAGACGTGTGCTCTTCCGAT	MIP Library Amplification, Reverse Primer
hybrid_dual_rev_195	CAAGCAGAAGACGGCATACGAGATAGCTCTCAGTGACTGGAGTTCAGACGTGTGCTCTTCCGAT	MIP Library Amplification, Reverse Primer
hybrid_dual_rev_196	CAAGCAGAAGACGGCATACGAGATTGAGTGACGTGACTGGAGTTCAGACGTGTGCTCTTCCGAT	MIP Library Amplification, Reverse Primer
hybrid_dual_rev_197	CAAGCAGAAGACGGCATACGAGATACGCTTATGTGACTGGAGTTCAGACGTGTGCTCTTCCGAT	MIP Library Amplification, Reverse Primer
hybrid_dual_rev_198	CAAGCAGAAGACGGCATACGAGATCAGATAGTGTGACTGGAGTTCAGACGTGTGCTCTTCCGAT	MIP Library Amplification, Reverse Primer
hybrid_dual_rev_199	CAAGCAGAAGACGGCATACGAGATGTCACCATGTGACTGGAGTTCAGACGTGTGCTCTTCCGAT	MIP Library Amplification, Reverse Primer
hybrid_dual_rev_200	CAAGCAGAAGACGGCATACGAGATTGGTCGAAGTGACTGGAGTTCAGACGTGTGCTCTTCCGAT	MIP Library Amplification, Reverse Primer
hybrid_dual_rev_201	CAAGCAGAAGACGGCATACGAGATGCAATATAGTGACTGGAGTTCAGACGTGTGCTCTTCCGAT	MIP Library Amplification, Reverse Primer
hybrid_dual_rev_202	CAAGCAGAAGACGGCATACGAGATCACATGCAGTGACTGGAGTTCAGACGTGTGCTCTTCCGAT	MIP Library Amplification, Reverse Primer
hybrid_dual_rev_203	CAAGCAGAAGACGGCATACGAGATTCCTTCGAGTGACTGGAGTTCAGACGTGTGCTCTTCCGAT	MIP Library Amplification, Reverse Primer
hybrid_dual_rev_204	CAAGCAGAAGACGGCATACGAGATCTGATGTAGTGACTGGAGTTCAGACGTGTGCTCTTCCGAT	MIP Library Amplification, Reverse Primer
hybrid_dual_rev_205	CAAGCAGAAGACGGCATACGAGATCACTGCAAGTGACTGGAGTTCAGACGTGTGCTCTTCCGAT	MIP Library Amplification, Reverse Primer
hybrid_dual_rev_206	CAAGCAGAAGACGGCATACGAGATTCGGAGAAGTGACTGGAGTTCAGACGTGTGCTCTTCCGAT	MIP Library Amplification, Reverse Primer
hybrid_dual_rev_207	CAAGCAGAAGACGGCATACGAGATCGGTATGTGTGACTGGAGTTCAGACGTGTGCTCTTCCGAT	MIP Library Amplification, Reverse Primer
hybrid_dual_rev_208	CAAGCAGAAGACGGCATACGAGATCTGAGCTTGTGACTGGAGTTCAGACGTGTGCTCTTCCGAT	MIP Library Amplification, Reverse Primer
hybrid_dual_rev_209	CAAGCAGAAGACGGCATACGAGATCTTGGTACGTGACTGGAGTTCAGACGTGTGCTCTTCCGAT	MIP Library Amplification, Reverse Primer
hybrid_dual_rev_210	CAAGCAGAAGACGGCATACGAGATCTGACAATGTGACTGGAGTTCAGACGTGTGCTCTTCCGAT	MIP Library Amplification, Reverse Primer
hybrid_dual_rev_211	CAAGCAGAAGACGGCATACGAGATTGGTACAGGTGACTGGAGTTCAGACGTGTGCTCTTCCGAT	MIP Library Amplification, Reverse Primer
hybrid_dual_rev_212	CAAGCAGAAGACGGCATACGAGATGGTCTCAAGTGACTGGAGTTCAGACGTGTGCTCTTCCGAT	MIP Library Amplification, Reverse Primer
hybrid_dual_rev_213	CAAGCAGAAGACGGCATACGAGATTGGCTAATGTGACTGGAGTTCAGACGTGTGCTCTTCCGAT	MIP Library Amplification, Reverse Primer
hybrid_dual_rev_214	CAAGCAGAAGACGGCATACGAGATAGAGGATCGTGACTGGAGTTCAGACGTGTGCTCTTCCGAT	MIP Library Amplification, Reverse Primer
hybrid_dual_rev_215	CAAGCAGAAGACGGCATACGAGATCGAATACAGTGACTGGAGTTCAGACGTGTGCTCTTCCGAT	MIP Library Amplification, Reverse Primer
hybrid_dual_rev_216	CAAGCAGAAGACGGCATACGAGATAGCGTTACGTGACTGGAGTTCAGACGTGTGCTCTTCCGAT	MIP Library Amplification, Reverse Primer
hybrid_dual_rev_217	CAAGCAGAAGACGGCATACGAGATTGACCTCAGTGACTGGAGTTCAGACGTGTGCTCTTCCGAT	MIP Library Amplification, Reverse Primer
hybrid_dual_rev_218	CAAGCAGAAGACGGCATACGAGATTAGTTGCCGTGACTGGAGTTCAGACGTGTGCTCTTCCGAT	MIP Library Amplification, Reverse Primer
hybrid_dual_rev_219	CAAGCAGAAGACGGCATACGAGATGTTGCAGTGTGACTGGAGTTCAGACGTGTGCTCTTCCGAT	MIP Library Amplification, Reverse Primer
hybrid_dual_rev_220	CAAGCAGAAGACGGCATACGAGATATAGAGGCGTGACTGGAGTTCAGACGTGTGCTCTTCCGAT	MIP Library Amplification, Reverse Primer
hybrid_dual_rev_221	CAAGCAGAAGACGGCATACGAGATCTTGACTGGTGACTGGAGTTCAGACGTGTGCTCTTCCGAT	MIP Library Amplification, Reverse Primer
hybrid_dual_rev_222	CAAGCAGAAGACGGCATACGAGATAACCTCGAGTGACTGGAGTTCAGACGTGTGCTCTTCCGAT	MIP Library Amplification, Reverse Primer
hybrid_dual_rev_223	CAAGCAGAAGACGGCATACGAGATTCAACCGAGTGACTGGAGTTCAGACGTGTGCTCTTCCGAT	MIP Library Amplification, Reverse Primer
hybrid_dual_rev_224	CAAGCAGAAGACGGCATACGAGATGCTATGGAGTGACTGGAGTTCAGACGTGTGCTCTTCCGAT	MIP Library Amplification, Reverse Primer
hybrid_dual_rev_225	CAAGCAGAAGACGGCATACGAGATTCTTGACCGTGACTGGAGTTCAGACGTGTGCTCTTCCGAT	MIP Library Amplification, Reverse Primer
hybrid_dual_rev_226	CAAGCAGAAGACGGCATACGAGATACATGGATGTGACTGGAGTTCAGACGTGTGCTCTTCCGAT	MIP Library Amplification, Reverse Primer
hybrid_dual_rev_227	CAAGCAGAAGACGGCATACGAGATATGACAGCGTGACTGGAGTTCAGACGTGTGCTCTTCCGAT	MIP Library Amplification, Reverse Primer
hybrid_dual_rev_228	CAAGCAGAAGACGGCATACGAGATAACTCCTGGTGACTGGAGTTCAGACGTGTGCTCTTCCGAT	MIP Library Amplification, Reverse Primer
hybrid_dual_rev_229	CAAGCAGAAGACGGCATACGAGATACTTAAGGGTGACTGGAGTTCAGACGTGTGCTCTTCCGAT	MIP Library Amplification, Reverse Primer
hybrid_dual_rev_230	CAAGCAGAAGACGGCATACGAGATTCTTGCATGTGACTGGAGTTCAGACGTGTGCTCTTCCGAT	MIP Library Amplification, Reverse Primer
hybrid_dual_rev_231	CAAGCAGAAGACGGCATACGAGATGACTGTTCGTGACTGGAGTTCAGACGTGTGCTCTTCCGAT	MIP Library Amplification, Reverse Primer
hybrid_dual_rev_232	CAAGCAGAAGACGGCATACGAGATACTGACCTGTGACTGGAGTTCAGACGTGTGCTCTTCCGAT	MIP Library Amplification, Reverse Primer
hybrid_dual_rev_233	CAAGCAGAAGACGGCATACGAGATTGTGTCCAGTGACTGGAGTTCAGACGTGTGCTCTTCCGAT	MIP Library Amplification, Reverse Primer
hybrid_dual_rev_234	CAAGCAGAAGACGGCATACGAGATCCTGTCATGTGACTGGAGTTCAGACGTGTGCTCTTCCGAT	MIP Library Amplification, Reverse Primer
hybrid_dual_rev_235	CAAGCAGAAGACGGCATACGAGATATGTACTTGTGACTGGAGTTCAGACGTGTGCTCTTCCGAT	MIP Library Amplification, Reverse Primer
hybrid_dual_rev_236	CAAGCAGAAGACGGCATACGAGATGAATAATCGTGACTGGAGTTCAGACGTGTGCTCTTCCGAT	MIP Library Amplification, Reverse Primer
hybrid_dual_rev_237	CAAGCAGAAGACGGCATACGAGATGTCTATGCGTGACTGGAGTTCAGACGTGTGCTCTTCCGAT	MIP Library Amplification, Reverse Primer
hybrid_dual_rev_238	CAAGCAGAAGACGGCATACGAGATCCTTAGAAGTGACTGGAGTTCAGACGTGTGCTCTTCCGAT	MIP Library Amplification, Reverse Primer
hybrid_dual_rev_239	CAAGCAGAAGACGGCATACGAGATGAATTCGCGTGACTGGAGTTCAGACGTGTGCTCTTCCGAT	MIP Library Amplification, Reverse Primer
hybrid_dual_rev_240	CAAGCAGAAGACGGCATACGAGATCTAGTCCTGTGACTGGAGTTCAGACGTGTGCTCTTCCGAT	MIP Library Amplification, Reverse Primer
hybrid_dual_rev_241	CAAGCAGAAGACGGCATACGAGATTCAGAGGTGTGACTGGAGTTCAGACGTGTGCTCTTCCGAT	MIP Library Amplification, Reverse Primer
hybrid_dual_rev_242	CAAGCAGAAGACGGCATACGAGATGACATTCTGTGACTGGAGTTCAGACGTGTGCTCTTCCGAT	MIP Library Amplification, Reverse Primer
hybrid_dual_rev_243	CAAGCAGAAGACGGCATACGAGATCTAACACGGTGACTGGAGTTCAGACGTGTGCTCTTCCGAT	MIP Library Amplification, Reverse Primer
hybrid_dual_rev_244	CAAGCAGAAGACGGCATACGAGATGTGTGATCGTGACTGGAGTTCAGACGTGTGCTCTTCCGAT	MIP Library Amplification, Reverse Primer
hybrid_dual_rev_245	CAAGCAGAAGACGGCATACGAGATCTGTTCACGTGACTGGAGTTCAGACGTGTGCTCTTCCGAT	MIP Library Amplification, Reverse Primer
hybrid_dual_rev_246	CAAGCAGAAGACGGCATACGAGATGGTCAGTTGTGACTGGAGTTCAGACGTGTGCTCTTCCGAT	MIP Library Amplification, Reverse Primer
hybrid_dual_rev_247	CAAGCAGAAGACGGCATACGAGATAACCGATCGTGACTGGAGTTCAGACGTGTGCTCTTCCGAT	MIP Library Amplification, Reverse Primer
hybrid_dual_rev_248	CAAGCAGAAGACGGCATACGAGATCAGCTAAGGTGACTGGAGTTCAGACGTGTGCTCTTCCGAT	MIP Library Amplification, Reverse Primer
hybrid_dual_rev_249	CAAGCAGAAGACGGCATACGAGATGATCCATTGTGACTGGAGTTCAGACGTGTGCTCTTCCGAT	MIP Library Amplification, Reverse Primer
hybrid_dual_rev_250	CAAGCAGAAGACGGCATACGAGATCACGATACGTGACTGGAGTTCAGACGTGTGCTCTTCCGAT	MIP Library Amplification, Reverse Primer
hybrid_dual_rev_251	CAAGCAGAAGACGGCATACGAGATACATGCGAGTGACTGGAGTTCAGACGTGTGCTCTTCCGAT	MIP Library Amplification, Reverse Primer
hybrid_dual_rev_252	CAAGCAGAAGACGGCATACGAGATGCTTATGTGTGACTGGAGTTCAGACGTGTGCTCTTCCGAT	MIP Library Amplification, Reverse Primer
hybrid_dual_rev_253	CAAGCAGAAGACGGCATACGAGATTGACAGGAGTGACTGGAGTTCAGACGTGTGCTCTTCCGAT	MIP Library Amplification, Reverse Primer
hybrid_dual_rev_254	CAAGCAGAAGACGGCATACGAGATAAGATACGGTGACTGGAGTTCAGACGTGTGCTCTTCCGAT	MIP Library Amplification, Reverse Primer
hybrid_dual_rev_255	CAAGCAGAAGACGGCATACGAGATGATGGACTGTGACTGGAGTTCAGACGTGTGCTCTTCCGAT	MIP Library Amplification, Reverse Primer
hybrid_dual_rev_256	CAAGCAGAAGACGGCATACGAGATGAAGTTCGGTGACTGGAGTTCAGACGTGTGCTCTTCCGAT	MIP Library Amplification, Reverse Primer
hybrid_dual_rev_257	CAAGCAGAAGACGGCATACGAGATCGATCAACGTGACTGGAGTTCAGACGTGTGCTCTTCCGAT	MIP Library Amplification, Reverse Primer
hybrid_dual_rev_258	CAAGCAGAAGACGGCATACGAGATGCCTACAAGTGACTGGAGTTCAGACGTGTGCTCTTCCGAT	MIP Library Amplification, Reverse Primer
hybrid_dual_rev_259	CAAGCAGAAGACGGCATACGAGATATTAGATCGTGACTGGAGTTCAGACGTGTGCTCTTCCGAT	MIP Library Amplification, Reverse Primer
hybrid_dual_rev_260	CAAGCAGAAGACGGCATACGAGATACTTGTAGGTGACTGGAGTTCAGACGTGTGCTCTTCCGAT	MIP Library Amplification, Reverse Primer
hybrid_dual_rev_261	CAAGCAGAAGACGGCATACGAGATTACATGATGTGACTGGAGTTCAGACGTGTGCTCTTCCGAT	MIP Library Amplification, Reverse Primer
hybrid_dual_rev_262	CAAGCAGAAGACGGCATACGAGATCTAGAATCGTGACTGGAGTTCAGACGTGTGCTCTTCCGAT	MIP Library Amplification, Reverse Primer
hybrid_dual_rev_263	CAAGCAGAAGACGGCATACGAGATATGGTTCGGTGACTGGAGTTCAGACGTGTGCTCTTCCGAT	MIP Library Amplification, Reverse Primer
hybrid_dual_rev_264	CAAGCAGAAGACGGCATACGAGATGGCATCTAGTGACTGGAGTTCAGACGTGTGCTCTTCCGAT	MIP Library Amplification, Reverse Primer
hybrid_dual_rev_265	CAAGCAGAAGACGGCATACGAGATCATTACGGGTGACTGGAGTTCAGACGTGTGCTCTTCCGAT	MIP Library Amplification, Reverse Primer
hybrid_dual_rev_266	CAAGCAGAAGACGGCATACGAGATGTTACGTTGTGACTGGAGTTCAGACGTGTGCTCTTCCGAT	MIP Library Amplification, Reverse Primer
hybrid_dual_rev_267	CAAGCAGAAGACGGCATACGAGATGGATTCCTGTGACTGGAGTTCAGACGTGTGCTCTTCCGAT	MIP Library Amplification, Reverse Primer
hybrid_dual_rev_268	CAAGCAGAAGACGGCATACGAGATTCGATTCAGTGACTGGAGTTCAGACGTGTGCTCTTCCGAT	MIP Library Amplification, Reverse Primer
hybrid_dual_rev_269	CAAGCAGAAGACGGCATACGAGATTTGCACACGTGACTGGAGTTCAGACGTGTGCTCTTCCGAT	MIP Library Amplification, Reverse Primer
hybrid_dual_rev_270	CAAGCAGAAGACGGCATACGAGATATACGTAAGTGACTGGAGTTCAGACGTGTGCTCTTCCGAT	MIP Library Amplification, Reverse Primer
hybrid_dual_rev_271	CAAGCAGAAGACGGCATACGAGATACGAAGATGTGACTGGAGTTCAGACGTGTGCTCTTCCGAT	MIP Library Amplification, Reverse Primer
hybrid_dual_rev_272	CAAGCAGAAGACGGCATACGAGATGCGTCATAGTGACTGGAGTTCAGACGTGTGCTCTTCCGAT	MIP Library Amplification, Reverse Primer
hybrid_dual_rev_273	CAAGCAGAAGACGGCATACGAGATGTTCGGAAGTGACTGGAGTTCAGACGTGTGCTCTTCCGAT	MIP Library Amplification, Reverse Primer
hybrid_dual_rev_274	CAAGCAGAAGACGGCATACGAGATATTGTGCCGTGACTGGAGTTCAGACGTGTGCTCTTCCGAT	MIP Library Amplification, Reverse Primer
hybrid_dual_rev_275	CAAGCAGAAGACGGCATACGAGATTGGATCAAGTGACTGGAGTTCAGACGTGTGCTCTTCCGAT	MIP Library Amplification, Reverse Primer
hybrid_dual_rev_276	CAAGCAGAAGACGGCATACGAGATTACAACTGGTGACTGGAGTTCAGACGTGTGCTCTTCCGAT	MIP Library Amplification, Reverse Primer
hybrid_dual_rev_277	CAAGCAGAAGACGGCATACGAGATGAAGACGTGTGACTGGAGTTCAGACGTGTGCTCTTCCGAT	MIP Library Amplification, Reverse Primer
hybrid_dual_rev_278	CAAGCAGAAGACGGCATACGAGATCGACGATAGTGACTGGAGTTCAGACGTGTGCTCTTCCGAT	MIP Library Amplification, Reverse Primer
hybrid_dual_rev_279	CAAGCAGAAGACGGCATACGAGATATCTTCCGGTGACTGGAGTTCAGACGTGTGCTCTTCCGAT	MIP Library Amplification, Reverse Primer
hybrid_dual_rev_280	CAAGCAGAAGACGGCATACGAGATTACTGGAGGTGACTGGAGTTCAGACGTGTGCTCTTCCGAT	MIP Library Amplification, Reverse Primer
hybrid_dual_rev_281	CAAGCAGAAGACGGCATACGAGATTGAATTCCGTGACTGGAGTTCAGACGTGTGCTCTTCCGAT	MIP Library Amplification, Reverse Primer
hybrid_dual_rev_282	CAAGCAGAAGACGGCATACGAGATATCGCTTGGTGACTGGAGTTCAGACGTGTGCTCTTCCGAT	MIP Library Amplification, Reverse Primer
hybrid_dual_rev_283	CAAGCAGAAGACGGCATACGAGATGCAATTGGGTGACTGGAGTTCAGACGTGTGCTCTTCCGAT	MIP Library Amplification, Reverse Primer
hybrid_dual_rev_284	CAAGCAGAAGACGGCATACGAGATATCTGCGTGTGACTGGAGTTCAGACGTGTGCTCTTCCGAT	MIP Library Amplification, Reverse Primer
hybrid_dual_rev_285	CAAGCAGAAGACGGCATACGAGATAAGCTTGGGTGACTGGAGTTCAGACGTGTGCTCTTCCGAT	MIP Library Amplification, Reverse Primer
hybrid_dual_rev_286	CAAGCAGAAGACGGCATACGAGATGAGAATCCGTGACTGGAGTTCAGACGTGTGCTCTTCCGAT	MIP Library Amplification, Reverse Primer
hybrid_dual_rev_287	CAAGCAGAAGACGGCATACGAGATTACAGAACGTGACTGGAGTTCAGACGTGTGCTCTTCCGAT	MIP Library Amplification, Reverse Primer
hybrid_dual_rev_288	CAAGCAGAAGACGGCATACGAGATTCGAGATAGTGACTGGAGTTCAGACGTGTGCTCTTCCGAT	MIP Library Amplification, Reverse Primer
hybrid_dual_rev_289	CAAGCAGAAGACGGCATACGAGATTATCAGCGGTGACTGGAGTTCAGACGTGTGCTCTTCCGAT	MIP Library Amplification, Reverse Primer
hybrid_dual_rev_290	CAAGCAGAAGACGGCATACGAGATTGCGTGTAGTGACTGGAGTTCAGACGTGTGCTCTTCCGAT	MIP Library Amplification, Reverse Primer
hybrid_dual_rev_291	CAAGCAGAAGACGGCATACGAGATCGTTATCCGTGACTGGAGTTCAGACGTGTGCTCTTCCGAT	MIP Library Amplification, Reverse Primer
hybrid_dual_rev_292	CAAGCAGAAGACGGCATACGAGATTCAGATACGTGACTGGAGTTCAGACGTGTGCTCTTCCGAT	MIP Library Amplification, Reverse Primer
hybrid_dual_rev_293	CAAGCAGAAGACGGCATACGAGATTAGCCGATGTGACTGGAGTTCAGACGTGTGCTCTTCCGAT	MIP Library Amplification, Reverse Primer
hybrid_dual_rev_294	CAAGCAGAAGACGGCATACGAGATATCCGAATGTGACTGGAGTTCAGACGTGTGCTCTTCCGAT	MIP Library Amplification, Reverse Primer
hybrid_dual_rev_295	CAAGCAGAAGACGGCATACGAGATTGCTATGAGTGACTGGAGTTCAGACGTGTGCTCTTCCGAT	MIP Library Amplification, Reverse Primer
hybrid_dual_rev_296	CAAGCAGAAGACGGCATACGAGATGAACTACCGTGACTGGAGTTCAGACGTGTGCTCTTCCGAT	MIP Library Amplification, Reverse Primer
hybrid_dual_rev_297	CAAGCAGAAGACGGCATACGAGATGGTATTCGGTGACTGGAGTTCAGACGTGTGCTCTTCCGAT	MIP Library Amplification, Reverse Primer
hybrid_dual_rev_298	CAAGCAGAAGACGGCATACGAGATTACGAGTTGTGACTGGAGTTCAGACGTGTGCTCTTCCGAT	MIP Library Amplification, Reverse Primer
hybrid_dual_rev_299	CAAGCAGAAGACGGCATACGAGATGCACATAGGTGACTGGAGTTCAGACGTGTGCTCTTCCGAT	MIP Library Amplification, Reverse Primer
hybrid_dual_rev_300	CAAGCAGAAGACGGCATACGAGATGAGCGATAGTGACTGGAGTTCAGACGTGTGCTCTTCCGAT	MIP Library Amplification, Reverse Primer
hybrid_dual_rev_301	CAAGCAGAAGACGGCATACGAGATACGTGTTAGTGACTGGAGTTCAGACGTGTGCTCTTCCGAT	MIP Library Amplification, Reverse Primer
hybrid_dual_rev_302	CAAGCAGAAGACGGCATACGAGATTATCCAGCGTGACTGGAGTTCAGACGTGTGCTCTTCCGAT	MIP Library Amplification, Reverse Primer
hybrid_dual_rev_303	CAAGCAGAAGACGGCATACGAGATTATCGGTTGTGACTGGAGTTCAGACGTGTGCTCTTCCGAT	MIP Library Amplification, Reverse Primer
hybrid_dual_rev_304	CAAGCAGAAGACGGCATACGAGATCTTGCGTAGTGACTGGAGTTCAGACGTGTGCTCTTCCGAT	MIP Library Amplification, Reverse Primer
hybrid_dual_rev_305	CAAGCAGAAGACGGCATACGAGATCTATTGTCGTGACTGGAGTTCAGACGTGTGCTCTTCCGAT	MIP Library Amplification, Reverse Primer
hybrid_dual_rev_306	CAAGCAGAAGACGGCATACGAGATTGCGATCTGTGACTGGAGTTCAGACGTGTGCTCTTCCGAT	MIP Library Amplification, Reverse Primer
hybrid_dual_rev_307	CAAGCAGAAGACGGCATACGAGATTGACGAAGGTGACTGGAGTTCAGACGTGTGCTCTTCCGAT	MIP Library Amplification, Reverse Primer
hybrid_dual_rev_308	CAAGCAGAAGACGGCATACGAGATATTGGACGGTGACTGGAGTTCAGACGTGTGCTCTTCCGAT	MIP Library Amplification, Reverse Primer
hybrid_dual_rev_309	CAAGCAGAAGACGGCATACGAGATACATTGCCGTGACTGGAGTTCAGACGTGTGCTCTTCCGAT	MIP Library Amplification, Reverse Primer
hybrid_dual_rev_310	CAAGCAGAAGACGGCATACGAGATTCACTTGCGTGACTGGAGTTCAGACGTGTGCTCTTCCGAT	MIP Library Amplification, Reverse Primer
hybrid_dual_rev_311	CAAGCAGAAGACGGCATACGAGATTTACCGACGTGACTGGAGTTCAGACGTGTGCTCTTCCGAT	MIP Library Amplification, Reverse Primer
hybrid_dual_rev_312	CAAGCAGAAGACGGCATACGAGATCATGTACCGTGACTGGAGTTCAGACGTGTGCTCTTCCGAT	MIP Library Amplification, Reverse Primer
hybrid_dual_rev_313	CAAGCAGAAGACGGCATACGAGATTTGTTCCAGTGACTGGAGTTCAGACGTGTGCTCTTCCGAT	MIP Library Amplification, Reverse Primer
hybrid_dual_rev_314	CAAGCAGAAGACGGCATACGAGATTGATTATCGTGACTGGAGTTCAGACGTGTGCTCTTCCGAT	MIP Library Amplification, Reverse Primer
hybrid_dual_rev_315	CAAGCAGAAGACGGCATACGAGATCTCCTGATGTGACTGGAGTTCAGACGTGTGCTCTTCCGAT	MIP Library Amplification, Reverse Primer
hybrid_dual_rev_316	CAAGCAGAAGACGGCATACGAGATTCCTCTAGGTGACTGGAGTTCAGACGTGTGCTCTTCCGAT	MIP Library Amplification, Reverse Primer
hybrid_dual_rev_317	CAAGCAGAAGACGGCATACGAGATGTACTCAGGTGACTGGAGTTCAGACGTGTGCTCTTCCGAT	MIP Library Amplification, Reverse Primer
hybrid_dual_rev_318	CAAGCAGAAGACGGCATACGAGATCAATGAGGGTGACTGGAGTTCAGACGTGTGCTCTTCCGAT	MIP Library Amplification, Reverse Primer
hybrid_dual_rev_319	CAAGCAGAAGACGGCATACGAGATCACGCATAGTGACTGGAGTTCAGACGTGTGCTCTTCCGAT	MIP Library Amplification, Reverse Primer
hybrid_dual_rev_320	CAAGCAGAAGACGGCATACGAGATCAATAGCCGTGACTGGAGTTCAGACGTGTGCTCTTCCGAT	MIP Library Amplification, Reverse Primer
hybrid_dual_rev_321	CAAGCAGAAGACGGCATACGAGATCCTACAGAGTGACTGGAGTTCAGACGTGTGCTCTTCCGAT	MIP Library Amplification, Reverse Primer
hybrid_dual_rev_322	CAAGCAGAAGACGGCATACGAGATCACAGTAGGTGACTGGAGTTCAGACGTGTGCTCTTCCGAT	MIP Library Amplification, Reverse Primer
hybrid_dual_rev_323	CAAGCAGAAGACGGCATACGAGATTAACGAGAGTGACTGGAGTTCAGACGTGTGCTCTTCCGAT	MIP Library Amplification, Reverse Primer
hybrid_dual_rev_324	CAAGCAGAAGACGGCATACGAGATTCTGCTTAGTGACTGGAGTTCAGACGTGTGCTCTTCCGAT	MIP Library Amplification, Reverse Primer
hybrid_dual_rev_325	CAAGCAGAAGACGGCATACGAGATTGTATAACGTGACTGGAGTTCAGACGTGTGCTCTTCCGAT	MIP Library Amplification, Reverse Primer
hybrid_dual_rev_326	CAAGCAGAAGACGGCATACGAGATGTATACATGTGACTGGAGTTCAGACGTGTGCTCTTCCGAT	MIP Library Amplification, Reverse Primer
hybrid_dual_rev_327	CAAGCAGAAGACGGCATACGAGATATGGCACAGTGACTGGAGTTCAGACGTGTGCTCTTCCGAT	MIP Library Amplification, Reverse Primer
hybrid_dual_rev_328	CAAGCAGAAGACGGCATACGAGATAACTCGAAGTGACTGGAGTTCAGACGTGTGCTCTTCCGAT	MIP Library Amplification, Reverse Primer
hybrid_dual_rev_329	CAAGCAGAAGACGGCATACGAGATGATCTGGTGTGACTGGAGTTCAGACGTGTGCTCTTCCGAT	MIP Library Amplification, Reverse Primer
hybrid_dual_rev_330	CAAGCAGAAGACGGCATACGAGATACAAGTCAGTGACTGGAGTTCAGACGTGTGCTCTTCCGAT	MIP Library Amplification, Reverse Primer
hybrid_dual_rev_331	CAAGCAGAAGACGGCATACGAGATACGAGACTGTGACTGGAGTTCAGACGTGTGCTCTTCCGAT	MIP Library Amplification, Reverse Primer
hybrid_dual_rev_332	CAAGCAGAAGACGGCATACGAGATATGAGTACGTGACTGGAGTTCAGACGTGTGCTCTTCCGAT	MIP Library Amplification, Reverse Primer
hybrid_dual_rev_333	CAAGCAGAAGACGGCATACGAGATATTCAAGCGTGACTGGAGTTCAGACGTGTGCTCTTCCGAT	MIP Library Amplification, Reverse Primer
hybrid_dual_rev_334	CAAGCAGAAGACGGCATACGAGATCGGAATTGGTGACTGGAGTTCAGACGTGTGCTCTTCCGAT	MIP Library Amplification, Reverse Primer
hybrid_dual_rev_335	CAAGCAGAAGACGGCATACGAGATCTGGAGTTGTGACTGGAGTTCAGACGTGTGCTCTTCCGAT	MIP Library Amplification, Reverse Primer
hybrid_dual_rev_336	CAAGCAGAAGACGGCATACGAGATGTCCATCAGTGACTGGAGTTCAGACGTGTGCTCTTCCGAT	MIP Library Amplification, Reverse Primer
hybrid_dual_rev_337	CAAGCAGAAGACGGCATACGAGATTAACAGTCGTGACTGGAGTTCAGACGTGTGCTCTTCCGAT	MIP Library Amplification, Reverse Primer
hybrid_dual_rev_338	CAAGCAGAAGACGGCATACGAGATCATTGTGCGTGACTGGAGTTCAGACGTGTGCTCTTCCGAT	MIP Library Amplification, Reverse Primer
hybrid_dual_rev_339	CAAGCAGAAGACGGCATACGAGATACTTGATTGTGACTGGAGTTCAGACGTGTGCTCTTCCGAT	MIP Library Amplification, Reverse Primer
hybrid_dual_rev_340	CAAGCAGAAGACGGCATACGAGATTTGACCGTGTGACTGGAGTTCAGACGTGTGCTCTTCCGAT	MIP Library Amplification, Reverse Primer
hybrid_dual_rev_341	CAAGCAGAAGACGGCATACGAGATACAATGTGGTGACTGGAGTTCAGACGTGTGCTCTTCCGAT	MIP Library Amplification, Reverse Primer
hybrid_dual_rev_342	CAAGCAGAAGACGGCATACGAGATAAGTTCCTGTGACTGGAGTTCAGACGTGTGCTCTTCCGAT	MIP Library Amplification, Reverse Primer
hybrid_dual_rev_343	CAAGCAGAAGACGGCATACGAGATCGCCATAAGTGACTGGAGTTCAGACGTGTGCTCTTCCGAT	MIP Library Amplification, Reverse Primer
hybrid_dual_rev_344	CAAGCAGAAGACGGCATACGAGATAGACGAGTGTGACTGGAGTTCAGACGTGTGCTCTTCCGAT	MIP Library Amplification, Reverse Primer
hybrid_dual_rev_345	CAAGCAGAAGACGGCATACGAGATACCGTATTGTGACTGGAGTTCAGACGTGTGCTCTTCCGAT	MIP Library Amplification, Reverse Primer
hybrid_dual_rev_346	CAAGCAGAAGACGGCATACGAGATGCTAACAGGTGACTGGAGTTCAGACGTGTGCTCTTCCGAT	MIP Library Amplification, Reverse Primer
hybrid_dual_rev_347	CAAGCAGAAGACGGCATACGAGATCTATGCTGGTGACTGGAGTTCAGACGTGTGCTCTTCCGAT	MIP Library Amplification, Reverse Primer
hybrid_dual_rev_348	CAAGCAGAAGACGGCATACGAGATTCAACTCGGTGACTGGAGTTCAGACGTGTGCTCTTCCGAT	MIP Library Amplification, Reverse Primer
hybrid_dual_rev_349	CAAGCAGAAGACGGCATACGAGATTTCAAGAAGTGACTGGAGTTCAGACGTGTGCTCTTCCGAT	MIP Library Amplification, Reverse Primer
hybrid_dual_rev_350	CAAGCAGAAGACGGCATACGAGATACGGTGTAGTGACTGGAGTTCAGACGTGTGCTCTTCCGAT	MIP Library Amplification, Reverse Primer
hybrid_dual_rev_351	CAAGCAGAAGACGGCATACGAGATACCAGTATGTGACTGGAGTTCAGACGTGTGCTCTTCCGAT	MIP Library Amplification, Reverse Primer
hybrid_dual_rev_352	CAAGCAGAAGACGGCATACGAGATCCATGTACGTGACTGGAGTTCAGACGTGTGCTCTTCCGAT	MIP Library Amplification, Reverse Primer
hybrid_dual_rev_353	CAAGCAGAAGACGGCATACGAGATTACGCAATGTGACTGGAGTTCAGACGTGTGCTCTTCCGAT	MIP Library Amplification, Reverse Primer
hybrid_dual_rev_354	CAAGCAGAAGACGGCATACGAGATTCTATAGTGTGACTGGAGTTCAGACGTGTGCTCTTCCGAT	MIP Library Amplification, Reverse Primer
hybrid_dual_rev_355	CAAGCAGAAGACGGCATACGAGATTTCAGAGTGTGACTGGAGTTCAGACGTGTGCTCTTCCGAT	MIP Library Amplification, Reverse Primer
hybrid_dual_rev_356	CAAGCAGAAGACGGCATACGAGATATCCTGTCGTGACTGGAGTTCAGACGTGTGCTCTTCCGAT	MIP Library Amplification, Reverse Primer
hybrid_dual_rev_357	CAAGCAGAAGACGGCATACGAGATTTCCACGTGTGACTGGAGTTCAGACGTGTGCTCTTCCGAT	MIP Library Amplification, Reverse Primer
hybrid_dual_rev_358	CAAGCAGAAGACGGCATACGAGATTAACTTAGGTGACTGGAGTTCAGACGTGTGCTCTTCCGAT	MIP Library Amplification, Reverse Primer
hybrid_dual_rev_359	CAAGCAGAAGACGGCATACGAGATATCTTAGAGTGACTGGAGTTCAGACGTGTGCTCTTCCGAT	MIP Library Amplification, Reverse Primer
hybrid_dual_rev_360	CAAGCAGAAGACGGCATACGAGATCATACCTGGTGACTGGAGTTCAGACGTGTGCTCTTCCGAT	MIP Library Amplification, Reverse Primer
hybrid_dual_rev_361	CAAGCAGAAGACGGCATACGAGATTAGAGTCTGTGACTGGAGTTCAGACGTGTGCTCTTCCGAT	MIP Library Amplification, Reverse Primer
hybrid_dual_rev_362	CAAGCAGAAGACGGCATACGAGATATGACCAAGTGACTGGAGTTCAGACGTGTGCTCTTCCGAT	MIP Library Amplification, Reverse Primer
hybrid_dual_rev_363	CAAGCAGAAGACGGCATACGAGATTATACGGTGTGACTGGAGTTCAGACGTGTGCTCTTCCGAT	MIP Library Amplification, Reverse Primer
hybrid_dual_rev_364	CAAGCAGAAGACGGCATACGAGATCGTTCTATGTGACTGGAGTTCAGACGTGTGCTCTTCCGAT	MIP Library Amplification, Reverse Primer
hybrid_dual_rev_365	CAAGCAGAAGACGGCATACGAGATGGAATAGCGTGACTGGAGTTCAGACGTGTGCTCTTCCGAT	MIP Library Amplification, Reverse Primer
hybrid_dual_rev_366	CAAGCAGAAGACGGCATACGAGATTCAGACCAGTGACTGGAGTTCAGACGTGTGCTCTTCCGAT	MIP Library Amplification, Reverse Primer
hybrid_dual_rev_367	CAAGCAGAAGACGGCATACGAGATCCTCGTAAGTGACTGGAGTTCAGACGTGTGCTCTTCCGAT	MIP Library Amplification, Reverse Primer
hybrid_dual_rev_368	CAAGCAGAAGACGGCATACGAGATCATTCGGAGTGACTGGAGTTCAGACGTGTGCTCTTCCGAT	MIP Library Amplification, Reverse Primer
hybrid_dual_rev_369	CAAGCAGAAGACGGCATACGAGATACGGCAATGTGACTGGAGTTCAGACGTGTGCTCTTCCGAT	MIP Library Amplification, Reverse Primer
hybrid_dual_rev_370	CAAGCAGAAGACGGCATACGAGATTAACCATGGTGACTGGAGTTCAGACGTGTGCTCTTCCGAT	MIP Library Amplification, Reverse Primer
hybrid_dual_rev_371	CAAGCAGAAGACGGCATACGAGATTTGTCAACGTGACTGGAGTTCAGACGTGTGCTCTTCCGAT	MIP Library Amplification, Reverse Primer
hybrid_dual_rev_372	CAAGCAGAAGACGGCATACGAGATCAGTTGAAGTGACTGGAGTTCAGACGTGTGCTCTTCCGAT	MIP Library Amplification, Reverse Primer
hybrid_dual_rev_373	CAAGCAGAAGACGGCATACGAGATAGAAGCTAGTGACTGGAGTTCAGACGTGTGCTCTTCCGAT	MIP Library Amplification, Reverse Primer
hybrid_dual_rev_374	CAAGCAGAAGACGGCATACGAGATTGCATCCTGTGACTGGAGTTCAGACGTGTGCTCTTCCGAT	MIP Library Amplification, Reverse Primer
hybrid_dual_rev_375	CAAGCAGAAGACGGCATACGAGATACTGGAGAGTGACTGGAGTTCAGACGTGTGCTCTTCCGAT	MIP Library Amplification, Reverse Primer
hybrid_dual_rev_376	CAAGCAGAAGACGGCATACGAGATCCATAGTTGTGACTGGAGTTCAGACGTGTGCTCTTCCGAT	MIP Library Amplification, Reverse Primer
hybrid_dual_rev_377	CAAGCAGAAGACGGCATACGAGATCTAAGTTAGTGACTGGAGTTCAGACGTGTGCTCTTCCGAT	MIP Library Amplification, Reverse Primer
hybrid_dual_rev_378	CAAGCAGAAGACGGCATACGAGATGTTAGCCTGTGACTGGAGTTCAGACGTGTGCTCTTCCGAT	MIP Library Amplification, Reverse Primer
hybrid_dual_rev_379	CAAGCAGAAGACGGCATACGAGATTTCGTGAGGTGACTGGAGTTCAGACGTGTGCTCTTCCGAT	MIP Library Amplification, Reverse Primer
hybrid_dual_rev_380	CAAGCAGAAGACGGCATACGAGATAGTCTCTTGTGACTGGAGTTCAGACGTGTGCTCTTCCGAT	MIP Library Amplification, Reverse Primer
hybrid_dual_rev_381	CAAGCAGAAGACGGCATACGAGATGGATATACGTGACTGGAGTTCAGACGTGTGCTCTTCCGAT	MIP Library Amplification, Reverse Primer
hybrid_dual_rev_382	CAAGCAGAAGACGGCATACGAGATAAGACGCTGTGACTGGAGTTCAGACGTGTGCTCTTCCGAT	MIP Library Amplification, Reverse Primer
hybrid_dual_rev_383	CAAGCAGAAGACGGCATACGAGATGTGTCTGAGTGACTGGAGTTCAGACGTGTGCTCTTCCGAT	MIP Library Amplification, Reverse Primer
hybrid_dual_rev_384	CAAGCAGAAGACGGCATACGAGATAGAGTGCAGTGACTGGAGTTCAGACGTGTGCTCTTCCGAT	MIP Library Amplification, Reverse Primer
