# Supplementary material for: Drug-Resistance and Population Structure of Plasmodium falciparum Across the Democratic Republic of Congo Using High-Throughput Molecular Inversion Probes
Source: J Infect Dis. 2018 Apr 28;218(6):946–55. doi: 10.1093/infdis/jiy223 (PMC6093412; doi:10.1093/infdis/jiy223)
Supplement: Supplementary Table5 [file jiy223_suppl_supplementary_table5.xlsx]

## Sheet: Sheet1
Supplementary Table 5. Original Microsatellite Amplicon Primers.
Primer sequences used for PCR and capillary electrophoresis experiments and their genomic locations. Unpublished data from CE experiments were used for determining MS size ranges.
region	primer name	sequence	chrom	start	end	primer type	length	product size
PfPK2	PfPK2_fw	AAAGAAGGAACAAGCAGA	chr12	1611220	1611238	fw	18	172
PfPK2	PfPK2_rev	TCGTAGTATCGATGAAAG	chr12	1611373	1611391	rev	18	172
PolyAlpha	PolyAlpha_fw	GAAATTATAACTCTACCA	chr4	532182	532200	fw	18	152
PolyAlpha	PolyAlpha_rev	TCTGTTCGTCTATATTTT	chr4	532315	532333	rev	18	152
TA81	TA81_fw	TGGACAAATGGGAAAGGATA	chr5	1214321	1214341	fw	20	123
TA81	TA81_rev	AATCCTGTGTTGTGTGAAA	chr5	1214424	1214443	rev	19	123
PFG377	PFG377_fw	TTATCCCTACGATTAACA	chr12	2045824	2045842	fw	18	99
PFG377	PFG377_rev	ATAATTTCCGTTGAGATC	chr12	2045904	2045922	rev	18	99
TA87	TA87_fw	AATGGCAACACCATTCAAC	chr6	374731	374750	fw	19	101
TA87	TA87_rev	GTGAGTAATATGAACATGT	chr6	374812	374831	rev	19	101
TA109	TA109_fw	AACGAGGTTAAATCAGGACAACA	chr6	800984	801007	fw	23	160
TA109	TA109_rev	CCAAGAAGGGATATAATTTTCCC	chr6	801120	801143	rev	23	160
AS14	AS14_rev	AAGAAATGAACCCGTTTTATCT	chr5	1219049	1219071	rev	22	200
AS14	AS14_fw	CATGAATAATACAAATGTTAAGTTGG	chr5	1218872	1218898	fw	26	200
AS15	AS15_fw	TGAACAATAGTGATATAAACAGCA	chr13	2587673	2587697	fw	24	126
AS15	AS15_rev	TTGTAGTAATGTTGATTTATGTTCT	chr13	2587773	2587798	rev	25	126
AS13	AS13_rev	GATGATGATGATTTTTGGAATTATG	chr6	372622	372647	rev	25	182
AS13	AS13_fw	GATAGTTATTCAGTAAGTACAGAGTTT	chr6	372466	372493	fw	27	182
AS11	AS11_fw	CCAATACCTTTAACCAGGCAAA	chr6	377444	377466	fw	22	152
AS11	AS11_rev	TGGAACGACCACTGTATCTCC	chr6	377574	377595	rev	21	152
TA60	TA60_fw	TAGTAACGATGTTGACAA	chr13	2588745	2588763	fw	18	88
TA60	TA60_rev	ATGTATTTATCCTCCTTTTT	chr13	2588812	2588832	rev	20	88
AS12	AS12_rev	AATGATGATGCTTTAGTAGATAGTG	chr6	372697	372722	rev	25	161
AS12	AS12_fw	AAAAATGCAAAAATGGATAACAA	chr6	372562	372585	fw	23	161
AS31	AS31_fw	CTTGTGTAGGCACATCAGCA	chr6	806263	806283	fw	20	197
AS31	AS31_rev	TTCATTGACATAATGTTGTATCATTCG	chr6	806432	806459	rev	27	197
TA40	TA40_fw	TTTTGGTTTCCAAGGGATT	chr10	1322568	1322587	fw	19	268
TA40	TA40_rev	CAATTTCCTCGTGGCCTTAA	chr10	1322815	1322835	rev	20	268
AS34	AS34_rev	ACCAGGGGAATAATTAAAATTTACG	chr12	2035023	2035048	rev	25	184
AS34	AS34_fw	CAATTCTTATGTTCATAGGCAAGTTTA	chr12	2034865	2034892	fw	27	184
AS19	AS19_rev	TCATTTGTATGTTTCATATCATA	chr4	533577	533600	rev	23	180
AS19	AS19_fw	GGTTGATGTTTATCTATATCTTCTTT	chr4	533421	533447	fw	26	180
AS32	AS32_rev	CTTTCCCTGTATGGTTCCATTT	chr12	1623346	1623368	rev	22	235
AS32	AS32_fw	GAAGGGTTCATTTTATTTAACTCTGTA	chr12	1623134	1623161	fw	27	235
AS3	AS3_fw	TTCGAAGGGAAATACTGAAAGG	chr11	417672	417694	fw	22	165
AS3	AS3_rev	TAAACAAAACAAAGAAAATTACAGCTG	chr11	417809	417836	rev	27	165
AS2	AS2_fw	AACAATTTTGCAAACAATACAA	chr11	416806	416828	fw	22	192
AS2	AS2_rev	TCAGGAAATAAAAACTTAGCAAA	chr11	416974	416997	rev	23	192
AS1	AS1_fw	CAAAGGAAAAAGACATGAACGA	chr11	416510	416532	fw	22	173
AS1	AS1_rev	AAAAATTAAGCCATCTAAACAACAA	chr11	416657	416682	rev	25	173
TA1	TA1_fw	GCTCTGCACTTATGACGG	chr6	900014	900032	fw	18	187
TA1	TA1_rev	TTTTATCTTCATCCCCAC	chr6	899846	899864	rev	18	187
AS4	AS4_fw	ATGAATCCGTAAAAAGTAATGA	chr11	418004	418026	fw	22	151
AS4	AS4_rev	TATTACAAACAAAAACAAAGAGAAGAG	chr11	418127	418154	rev	27	151
AS7	AS7_rev	CTTTTGTATTGTGTGTGTTATTAAAAA	chr6	899318	899345	rev	27	170
AS7	AS7_fw	TCCTTTTTGGATAGATTTAATATGTTG	chr6	899176	899203	fw	27	170
AS8	AS8_fw	TTTCTAGCATGGTCCAAAT	chr6	894160	894179	fw	19	199
AS8	AS8_rev	TCCATAAATGCTCATAATATTTTCCA	chr6	894332	894358	rev	26	199
Ara2	Ara2_rev	AAAAAGATCTGTACCACTTGACCA	chr11	416400	416424	rev	24	135
Ara2	Ara2_fw	CATATGAATAAACAAAGTATTGCTGA	chr11	416290	416316	fw	26	135
AS20	AS20_fw	TGAGGATAGTAACATTAAGCA	chr4	536866	536887	fw	21	161
AS20	AS20_rev	AATGATGGGAATAGTACATGT	chr4	537005	537026	rev	21	161
AS25	AS25_fw	ATATTTCCTTGGCCCCCTTT	chr10	1324796	1324816	fw	20	110
AS25	AS25_rev	TCATTATTGTGGTTTATTTTTG	chr10	1324883	1324905	rev	22	110
AS21	AS21_fw	GCCTTCATCTATACATAAACAGACA	chr4	528513	528538	fw	25	152
AS21	AS21_rev	TCAGAATGTTCATTATTTATATCATCA	chr4	528637	528664	rev	27	152
B7M19	B7M19_fw	TGGTCTTGGTCTCGTTTTCA	chr10	1356143	1356163	fw	20	166
B7M19	B7M19_rev	GTGGAAATGAAAGAAAAAGAAA	chr10	1356286	1356308	rev	22	166
