# Supplementary material for: Drug-Resistance and Population Structure of Plasmodium falciparum Across the Democratic Republic of Congo Using High-Throughput Molecular Inversion Probes
Source: J Infect Dis. 2018 Apr 28;218(6):946–55. doi: 10.1093/infdis/jiy223 (PMC6093412; doi:10.1093/infdis/jiy223)
Supplement: Supplementary Table6 [file jiy223_suppl_supplementary_table6.xlsx]

## Sheet: Sheet1
Supplementary Table 6. Prelalence of Known Drug Resistance Mutations
				Summary	PF3D7-1322700-T236I	PF3D7-1451200-N71N	arps10-V127M	atp6-S769N	atp6-A623E	atp6-E431K	atp6-L263E	crt-C72S	crt-M74I	crt-N75E	crt-K76T	crt-H97Y	crt-H97L	crt-A220S	crt-N326S	crt-I356T	cytb-M133I	cytb-Y268C	cytb-Y268N	cytb-Y268S	cytb-V284K	dhfr-ts-A16V	dhfr-ts-N51I	dhfr-ts-C59R	dhfr-ts-S108T	dhfr-ts-S108N	dhfr-ts-I164L	dhfr-ts-T185	dhps-S436A	dhps-S436F	dhps-A437G	dhps-K540E	dhps-A581G	dhps-A613S	dhps-A613T	fd-D193Y	k13-C580Y	k13-I543T	k13-R539T	k13-Y493H	k13-M476I	mdr1-N86Y	mdr1-Y184F	mdr1-S1034C	mdr1-N1042D
				Mutant	1	44	0	0	8	131	0	0	266	266	266	0	3	139	11	82	0	0	0	0	0	0	287	262	0	346	0	0	89	1	250	87	32	0	1	3	0	0	0	0	0	73	167	4	0
				Wild Type	190	216	216	190	363	252	413	518	252	252	252	518	515	198	459	387	178	302	302	302	302	32	19	44	348	2	303	303	239	327	78	167	222	254	253	265	339	331	331	331	331	212	136	337	341
				% Mutant	0.0052356	0.169231	0	0	0.0215633	0.342037	0	0	0.513514	0.513514	0.513514	0	0.00579151	0.412463	0.0234043	0.17484	0	0	0	0	0	0	0.937908	0.856209	0	0.994253	0	0	0.271341	0.00304878	0.762195	0.34252	0.125984	0.6	0.00393701	0.011194	0	0	0	0	0	0.25614	0.551155	0.0117302	0
				Total samples	191	260	216	190	371	383	413	518	518	518	518	518	518	337	470	469	178	302	302	302	302	32	306	306	348	348	303	303	328	328	328	254	254	254	254	268	339	331	331	331	331	285	303	341	341
Sample ID	Sample Name	lat	long	Province
A0E7L-SM-1	A0E7L	-6.75677	29.4774	Tanganyka	WT	WT	NA	WT	WT	WT	WT	WT	WT	WT	WT	WT	WT	WT	WT	WT	NA	WT	WT	WT	WT	NA	MUT	MUT	WT	MUT	WT	WT	WT	WT	WT	WT	WT	WT	WT	WT	WT	WT	WT	WT	WT	WT	WT	WT	WT
A0H8P-SM-1	A0H8P	-2.25613	26.2631	Maniema	NA	NA	NA	NA	NA	NA	WT	WT	WT	WT	WT	WT	WT	WT	WT	WT	NA	NA	NA	NA	NA	NA	NA	NA	WT	MUT	WT	WT	NA	NA	NA	NA	NA	NA	NA	NA	NA	NA	NA	NA	NA	NA	NA	NA	NA
A1C8L-SM-1	A1C8L	-2.89863	27.2583	Sud-Kivu	WT	WT	WT	WT	WT	WT	WT	WT	MUT	MUT	MUT	WT	WT	MUT	MUT	WT	WT	WT	WT	WT	WT	WT	MUT	MUT	WT	MUT	WT	WT	WT	WT	MUT	WT	WT	WT	WT	WT	WT	WT	WT	WT	WT	WT	MUT	WT	WT
A1F0G-SM-1	A1F0G	-4.36784	15.2925	Kinshasa	NA	NA	NA	NA	NA	NA	NA	NA	NA	NA	NA	NA	NA	NA	WT	NA	NA	NA	NA	NA	NA	NA	NA	NA	WT	MUT	WT	WT	NA	NA	NA	NA	NA	NA	NA	NA	WT	WT	WT	WT	WT	NA	NA	NA	NA
A1F9P-SM-1	A1F9P	2.86121	30.5376	Ituri	NA	NA	NA	NA	WT	WT	WT	WT	MUT	MUT	MUT	WT	WT	WT	WT	WT	NA	WT	WT	WT	WT	NA	MUT	MUT	WT	MUT	WT	WT	MUT	WT	WT	NA	NA	NA	NA	WT	WT	WT	WT	WT	WT	WT	MUT	WT	WT
A1H4M-SM-1	A1H4M	-6.8696	20.9749	Kasai	NA	NA	NA	NA	WT	WT	WT	WT	WT	WT	WT	WT	WT	WT	WT	WT	NA	NA	NA	NA	NA	NA	NA	NA	WT	MUT	WT	WT	WT	WT	WT	NA	NA	NA	NA	NA	WT	WT	WT	WT	WT	WT	MUT	WT	WT
A1J0K-SM-1	A1J0K	4.16159	21.9082	Nord-Ubangi	NA	NA	WT	NA	WT	NA	WT	WT	MUT	MUT	MUT	WT	WT	WT	WT	WT	NA	NA	NA	NA	NA	NA	NA	NA	NA	NA	NA	NA	WT	WT	MUT	NA	NA	NA	NA	NA	NA	WT	WT	WT	WT	NA	NA	WT	WT
A3C4J-SM-1	A3C4J	2.8574	30.8188	Ituri	NA	NA	NA	NA	WT	NA	NA	WT	WT	WT	WT	WT	WT	NA	WT	WT	NA	NA	NA	NA	NA	NA	MUT	MUT	WT	MUT	NA	NA	NA	NA	NA	NA	NA	NA	NA	NA	NA	NA	NA	NA	NA	NA	NA	WT	WT
A4G1L-SM-1	A4G1L	-6.45537	25.0292	Lomami	NA	NA	NA	NA	NA	NA	NA	WT	WT	WT	WT	WT	WT	NA	NA	WT	WT	NA	NA	NA	NA	NA	NA	NA	NA	NA	NA	NA	NA	NA	NA	NA	NA	NA	NA	NA	NA	NA	NA	NA	NA	NA	NA	NA	NA
A4T1Y-SM-1	A4T1Y	1.75202	30.2175	Ituri	NA	NA	WT	WT	WT	MUT	WT	WT	MUT	MUT	MUT	WT	WT	MUT	WT	WT	WT	NA	NA	NA	NA	NA	MUT	MUT	WT	MUT	WT	WT	WT	WT	MUT	MUT	WT	WT	WT	WT	WT	WT	WT	WT	WT	MUT	MUT	WT	WT
A4U6F-SM-1	A4U6F	2.20895	31.1897	Ituri	NA	NA	NA	NA	NA	NA	NA	NA	NA	NA	NA	NA	NA	NA	NA	NA	NA	NA	NA	NA	NA	NA	NA	NA	NA	NA	NA	NA	WT	WT	MUT	NA	NA	NA	NA	NA	NA	NA	NA	NA	NA	NA	NA	NA	NA
A4V0Z-SM-1	A4V0Z	-6.19006	28.0626	Tanganyka	WT	WT	WT	WT	WT	MUT	WT	WT	MUT	MUT	MUT	WT	WT	WT	WT	WT	WT	WT	WT	WT	WT	NA	MUT	MUT	WT	MUT	WT	WT	WT	WT	MUT	MUT	WT	WT	WT	WT	WT	WT	WT	WT	WT	WT	MUT	WT	WT
A5K6V-SM-1	A5K6V	-4.60588	20.6371	Kasai	NA	NA	NA	NA	NA	NA	NA	WT	WT	WT	WT	WT	WT	NA	NA	WT	NA	NA	NA	NA	NA	NA	NA	NA	NA	NA	NA	NA	NA	NA	NA	NA	NA	NA	NA	NA	NA	NA	NA	NA	NA	NA	NA	NA	NA
A5P5Z-SM-1	A5P5Z	-0.942305	26.9962	Maniema	NA	NA	NA	NA	WT	WT	WT	WT	WT	WT	WT	WT	WT	NA	WT	WT	NA	NA	NA	NA	NA	NA	NA	NA	NA	NA	NA	NA	NA	NA	NA	NA	NA	NA	NA	WT	NA	NA	NA	NA	NA	NA	NA	NA	NA
A5Y0E-SM-1	A5Y0E	-4.05714	19.0268	Kwilu	NA	NA	NA	WT	WT	NA	WT	WT	MUT	MUT	MUT	WT	WT	MUT	WT	WT	NA	WT	WT	WT	WT	NA	MUT	MUT	WT	MUT	WT	WT	NA	NA	NA	NA	NA	NA	NA	NA	WT	WT	WT	WT	WT	WT	WT	WT	WT
A6L0R-SM-1	A6L0R	-6.14434	24.4824	Lomami	WT	WT	WT	WT	WT	WT	WT	WT	WT	WT	WT	WT	WT	WT	WT	WT	WT	WT	WT	WT	WT	NA	MUT	MUT	WT	MUT	WT	WT	WT	WT	MUT	WT	WT	WT	WT	WT	WT	WT	WT	WT	WT	WT	WT	WT	WT
A6W6J-SM-1	A6W6J	-0.27912	20.8882	Tshuapa	WT	WT	WT	WT	WT	MUT	WT	WT	MUT	MUT	MUT	WT	WT	WT	WT	MUT	WT	WT	WT	WT	WT	NA	MUT	WT	WT	MUT	WT	WT	WT	WT	WT	WT	WT	WT	WT	WT	WT	WT	WT	WT	WT	MUT	MUT	WT	WT
A8C3N-SM-1	A8C3N	0.612678	22.2217	Tshuapa	NA	NA	NA	NA	WT	MUT	NA	WT	MUT	MUT	MUT	WT	WT	MUT	WT	WT	NA	NA	NA	NA	NA	NA	NA	NA	NA	NA	NA	NA	NA	NA	NA	NA	NA	NA	NA	NA	WT	WT	WT	WT	WT	NA	NA	NA	NA
A8I2S-SM-1	A8I2S	-10.4609	22.4053	Lualaba	WT	WT	NA	WT	WT	MUT	WT	WT	WT	WT	WT	WT	WT	WT	WT	WT	NA	NA	NA	NA	NA	NA	MUT	MUT	WT	MUT	NA	NA	WT	WT	MUT	WT	WT	WT	WT	WT	WT	WT	WT	WT	WT	WT	WT	WT	WT
A8N3Y-SM-1	A8N3Y	-5.72494	19.3032	Kwilu	NA	NA	NA	NA	NA	MUT	WT	WT	WT	WT	WT	WT	WT	WT	WT	WT	NA	NA	NA	NA	NA	NA	NA	NA	WT	MUT	WT	WT	NA	NA	NA	WT	WT	WT	WT	NA	NA	NA	NA	NA	NA	NA	NA	WT	WT
A8Q1Z-SM-1	A8Q1Z	3.59113	19.994	Sud-Ubangi	NA	WT	WT	WT	WT	WT	WT	WT	WT	WT	WT	WT	WT	WT	WT	WT	NA	WT	WT	WT	WT	NA	MUT	MUT	WT	MUT	WT	WT	MUT	WT	WT	MUT	MUT	WT	WT	WT	WT	WT	WT	WT	WT	WT	WT	WT	WT
A8X2I-SM-1	A8X2I	0.529766	19.2032	Equateur	WT	WT	WT	NA	WT	MUT	WT	WT	MUT	MUT	MUT	WT	WT	MUT	WT	MUT	WT	WT	WT	WT	WT	NA	MUT	MUT	WT	MUT	WT	WT	WT	WT	MUT	WT	WT	WT	WT	WT	WT	WT	WT	WT	WT	WT	MUT	WT	WT
A9A0J-SM-1	A9A0J	-11.0266	26.7447	Haut-Katanga	NA	NA	NA	NA	NA	WT	WT	WT	WT	WT	WT	WT	WT	WT	WT	WT	NA	NA	NA	NA	NA	NA	MUT	MUT	WT	MUT	WT	WT	NA	NA	NA	WT	WT	WT	WT	NA	NA	NA	NA	NA	NA	NA	NA	WT	WT
A9B8S-SM-1	A9B8S	4.16159	21.9082	Nord-Ubangi	NA	WT	WT	WT	WT	WT	WT	WT	WT	WT	WT	WT	WT	WT	WT	WT	WT	WT	WT	WT	WT	NA	MUT	MUT	WT	MUT	WT	WT	MUT	WT	WT	NA	NA	NA	NA	WT	WT	WT	WT	WT	WT	WT	WT	WT	WT
A9F3R-SM-1	A9F3R	-4.95016	12.9609	Kongo Central	NA	WT	NA	NA	NA	WT	WT	WT	WT	WT	WT	WT	WT	WT	WT	WT	NA	WT	WT	WT	WT	NA	NA	NA	WT	MUT	WT	WT	NA	NA	NA	NA	NA	NA	NA	WT	WT	WT	WT	WT	WT	NA	NA	WT	WT
A9P1Z-SM-1	A9P1Z	2.20895	31.1897	Ituri	NA	WT	WT	NA	WT	WT	WT	WT	MUT	MUT	MUT	WT	WT	MUT	WT	WT	NA	WT	WT	WT	WT	NA	MUT	MUT	WT	MUT	WT	WT	WT	WT	MUT	NA	NA	NA	NA	WT	WT	WT	WT	WT	WT	NA	NA	WT	WT
A9W7N-SM-1	A9W7N	-6.71854	26.9402	Tanganyka	WT	MUT	WT	WT	WT	WT	WT	WT	WT	WT	WT	WT	WT	WT	WT	WT	WT	WT	WT	WT	WT	NA	MUT	MUT	WT	MUT	WT	WT	WT	WT	MUT	MUT	MUT	WT	WT	WT	WT	WT	WT	WT	WT	WT	WT	WT	WT
B1L3Q-SM-1	B1L3Q	2.41049	18.8995	Sud-Ubangi	WT	WT	WT	WT	WT	WT	WT	WT	WT	WT	WT	WT	WT	WT	WT	WT	NA	WT	WT	WT	WT	NA	MUT	MUT	WT	MUT	WT	WT	WT	WT	MUT	WT	WT	WT	WT	WT	WT	WT	WT	WT	WT	MUT	WT	WT	WT
B1P0R-SM-1	B1P0R	-6.8696	20.9749	Kasai	NA	NA	NA	NA	WT	WT	WT	WT	WT	WT	WT	WT	WT	WT	WT	WT	NA	WT	WT	WT	WT	NA	WT	MUT	WT	MUT	WT	WT	NA	NA	NA	WT	WT	WT	WT	NA	WT	WT	WT	WT	WT	MUT	WT	NA	NA
B1Z0C-SM-1	B1Z0C	-6.14434	24.4824	Lomami	NA	NA	NA	NA	NA	NA	WT	WT	WT	WT	WT	WT	WT	NA	WT	WT	NA	WT	WT	WT	WT	NA	MUT	MUT	WT	MUT	NA	NA	NA	NA	NA	NA	NA	NA	NA	NA	WT	WT	WT	WT	WT	NA	NA	NA	NA
B2C2H-SM-1	B2C2H	-6.73903	23.9668	Lomami	NA	NA	NA	NA	NA	WT	NA	WT	WT	WT	WT	WT	WT	NA	WT	WT	NA	NA	NA	NA	NA	NA	NA	NA	NA	NA	NA	NA	NA	NA	NA	NA	NA	NA	NA	NA	NA	NA	NA	NA	NA	NA	NA	NA	NA
B2L4S-SM-1	B2L4S	4.18082	19.4374	Nord-Ubangi	NA	WT	NA	NA	WT	WT	WT	WT	WT	WT	WT	WT	WT	WT	WT	WT	NA	NA	NA	NA	NA	NA	MUT	MUT	WT	MUT	WT	WT	MUT	WT	WT	WT	WT	WT	WT	WT	WT	WT	WT	WT	WT	MUT	MUT	WT	WT
B2T5C-SM-1	B2T5C	4.95789	19.223	Nord-Ubangi	NA	NA	NA	WT	NA	NA	WT	WT	WT	WT	WT	WT	WT	WT	WT	WT	NA	NA	NA	NA	NA	NA	NA	NA	NA	NA	NA	NA	NA	NA	NA	NA	NA	NA	NA	NA	NA	NA	NA	NA	NA	NA	NA	NA	NA
B3A9N-SM-1	B3A9N	-5.34288	13.2415	Kongo Central	WT	NA	WT	WT	WT	WT	WT	WT	MUT	MUT	MUT	WT	WT	MUT	WT	MUT	NA	WT	WT	WT	WT	NA	MUT	MUT	WT	MUT	WT	WT	WT	WT	MUT	WT	WT	WT	WT	WT	WT	WT	WT	WT	WT	WT	MUT	WT	WT
B3T8G-SM-1	B3T8G	-6.00901	23.3643	Kasai-Oriental	WT	WT	WT	WT	WT	WT	WT	WT	WT	WT	WT	WT	WT	WT	WT	WT	NA	WT	WT	WT	WT	NA	MUT	MUT	WT	MUT	WT	WT	WT	WT	MUT	WT	WT	WT	WT	NA	WT	WT	WT	WT	WT	WT	MUT	WT	WT
B3U1Z-SM-1	B3U1Z	-10.8592	26.6358	Haut-Katanga	NA	NA	NA	NA	NA	NA	NA	WT	WT	WT	WT	WT	WT	NA	WT	NA	NA	NA	NA	NA	NA	NA	NA	NA	NA	NA	NA	NA	NA	NA	NA	NA	NA	NA	NA	NA	NA	NA	NA	NA	NA	NA	NA	NA	NA
B3X3F-SM-1	B3X3F	-5.34288	13.2415	Kongo Central	NA	WT	WT	WT	WT	WT	WT	WT	MUT	MUT	MUT	WT	WT	MUT	WT	MUT	WT	WT	WT	WT	WT	NA	MUT	MUT	WT	MUT	WT	WT	WT	WT	MUT	WT	WT	WT	WT	WT	WT	WT	WT	WT	WT	WT	MUT	WT	WT
B3Y6J-SM-1	B3Y6J	-5.37334	22.1908	Kasai-Central	NA	NA	NA	NA	NA	NA	WT	WT	MUT	MUT	MUT	WT	WT	MUT	WT	MUT	NA	NA	NA	NA	NA	NA	MUT	MUT	WT	MUT	NA	NA	WT	WT	MUT	NA	NA	NA	NA	NA	NA	NA	NA	NA	NA	NA	NA	WT	WT
B4I4R-SM-1	B4I4R	1.98401	22.1763	Mongala	WT	WT	WT	WT	WT	WT	WT	WT	MUT	MUT	MUT	WT	WT	MUT	WT	MUT	WT	WT	WT	WT	WT	WT	MUT	MUT	WT	MUT	WT	WT	MUT	WT	MUT	WT	WT	WT	WT	WT	WT	WT	WT	WT	WT	MUT	WT	WT	WT
B4M1S-SM-1	B4M1S	2.20298	22.4687	Mongala	WT	WT	WT	WT	WT	WT	WT	WT	MUT	MUT	MUT	WT	WT	MUT	WT	MUT	WT	WT	WT	WT	WT	NA	MUT	MUT	WT	MUT	WT	WT	MUT	WT	MUT	WT	WT	WT	WT	WT	WT	WT	WT	WT	WT	MUT	WT	WT	WT
B5O9E-SM-1	B5O9E	-6.13824	23.6208	Kasai-Oriental	NA	WT	NA	NA	NA	WT	WT	WT	MUT	MUT	MUT	WT	WT	NA	WT	WT	NA	WT	WT	WT	WT	NA	NA	NA	NA	NA	NA	NA	WT	WT	WT	NA	NA	NA	NA	WT	WT	WT	WT	WT	WT	NA	NA	WT	WT
B7H4T-SM-1	B7H4T	-0.142111	25.6364	Tshopo	NA	NA	NA	NA	NA	NA	NA	NA	NA	NA	NA	NA	NA	NA	NA	NA	NA	NA	NA	NA	NA	NA	NA	NA	NA	NA	NA	NA	NA	NA	NA	NA	NA	NA	NA	NA	NA	NA	NA	NA	NA	NA	NA	NA	NA
B8Z5O-SM-1	B8Z5O	-4.61686	28.0677	Maniema	WT	WT	WT	WT	WT	WT	WT	WT	MUT	MUT	MUT	WT	WT	MUT	WT	WT	WT	WT	WT	WT	WT	NA	MUT	WT	WT	MUT	WT	WT	WT	WT	MUT	WT	WT	WT	WT	WT	WT	WT	WT	WT	WT	WT	MUT	WT	WT
B9N8G-SM-1	B9N8G	3.31947	20.33	Nord-Ubangi	NA	NA	NA	NA	NA	NA	NA	NA	NA	NA	NA	NA	NA	NA	WT	MUT	NA	NA	NA	NA	NA	NA	NA	NA	NA	NA	NA	NA	NA	NA	NA	NA	NA	NA	NA	NA	NA	NA	NA	NA	NA	NA	NA	NA	NA
B9O5E-SM-1	B9O5E	-6.49368	23.7334	Kasai-Oriental	NA	NA	NA	WT	NA	NA	WT	WT	WT	WT	WT	WT	WT	NA	WT	WT	NA	WT	WT	WT	WT	NA	NA	NA	WT	MUT	WT	WT	NA	NA	NA	NA	NA	NA	NA	NA	NA	NA	NA	NA	NA	NA	NA	NA	NA
C0J3O-SM-1	C0J3O	3.02095	26.4117	Bas-Uele	NA	NA	NA	NA	WT	WT	WT	WT	WT	WT	WT	WT	WT	NA	WT	WT	NA	NA	NA	NA	NA	NA	NA	NA	NA	NA	NA	NA	WT	WT	MUT	NA	NA	NA	NA	NA	WT	WT	WT	WT	WT	NA	NA	NA	NA
C0S7C-SM-1	C0S7C	-3.8701	26.8236	Maniema	NA	NA	NA	NA	NA	NA	NA	WT	WT	WT	WT	WT	WT	NA	NA	WT	NA	NA	NA	NA	NA	NA	NA	NA	NA	NA	NA	NA	NA	NA	NA	NA	NA	NA	NA	NA	NA	NA	NA	NA	NA	NA	NA	NA	NA
C0Y1C-SM-1	C0Y1C	-8.73563	24.985	Haut-Lomami	NA	NA	NA	NA	NA	NA	WT	NA	NA	NA	NA	NA	NA	NA	NA	NA	NA	NA	NA	NA	NA	NA	NA	NA	NA	NA	NA	NA	NA	NA	NA	NA	NA	NA	NA	NA	NA	NA	NA	NA	NA	NA	NA	NA	NA
C1K3Q-SM-1	C1K3Q	-3.92393	25.9126	Maniema	NA	WT	WT	NA	WT	MUT	WT	WT	WT	WT	WT	WT	WT	WT	WT	WT	NA	NA	NA	NA	NA	NA	MUT	MUT	WT	MUT	WT	WT	WT	WT	MUT	MUT	WT	WT	WT	WT	WT	WT	WT	WT	WT	WT	MUT	WT	WT
C1O7Y-SM-1	C1O7Y	-4.58372	16.9889	Kwango	NA	WT	WT	NA	NA	NA	WT	WT	WT	WT	WT	WT	WT	NA	WT	WT	NA	NA	NA	NA	NA	NA	NA	NA	NA	NA	NA	NA	NA	NA	NA	NA	NA	NA	NA	WT	NA	NA	NA	NA	NA	NA	NA	WT	WT
C4N3W-SM-1	C4N3W	-8.28132	25.2594	Haut-Lomami	WT	WT	WT	WT	WT	WT	WT	WT	WT	WT	WT	WT	WT	WT	WT	WT	WT	WT	WT	WT	WT	NA	WT	MUT	WT	MUT	WT	WT	WT	WT	MUT	MUT	WT	WT	WT	WT	WT	WT	WT	WT	WT	MUT	WT	WT	WT
C4Y8N-SM-1	C4Y8N	-4.418	15.4201	Kinshasa	WT	MUT	WT	WT	WT	WT	WT	WT	MUT	MUT	MUT	WT	WT	MUT	WT	MUT	WT	WT	WT	WT	WT	NA	MUT	MUT	WT	MUT	WT	WT	WT	WT	MUT	MUT	WT	WT	WT	WT	WT	WT	WT	WT	WT	WT	WT	WT	WT
C5E3O-SM-1	C5E3O	4.58444	23.4288	Bas-Uele	NA	NA	NA	NA	WT	NA	WT	WT	WT	WT	WT	WT	WT	WT	WT	WT	NA	WT	WT	WT	WT	NA	NA	NA	NA	NA	NA	NA	MUT	WT	WT	NA	NA	NA	NA	NA	WT	WT	WT	WT	WT	WT	WT	NA	NA
C5M0T-SM-1	C5M0T	-7.154	23.4971	Lomami	NA	NA	NA	NA	NA	NA	NA	NA	NA	NA	NA	NA	NA	NA	NA	NA	NA	NA	NA	NA	NA	NA	NA	NA	NA	NA	NA	NA	NA	NA	NA	NA	NA	NA	NA	NA	NA	NA	NA	NA	NA	NA	NA	NA	NA
C5R7G-SM-1	C5R7G	-6.97849	27.5201	Tanganyka	NA	NA	NA	NA	WT	WT	WT	WT	WT	WT	WT	WT	WT	WT	WT	WT	NA	NA	NA	NA	NA	NA	NA	NA	WT	MUT	WT	WT	NA	NA	NA	WT	WT	WT	WT	WT	NA	WT	WT	WT	WT	NA	NA	WT	WT
C6G6U-SM-1	C6G6U	3.35452	20.8729	Nord-Ubangi	NA	WT	NA	NA	WT	WT	WT	WT	WT	WT	WT	WT	WT	WT	WT	WT	NA	WT	WT	WT	WT	NA	MUT	MUT	WT	MUT	WT	WT	WT	WT	WT	NA	NA	NA	NA	WT	NA	NA	NA	NA	NA	NA	MUT	WT	WT
C6X4K-SM-1	C6X4K	0.357718	29.3482	Nord-Kivu	NA	NA	NA	NA	WT	WT	WT	WT	MUT	MUT	MUT	WT	WT	MUT	MUT	WT	NA	WT	WT	WT	WT	NA	NA	NA	NA	NA	NA	NA	WT	WT	MUT	NA	NA	NA	NA	NA	NA	NA	NA	NA	NA	NA	NA	WT	WT
C6X5L-SM-1	C6X5L	-6.00901	23.3643	Kasai-Oriental	WT	NA	NA	NA	WT	WT	WT	WT	MUT	MUT	MUT	WT	WT	WT	WT	WT	NA	NA	NA	NA	NA	NA	NA	NA	WT	MUT	WT	WT	NA	NA	NA	NA	NA	NA	NA	WT	NA	NA	NA	NA	NA	NA	NA	WT	WT
C7C1M-SM-1	C7C1M	-4.6475	27.1924	Maniema	NA	WT	NA	NA	WT	MUT	WT	WT	WT	WT	WT	WT	WT	WT	WT	WT	NA	WT	WT	WT	WT	NA	MUT	WT	WT	MUT	WT	WT	WT	WT	MUT	MUT	WT	WT	WT	WT	WT	WT	WT	WT	WT	WT	WT	WT	WT
C7F2Q-SM-1	C7F2Q	-1.40087	19.3659	Mai-Ndombe	NA	NA	NA	NA	NA	NA	NA	WT	MUT	MUT	MUT	WT	WT	NA	NA	NA	NA	NA	NA	NA	NA	NA	NA	NA	NA	NA	NA	NA	NA	NA	NA	NA	NA	NA	NA	NA	NA	NA	NA	NA	NA	NA	NA	NA	NA
C7W0G-SM-1	C7W0G	-0.571292	20.1042	Equateur	WT	WT	WT	NA	WT	WT	WT	WT	MUT	MUT	MUT	WT	WT	MUT	WT	MUT	NA	WT	WT	WT	WT	NA	MUT	MUT	WT	MUT	WT	WT	MUT	WT	MUT	WT	WT	WT	WT	NA	WT	WT	WT	WT	WT	MUT	MUT	WT	WT
C8R8K-SM-1	C8R8K	-2.93803	25.9113	Maniema	NA	WT	NA	NA	WT	WT	WT	WT	WT	WT	WT	WT	WT	WT	WT	WT	NA	WT	WT	WT	WT	NA	WT	MUT	WT	MUT	WT	WT	MUT	WT	WT	NA	NA	NA	NA	WT	WT	WT	WT	WT	WT	WT	WT	WT	WT
C9F9Z-SM-1	C9F9Z	-10.4609	22.4053	Lualaba	NA	NA	WT	NA	WT	WT	WT	WT	WT	WT	WT	WT	WT	NA	WT	WT	NA	WT	WT	WT	WT	NA	NA	NA	WT	MUT	WT	WT	NA	NA	NA	NA	NA	NA	NA	NA	WT	WT	WT	WT	WT	WT	MUT	NA	NA
C9L1X-SM-1	C9L1X	3.25134	18.7009	Sud-Ubangi	NA	NA	NA	NA	NA	NA	WT	WT	WT	WT	WT	WT	WT	NA	WT	WT	NA	NA	NA	NA	NA	NA	NA	NA	NA	NA	NA	NA	NA	NA	NA	NA	NA	NA	NA	NA	NA	NA	NA	NA	NA	NA	NA	NA	NA
D0Z1E-SM-1	D0Z1E	-5.02206	27.0122	Tanganyka	WT	WT	WT	NA	WT	WT	WT	WT	MUT	MUT	MUT	WT	WT	WT	WT	WT	WT	WT	WT	WT	WT	NA	MUT	MUT	WT	MUT	WT	WT	WT	WT	WT	WT	WT	WT	WT	WT	WT	WT	WT	WT	WT	WT	MUT	WT	WT
D1A5J-SM-1	D1A5J	1.48607	30.1571	Ituri	NA	NA	NA	NA	NA	NA	NA	WT	MUT	MUT	MUT	WT	WT	NA	NA	WT	NA	NA	NA	NA	NA	NA	NA	NA	NA	NA	NA	NA	NA	NA	NA	NA	NA	NA	NA	NA	NA	NA	NA	NA	NA	NA	NA	NA	NA
D1M9Z-SM-1	D1M9Z	4.16159	21.9082	Nord-Ubangi	NA	NA	NA	NA	NA	NA	NA	WT	WT	WT	WT	WT	WT	NA	WT	WT	NA	WT	WT	WT	WT	NA	NA	NA	NA	NA	NA	NA	NA	NA	NA	NA	NA	NA	NA	NA	NA	NA	NA	NA	NA	NA	NA	NA	NA
D1Q6B-SM-1	D1Q6B	1.36209	30.4146	Ituri	NA	NA	NA	NA	WT	NA	WT	WT	MUT	MUT	MUT	WT	WT	NA	WT	WT	NA	NA	NA	NA	NA	NA	MUT	MUT	WT	MUT	NA	NA	NA	NA	NA	NA	NA	NA	NA	NA	NA	NA	NA	NA	NA	NA	NA	WT	WT
D1Z5J-SM-1	D1Z5J	-5.81875	22.9476	Kasai-Central	NA	NA	NA	NA	NA	NA	NA	NA	NA	NA	NA	NA	NA	NA	NA	NA	WT	WT	WT	WT	WT	NA	NA	NA	NA	NA	NA	NA	NA	NA	NA	NA	NA	NA	NA	NA	NA	NA	NA	NA	NA	NA	NA	NA	NA
D2C3K-SM-1	D2C3K	-5.94613	28.0278	Tanganyka	NA	NA	WT	WT	WT	WT	WT	WT	WT	WT	WT	WT	WT	NA	WT	WT	NA	WT	WT	WT	WT	NA	MUT	MUT	WT	MUT	WT	WT	MUT	WT	WT	WT	WT	WT	WT	WT	WT	WT	WT	WT	WT	WT	WT	WT	WT
D2F2M-SM-1	D2F2M	2.8574	30.8188	Ituri	NA	NA	NA	NA	NA	NA	NA	WT	WT	WT	WT	WT	WT	NA	WT	WT	NA	NA	NA	NA	NA	NA	NA	NA	NA	NA	NA	NA	NA	NA	NA	NA	NA	NA	NA	NA	NA	NA	NA	NA	NA	NA	WT	NA	NA
D3G0M-SM-1	D3G0M	0.467484	25.5308	Tshopo	WT	WT	WT	WT	WT	WT	WT	WT	MUT	MUT	MUT	WT	WT	MUT	WT	MUT	WT	WT	WT	WT	WT	WT	MUT	MUT	WT	MUT	WT	WT	MUT	WT	WT	WT	WT	WT	WT	WT	WT	WT	WT	WT	WT	MUT	WT	WT	WT
D3G3P-SM-1	D3G3P	-6.49754	22.1614	Kasai-Central	NA	NA	NA	NA	NA	NA	WT	WT	MUT	MUT	MUT	WT	WT	NA	WT	WT	NA	WT	WT	WT	WT	NA	NA	NA	NA	NA	NA	NA	NA	NA	NA	NA	NA	NA	NA	NA	NA	NA	NA	NA	NA	NA	NA	NA	NA
D3J5U-SM-1	D3J5U	1.24005	29.6908	Ituri	WT	WT	WT	WT	WT	MUT	WT	WT	MUT	MUT	MUT	WT	WT	MUT	WT	MUT	WT	WT	WT	WT	WT	NA	MUT	MUT	WT	MUT	WT	WT	WT	WT	MUT	MUT	WT	WT	WT	WT	WT	WT	WT	WT	WT	MUT	WT	WT	WT
D3W0D-SM-1	D3W0D	-4.37723	15.3188	Kinshasa	NA	NA	NA	NA	NA	NA	NA	WT	MUT	MUT	MUT	WT	WT	NA	NA	NA	NA	NA	NA	NA	NA	NA	NA	NA	NA	NA	NA	NA	NA	NA	NA	NA	NA	NA	NA	NA	NA	NA	NA	NA	NA	NA	NA	NA	NA
D4A3K-SM-1	D4A3K	3.18077	27.2304	Bas-Uele	WT	WT	WT	WT	WT	MUT	WT	WT	WT	WT	WT	WT	WT	WT	WT	WT	WT	WT	WT	WT	WT	WT	MUT	MUT	WT	MUT	WT	WT	MUT	WT	MUT	MUT	WT	WT	WT	WT	WT	WT	WT	WT	WT	WT	MUT	WT	WT
D5A1J-SM-1	D5A1J	-1.28868	28.7676	Nord-Kivu	NA	NA	NA	NA	NA	NA	WT	WT	WT	WT	WT	WT	WT	NA	WT	WT	NA	NA	NA	NA	NA	NA	NA	NA	NA	NA	NA	NA	WT	WT	WT	NA	NA	NA	NA	NA	WT	WT	WT	WT	WT	NA	NA	NA	NA
D5F3Q-SM-1	D5F3Q	-8.225	22.3704	Lualaba	WT	WT	WT	WT	WT	MUT	WT	WT	WT	WT	WT	WT	WT	WT	WT	WT	WT	WT	WT	WT	WT	NA	MUT	MUT	WT	MUT	WT	WT	WT	WT	MUT	MUT	WT	WT	WT	WT	WT	WT	WT	WT	WT	WT	WT	WT	WT
D5M2W-SM-1	D5M2W	-5.46498	15.3701	Kongo Central	NA	NA	NA	NA	NA	NA	NA	WT	MUT	MUT	MUT	WT	WT	NA	NA	MUT	NA	NA	NA	NA	NA	NA	NA	NA	NA	NA	NA	NA	NA	NA	NA	NA	NA	NA	NA	NA	NA	NA	NA	NA	NA	NA	NA	NA	NA
D5W0F-SM-1	D5W0F	3.55705	20.4916	Nord-Ubangi	WT	WT	WT	WT	WT	MUT	WT	WT	WT	WT	WT	WT	WT	WT	WT	WT	WT	WT	WT	WT	WT	WT	WT	WT	WT	WT	WT	WT	MUT	WT	WT	WT	WT	WT	WT	WT	WT	WT	WT	WT	WT	WT	WT	WT	WT
D5Z2K-SM-1	D5Z2K	-6.45184	21.324	Kasai	NA	NA	NA	NA	NA	NA	NA	WT	WT	WT	WT	WT	WT	NA	NA	NA	NA	NA	NA	NA	NA	NA	NA	NA	NA	NA	NA	NA	NA	NA	NA	NA	NA	NA	NA	NA	NA	NA	NA	NA	NA	NA	NA	NA	NA
D6O7F-SM-1	D6O7F	2.69305	23.107	Bas-Uele	NA	NA	NA	NA	WT	WT	WT	WT	WT	WT	WT	WT	WT	WT	WT	WT	NA	WT	WT	WT	WT	NA	NA	NA	WT	MUT	WT	WT	MUT	WT	MUT	NA	NA	NA	NA	WT	WT	WT	WT	WT	WT	WT	WT	WT	WT
D7L6C-SM-1	D7L6C	-5.342	14.2183	Kongo Central	NA	NA	NA	NA	NA	NA	NA	WT	MUT	MUT	MUT	WT	WT	NA	NA	NA	NA	NA	NA	NA	NA	NA	NA	NA	NA	NA	NA	NA	NA	NA	NA	NA	NA	NA	NA	NA	NA	NA	NA	NA	NA	NA	NA	NA	NA
D9C8W-SM-1	D9C8W	-5.13591	22.1658	Kasai-Central	WT	WT	WT	WT	WT	MUT	WT	WT	WT	WT	WT	WT	WT	WT	WT	WT	WT	WT	WT	WT	WT	WT	MUT	MUT	WT	MUT	WT	WT	WT	WT	WT	WT	WT	WT	WT	WT	WT	WT	WT	WT	WT	MUT	MUT	WT	WT
D9J3Y-SM-1	D9J3Y	4.09248	22.5093	Nord-Ubangi	NA	NA	WT	WT	WT	WT	WT	WT	WT	WT	WT	WT	WT	WT	WT	WT	NA	NA	NA	NA	NA	NA	MUT	MUT	WT	MUT	WT	WT	MUT	WT	WT	WT	WT	WT	WT	NA	WT	WT	WT	WT	WT	NA	NA	WT	WT
E0B1G-SM-1	E0B1G	-2.63782	26.4273	Maniema	NA	NA	NA	NA	WT	NA	NA	WT	WT	WT	WT	WT	WT	NA	WT	WT	NA	WT	WT	WT	WT	NA	MUT	MUT	WT	MUT	NA	NA	NA	NA	NA	NA	NA	NA	NA	WT	NA	NA	NA	NA	NA	NA	NA	WT	WT
E0D0H-SM-1	E0D0H	-5.85386	16.1824	Kwango	NA	NA	NA	NA	NA	WT	WT	WT	WT	WT	WT	WT	WT	NA	WT	WT	NA	NA	NA	NA	NA	NA	NA	NA	NA	NA	NA	NA	NA	NA	NA	NA	NA	NA	NA	NA	WT	WT	WT	WT	WT	NA	NA	NA	NA
E0T3B-SM-1	E0T3B	-3.23805	18.0924	Mai-Ndombe	NA	NA	NA	WT	NA	NA	WT	WT	MUT	MUT	MUT	WT	WT	NA	WT	WT	NA	NA	NA	NA	NA	NA	MUT	MUT	WT	MUT	WT	WT	NA	NA	NA	NA	NA	NA	NA	NA	NA	NA	NA	NA	NA	NA	NA	WT	WT
E1D4M-SM-1	E1D4M	-3.96533	18.8813	Kwilu	WT	NA	NA	NA	WT	MUT	WT	WT	WT	WT	WT	WT	WT	WT	WT	WT	NA	NA	NA	NA	NA	NA	MUT	MUT	WT	MUT	WT	WT	WT	WT	MUT	WT	WT	WT	WT	WT	WT	WT	WT	WT	WT	NA	MUT	WT	WT
E1E4N-SM-1	E1E4N	-9.92928	24.6212	Haut-Lomami	NA	NA	NA	NA	WT	MUT	WT	WT	WT	WT	WT	WT	WT	NA	WT	WT	NA	NA	NA	NA	NA	NA	NA	NA	NA	NA	NA	NA	WT	WT	MUT	WT	WT	WT	WT	NA	NA	NA	NA	NA	NA	NA	MUT	WT	WT
E1M1S-SM-1	E1M1S	3.71777	25.3938	Bas-Uele	NA	NA	NA	NA	MUT	WT	WT	WT	WT	WT	WT	WT	WT	WT	WT	WT	NA	WT	WT	WT	WT	NA	NA	NA	NA	NA	NA	NA	NA	NA	NA	NA	NA	NA	NA	NA	NA	NA	NA	NA	NA	NA	NA	NA	NA
E3F3P-SM-1	E3F3P	1.59273	25.3368	Tshopo	WT	WT	WT	WT	WT	MUT	WT	WT	WT	WT	WT	WT	WT	WT	WT	WT	WT	WT	WT	WT	WT	NA	MUT	MUT	WT	MUT	WT	WT	MUT	WT	MUT	WT	WT	WT	WT	WT	WT	WT	WT	WT	WT	WT	MUT	WT	WT
E4J3U-SM-1	E4J3U	-6.97849	27.5201	Tanganyka	NA	WT	NA	WT	WT	MUT	WT	WT	WT	WT	WT	WT	WT	WT	WT	WT	WT	WT	WT	WT	WT	NA	NA	NA	NA	NA	NA	NA	WT	WT	WT	WT	WT	WT	WT	NA	WT	WT	WT	WT	WT	NA	MUT	WT	WT
E4O5C-SM-1	E4O5C	-3.71301	16.7452	Mai-Ndombe	WT	WT	WT	WT	WT	WT	WT	WT	MUT	MUT	MUT	WT	WT	MUT	WT	WT	WT	WT	WT	WT	WT	NA	MUT	MUT	WT	MUT	WT	WT	MUT	WT	MUT	WT	WT	WT	WT	WT	WT	WT	WT	WT	WT	MUT	WT	WT	WT
E4P5D-SM-1	E4P5D	-6.74614	23.665	Lomami	WT	MUT	WT	NA	WT	MUT	WT	WT	MUT	MUT	MUT	WT	WT	MUT	WT	WT	WT	WT	WT	WT	WT	NA	MUT	MUT	WT	MUT	WT	WT	WT	WT	MUT	WT	WT	WT	WT	WT	WT	WT	WT	WT	WT	WT	MUT	WT	WT
E4T0C-SM-1	E4T0C	3.48468	29.0189	Haut-Uele	WT	WT	WT	NA	WT	WT	WT	WT	MUT	MUT	MUT	WT	WT	WT	WT	WT	WT	WT	WT	WT	WT	NA	MUT	MUT	WT	MUT	WT	WT	WT	WT	MUT	MUT	WT	WT	WT	WT	WT	WT	WT	WT	WT	WT	MUT	WT	WT
E5K0T-SM-1	E5K0T	2.74598	23.7858	Bas-Uele	WT	WT	WT	WT	WT	WT	WT	WT	MUT	MUT	MUT	WT	MUT	WT	WT	WT	NA	WT	WT	WT	WT	NA	MUT	MUT	WT	MUT	WT	WT	WT	WT	MUT	WT	WT	WT	WT	NA	WT	WT	WT	WT	WT	WT	WT	WT	WT
E5N8F-SM-1	E5N8F	-10.4686	23.138	Lualaba	WT	WT	WT	WT	WT	MUT	WT	WT	MUT	MUT	MUT	WT	WT	MUT	WT	WT	WT	WT	WT	WT	WT	NA	MUT	MUT	WT	MUT	WT	WT	WT	WT	MUT	MUT	WT	WT	WT	WT	WT	WT	WT	WT	WT	WT	WT	WT	WT
E5P4D-SM-1	E5P4D	1.59273	25.3368	Tshopo	WT	WT	WT	NA	WT	WT	WT	WT	WT	WT	WT	WT	WT	WT	WT	WT	NA	WT	WT	WT	WT	NA	MUT	MUT	WT	MUT	WT	WT	MUT	WT	MUT	MUT	WT	WT	WT	WT	WT	WT	WT	WT	WT	WT	MUT	WT	WT
E5W0G-SM-1	E5W0G	-6.71854	26.9402	Tanganyka	NA	WT	WT	WT	WT	WT	WT	WT	WT	WT	WT	WT	WT	WT	WT	WT	WT	WT	WT	WT	WT	NA	MUT	MUT	WT	MUT	WT	WT	WT	WT	WT	WT	WT	WT	WT	WT	WT	WT	WT	WT	WT	WT	WT	WT	WT
E6F1Q-SM-1	E6F1Q	-0.27912	20.8882	Tshuapa	NA	NA	NA	NA	NA	WT	NA	WT	MUT	MUT	MUT	WT	WT	NA	WT	MUT	NA	NA	NA	NA	NA	NA	NA	NA	NA	NA	NA	NA	NA	NA	NA	NA	NA	NA	NA	NA	NA	NA	NA	NA	NA	NA	NA	NA	NA
E7A6R-SM-1	E7A6R	-6.54332	22.242	Kasai-Central	NA	WT	WT	WT	WT	MUT	WT	WT	MUT	MUT	MUT	WT	WT	WT	WT	WT	NA	WT	WT	WT	WT	NA	WT	MUT	WT	MUT	WT	WT	WT	WT	MUT	WT	WT	WT	WT	WT	WT	WT	WT	WT	WT	WT	WT	WT	WT
E8G1T-SM-1	E8G1T	-10.4609	22.4053	Lualaba	WT	WT	WT	WT	WT	MUT	WT	WT	MUT	MUT	MUT	WT	WT	WT	WT	WT	NA	WT	WT	WT	WT	NA	MUT	MUT	WT	MUT	WT	WT	WT	WT	MUT	NA	NA	NA	NA	WT	WT	WT	WT	WT	WT	WT	MUT	WT	WT
E8H9D-SM-1	E8H9D	-0.381477	23.9513	Tshopo	NA	NA	NA	NA	NA	NA	WT	WT	WT	WT	WT	WT	WT	NA	WT	WT	NA	NA	NA	NA	NA	NA	NA	NA	NA	NA	NA	NA	NA	NA	NA	NA	NA	NA	NA	NA	NA	NA	NA	NA	NA	WT	WT	NA	NA
E8T7N-SM-1	E8T7N	-4.95016	12.9609	Kongo Central	NA	NA	NA	NA	WT	WT	WT	WT	MUT	MUT	MUT	WT	WT	NA	WT	WT	NA	WT	WT	WT	WT	NA	NA	NA	WT	MUT	WT	WT	NA	NA	NA	NA	NA	NA	NA	NA	NA	NA	NA	NA	NA	NA	MUT	WT	WT
E8X2M-SM-1	E8X2M	0.220128	21.7951	Tshuapa	WT	WT	WT	WT	WT	WT	WT	WT	MUT	MUT	MUT	WT	WT	MUT	WT	MUT	WT	WT	WT	WT	WT	NA	MUT	WT	WT	MUT	WT	WT	MUT	WT	MUT	WT	WT	WT	WT	WT	WT	WT	WT	WT	WT	WT	MUT	WT	WT
E9A4R-SM-1	E9A4R	-4.56415	20.1837	Kasai	NA	WT	WT	WT	WT	WT	WT	WT	MUT	MUT	MUT	WT	WT	MUT	WT	WT	WT	WT	WT	WT	WT	NA	MUT	MUT	WT	MUT	WT	WT	MUT	WT	MUT	WT	WT	WT	WT	WT	WT	WT	WT	WT	WT	MUT	MUT	WT	WT
E9Q1F-SM-1	E9Q1F	-7.33168	25.5715	Haut-Lomami	NA	NA	WT	NA	WT	NA	WT	WT	MUT	MUT	MUT	WT	WT	MUT	WT	WT	NA	WT	WT	WT	WT	NA	WT	MUT	WT	MUT	NA	NA	NA	NA	NA	NA	NA	NA	NA	NA	NA	NA	NA	NA	NA	NA	NA	WT	WT
E9Q7L-SM-1	E9Q7L	-6.0552	19.0481	Kwilu	NA	NA	NA	NA	NA	NA	NA	WT	WT	WT	WT	WT	WT	NA	NA	NA	NA	NA	NA	NA	NA	NA	NA	NA	NA	NA	NA	NA	NA	NA	NA	NA	NA	NA	NA	NA	NA	NA	NA	NA	NA	NA	NA	NA	NA
F1M9C-SM-1	F1M9C	-7.26555	26.751	Tanganyka	NA	NA	NA	NA	NA	NA	NA	WT	WT	WT	WT	WT	WT	NA	WT	WT	NA	NA	NA	NA	NA	NA	NA	NA	NA	NA	NA	NA	NA	NA	NA	NA	NA	NA	NA	NA	NA	NA	NA	NA	NA	NA	NA	NA	NA
F1S7G-SM-1	F1S7G	-0.60176	22.2931	Tshuapa	NA	WT	WT	WT	WT	WT	WT	WT	MUT	MUT	MUT	WT	WT	MUT	WT	MUT	NA	WT	WT	WT	WT	NA	MUT	MUT	WT	MUT	WT	WT	WT	WT	MUT	NA	NA	NA	NA	WT	WT	WT	WT	WT	WT	WT	MUT	WT	WT
F2H4S-SM-1	F2H4S	-12.6071	29.5524	Haut-Katanga	WT	NA	NA	NA	WT	WT	WT	WT	WT	WT	WT	WT	WT	WT	WT	WT	NA	WT	WT	WT	WT	NA	MUT	MUT	WT	MUT	WT	WT	NA	NA	NA	NA	NA	NA	NA	WT	WT	WT	WT	WT	WT	WT	WT	WT	WT
F2J4U-SM-1	F2J4U	1.29608	20.0461	Equateur	WT	WT	NA	WT	WT	MUT	WT	WT	MUT	MUT	MUT	WT	WT	MUT	WT	MUT	NA	NA	NA	NA	NA	NA	MUT	WT	WT	MUT	WT	WT	WT	WT	MUT	NA	NA	NA	NA	WT	NA	WT	WT	WT	WT	NA	NA	WT	WT
F2L0S-SM-1	F2L0S	3.59113	19.994	Sud-Ubangi	WT	WT	WT	WT	WT	WT	WT	WT	WT	WT	WT	WT	WT	WT	WT	WT	WT	WT	WT	WT	WT	NA	MUT	MUT	WT	MUT	WT	WT	WT	WT	MUT	MUT	MUT	WT	WT	WT	WT	WT	WT	WT	WT	WT	MUT	WT	WT
F2M1U-SM-1	F2M1U	-6.40464	23.1683	Kasai-Oriental	NA	MUT	WT	NA	WT	MUT	WT	WT	MUT	MUT	MUT	WT	WT	MUT	WT	WT	NA	WT	WT	WT	WT	NA	MUT	MUT	WT	MUT	WT	WT	MUT	WT	WT	WT	WT	WT	WT	WT	WT	WT	WT	WT	WT	WT	MUT	WT	WT
F2M6Z-SM-1	F2M6Z	-5.92545	22.4112	Kasai-Central	WT	WT	WT	WT	WT	MUT	WT	WT	MUT	MUT	MUT	WT	WT	MUT	WT	WT	WT	WT	WT	WT	WT	NA	MUT	MUT	WT	MUT	WT	WT	MUT	WT	MUT	MUT	MUT	WT	WT	WT	WT	WT	WT	WT	WT	MUT	MUT	WT	WT
F3O4B-SM-1	F3O4B	-4.61686	28.0677	Maniema	WT	NA	NA	NA	WT	NA	WT	WT	WT	WT	WT	WT	WT	WT	WT	WT	NA	WT	WT	WT	WT	NA	NA	NA	NA	NA	NA	NA	WT	WT	WT	NA	NA	NA	NA	NA	WT	WT	WT	WT	WT	WT	WT	NA	NA
F5F8X-SM-1	F5F8X	-3.01588	16.9386	Mai-Ndombe	NA	NA	NA	NA	NA	MUT	WT	WT	MUT	MUT	MUT	WT	WT	MUT	WT	WT	NA	NA	NA	NA	NA	NA	NA	NA	NA	NA	NA	NA	NA	NA	NA	NA	NA	NA	NA	NA	NA	NA	NA	NA	NA	NA	NA	NA	NA
F5G0Q-SM-1	F5G0Q	-5.22567	12.8192	Kongo Central	NA	NA	NA	NA	WT	NA	NA	WT	MUT	MUT	MUT	WT	WT	MUT	WT	MUT	NA	NA	NA	NA	NA	NA	NA	NA	NA	NA	NA	NA	NA	NA	NA	NA	NA	NA	NA	NA	NA	NA	NA	NA	NA	NA	NA	NA	NA
F6P8J-SM-1	F6P8J	4.1651	27.5418	Haut-Uele	WT	WT	WT	WT	WT	WT	WT	WT	WT	WT	WT	WT	WT	WT	WT	WT	WT	WT	WT	WT	WT	NA	MUT	WT	WT	MUT	WT	WT	MUT	WT	WT	WT	WT	WT	WT	WT	WT	WT	WT	WT	WT	WT	MUT	WT	WT
F7B7U-SM-1	F7B7U	-6.54332	22.242	Kasai-Central	NA	NA	NA	NA	WT	MUT	NA	WT	MUT	MUT	MUT	WT	WT	MUT	WT	WT	NA	WT	WT	WT	WT	NA	NA	NA	NA	NA	NA	NA	WT	WT	MUT	NA	NA	NA	NA	WT	NA	NA	NA	NA	NA	NA	NA	NA	NA
F8H8D-SM-1	F8H8D	-3.58868	26.6823	Maniema	NA	NA	NA	NA	NA	WT	WT	WT	MUT	MUT	MUT	WT	WT	NA	WT	WT	WT	NA	NA	NA	NA	NA	NA	NA	NA	NA	NA	NA	NA	NA	NA	NA	NA	NA	NA	NA	WT	WT	WT	WT	WT	NA	NA	NA	NA
F8U4M-SM-1	F8U4M	2.51246	22.3711	Mongala	NA	NA	NA	NA	WT	NA	NA	WT	WT	WT	WT	WT	WT	WT	WT	WT	NA	NA	NA	NA	NA	NA	NA	NA	WT	MUT	WT	WT	WT	WT	MUT	NA	NA	NA	NA	NA	WT	NA	NA	NA	NA	NA	NA	WT	WT
F9X8U-SM-1	F9X8U	3.66586	30.3389	Haut-Uele	WT	WT	NA	WT	WT	WT	WT	WT	WT	WT	WT	WT	WT	WT	WT	WT	NA	WT	WT	WT	WT	NA	MUT	MUT	WT	MUT	WT	WT	WT	WT	MUT	MUT	MUT	WT	WT	WT	WT	WT	WT	WT	WT	WT	WT	WT	WT
G0C0I-SM-1	G0C0I	4.09248	22.5093	Nord-Ubangi	NA	NA	WT	NA	WT	WT	WT	WT	WT	WT	WT	WT	WT	WT	WT	WT	NA	WT	WT	WT	WT	NA	NA	NA	WT	MUT	WT	WT	NA	NA	NA	WT	WT	WT	WT	WT	WT	WT	WT	WT	WT	WT	MUT	WT	WT
G0J4T-SM-1	G0J4T	0.220128	21.7951	Tshuapa	WT	WT	WT	WT	WT	WT	WT	WT	MUT	MUT	MUT	WT	WT	WT	WT	MUT	WT	WT	WT	WT	WT	NA	MUT	MUT	WT	MUT	WT	WT	MUT	WT	MUT	WT	WT	WT	WT	WT	WT	WT	WT	WT	WT	WT	MUT	WT	WT
G2E7T-SM-1	G2E7T	-5.37128	27.624	Tanganyka	WT	WT	WT	WT	WT	MUT	WT	WT	WT	WT	WT	WT	WT	WT	WT	WT	WT	WT	WT	WT	WT	NA	MUT	MUT	WT	MUT	WT	WT	MUT	WT	WT	MUT	WT	WT	WT	WT	WT	WT	WT	WT	WT	WT	MUT	WT	WT
G2Q8H-SM-1	G2Q8H	-5.24059	25.7252	Lomami	NA	WT	NA	NA	WT	WT	WT	WT	WT	WT	WT	WT	WT	WT	WT	WT	NA	WT	WT	WT	WT	NA	MUT	MUT	WT	MUT	NA	NA	WT	WT	MUT	WT	WT	WT	WT	NA	WT	WT	WT	WT	WT	WT	MUT	WT	WT
G3P6F-SM-1	G3P6F	-2.96146	25.9068	Maniema	WT	NA	NA	NA	WT	WT	WT	WT	WT	WT	WT	WT	WT	WT	WT	WT	NA	NA	NA	NA	NA	NA	MUT	WT	WT	MUT	WT	WT	WT	WT	WT	NA	NA	NA	NA	NA	WT	WT	WT	WT	WT	WT	MUT	WT	WT
G3Y8Q-SM-1	G3Y8Q	-5.36308	27.1515	Tanganyka	NA	WT	NA	WT	WT	MUT	WT	WT	WT	WT	WT	WT	WT	WT	WT	WT	NA	WT	WT	WT	WT	NA	MUT	MUT	WT	MUT	WT	WT	WT	WT	WT	WT	WT	WT	WT	WT	WT	WT	WT	WT	WT	WT	MUT	WT	WT
G4I9C-SM-1	G4I9C	-6.97849	27.5201	Tanganyka	NA	NA	NA	NA	NA	WT	WT	WT	WT	WT	WT	WT	WT	NA	NA	WT	NA	NA	NA	NA	NA	NA	NA	NA	NA	NA	NA	NA	NA	NA	NA	NA	NA	NA	NA	NA	NA	NA	NA	NA	NA	NA	NA	NA	NA
G5A4P-SM-1	G5A4P	-10.4609	22.4053	Lualaba	WT	WT	WT	WT	WT	WT	WT	WT	WT	WT	WT	WT	WT	WT	WT	WT	WT	WT	WT	WT	WT	WT	MUT	MUT	WT	MUT	WT	WT	WT	WT	MUT	WT	WT	WT	WT	WT	WT	WT	WT	WT	WT	WT	WT	WT	WT
G5M9H-SM-1	G5M9H	2.51246	22.3711	Mongala	NA	NA	NA	NA	WT	WT	WT	WT	MUT	MUT	MUT	WT	WT	MUT	WT	MUT	WT	WT	WT	WT	WT	NA	WT	WT	WT	MUT	WT	WT	MUT	WT	WT	NA	NA	NA	NA	NA	WT	WT	WT	WT	WT	WT	MUT	WT	WT
G6C3R-SM-1	G6C3R	4.1651	27.5418	Haut-Uele	NA	NA	NA	NA	WT	WT	WT	WT	WT	WT	WT	WT	WT	WT	WT	WT	NA	NA	NA	NA	NA	NA	MUT	WT	WT	MUT	NA	NA	WT	WT	MUT	NA	NA	NA	NA	NA	WT	WT	WT	WT	WT	NA	NA	WT	WT
G7A7U-SM-1	G7A7U	-5.92545	22.4112	Kasai-Central	NA	NA	NA	WT	WT	NA	WT	WT	WT	WT	WT	WT	WT	WT	WT	WT	NA	NA	NA	NA	NA	NA	MUT	MUT	WT	MUT	WT	WT	WT	WT	MUT	NA	NA	NA	NA	WT	NA	NA	NA	NA	NA	NA	NA	WT	WT
G7Q4I-SM-1	G7Q4I	-7.29763	27.3652	Tanganyka	WT	WT	WT	WT	WT	WT	WT	WT	WT	WT	WT	WT	WT	WT	WT	WT	WT	WT	WT	WT	WT	NA	MUT	MUT	WT	MUT	WT	WT	WT	WT	WT	WT	WT	WT	WT	WT	WT	WT	WT	WT	WT	WT	WT	WT	WT
G7T0H-SM-1	G7T0H	-5.94081	22.3369	Kasai-Central	WT	MUT	WT	WT	WT	MUT	WT	WT	MUT	MUT	MUT	WT	WT	WT	WT	WT	NA	WT	WT	WT	WT	NA	MUT	MUT	WT	MUT	WT	WT	WT	WT	MUT	MUT	WT	WT	WT	WT	WT	WT	WT	WT	WT	WT	MUT	WT	WT
G8P1F-SM-1	G8P1F	2.51246	22.3711	Mongala	NA	NA	NA	NA	NA	NA	NA	WT	MUT	MUT	MUT	WT	WT	NA	NA	NA	NA	NA	NA	NA	NA	NA	NA	NA	NA	NA	NA	NA	NA	NA	NA	NA	NA	NA	NA	NA	NA	NA	NA	NA	NA	NA	NA	NA	NA
G9D7Z-SM-1	G9D7Z	2.74598	23.7858	Bas-Uele	WT	WT	NA	NA	WT	MUT	WT	WT	WT	WT	WT	WT	WT	NA	WT	WT	NA	WT	WT	WT	WT	NA	MUT	MUT	WT	MUT	NA	NA	MUT	WT	WT	NA	NA	NA	NA	WT	WT	WT	WT	WT	WT	NA	NA	WT	WT
G9J5E-SM-1	G9J5E	3.59113	19.994	Sud-Ubangi	WT	WT	WT	WT	WT	WT	WT	WT	MUT	MUT	MUT	WT	WT	MUT	WT	MUT	WT	WT	WT	WT	WT	NA	MUT	MUT	WT	MUT	WT	WT	WT	WT	MUT	WT	WT	WT	WT	WT	WT	WT	WT	WT	WT	MUT	MUT	WT	WT
G9W4Q-SM-1	G9W4Q	-3.96897	17.6917	Kwilu	NA	NA	NA	NA	NA	NA	NA	WT	WT	WT	WT	WT	WT	NA	NA	NA	NA	NA	NA	NA	NA	NA	NA	NA	NA	NA	NA	NA	NA	NA	NA	NA	NA	NA	NA	NA	NA	NA	NA	NA	NA	NA	NA	NA	NA
H0L3V-SM-1	H0L3V	-5.46498	15.3701	Kongo Central	WT	WT	WT	WT	WT	MUT	WT	WT	MUT	MUT	MUT	WT	WT	MUT	WT	MUT	WT	WT	WT	WT	WT	NA	MUT	MUT	WT	MUT	WT	WT	WT	WT	MUT	WT	WT	WT	WT	WT	WT	WT	WT	WT	WT	WT	MUT	WT	WT
H0W5J-SM-1	H0W5J	-0.142111	25.6364	Tshopo	NA	WT	WT	NA	WT	NA	WT	WT	WT	WT	WT	WT	WT	WT	WT	WT	NA	NA	NA	NA	NA	NA	MUT	MUT	WT	MUT	WT	WT	MUT	WT	WT	WT	WT	WT	WT	WT	WT	WT	WT	WT	WT	NA	NA	WT	WT
H1A9R-SM-1	H1A9R	-3.68073	23.7661	Sankuru	NA	WT	NA	NA	WT	WT	WT	WT	MUT	MUT	MUT	WT	WT	NA	WT	MUT	NA	WT	WT	WT	WT	NA	MUT	WT	WT	MUT	NA	NA	WT	WT	WT	NA	NA	NA	NA	WT	WT	NA	NA	NA	NA	MUT	WT	WT	WT
H1B2L-SM-1	H1B2L	-3.58868	26.6823	Maniema	NA	NA	NA	NA	WT	WT	WT	WT	WT	WT	WT	WT	WT	WT	WT	WT	NA	NA	NA	NA	NA	NA	NA	NA	NA	NA	NA	NA	NA	NA	NA	NA	NA	NA	NA	NA	NA	NA	NA	NA	NA	NA	NA	NA	NA
H1D7S-SM-1	H1D7S	-2.28424	17.6615	Mai-Ndombe	NA	NA	NA	NA	NA	WT	NA	WT	MUT	MUT	MUT	WT	WT	NA	WT	MUT	NA	NA	NA	NA	NA	NA	NA	NA	NA	NA	NA	NA	NA	NA	NA	NA	NA	NA	NA	NA	NA	NA	NA	NA	NA	NA	NA	NA	NA
H1J9B-SM-1	H1J9B	-2.28424	17.6615	Mai-Ndombe	WT	MUT	WT	WT	MUT	MUT	WT	WT	MUT	MUT	MUT	WT	WT	MUT	WT	MUT	WT	WT	WT	WT	WT	WT	MUT	MUT	WT	MUT	WT	WT	WT	WT	MUT	WT	WT	WT	WT	WT	WT	WT	WT	WT	WT	MUT	MUT	WT	WT
H1L4X-SM-1	H1L4X	3.66586	30.3389	Haut-Uele	NA	MUT	WT	WT	WT	MUT	WT	WT	MUT	MUT	MUT	WT	WT	WT	WT	WT	WT	WT	WT	WT	WT	NA	MUT	MUT	WT	MUT	WT	WT	WT	WT	MUT	MUT	WT	WT	WT	WT	WT	WT	WT	WT	WT	WT	MUT	WT	WT
H1N1W-SM-1	H1N1W	-4.38541	15.267	Kinshasa	NA	NA	NA	NA	NA	MUT	WT	WT	MUT	MUT	MUT	WT	WT	NA	WT	WT	NA	NA	NA	NA	NA	NA	NA	NA	NA	NA	NA	NA	NA	NA	NA	NA	NA	NA	NA	NA	WT	NA	NA	NA	NA	NA	NA	NA	NA
H1N3Y-SM-1	H1N3Y	-6.11737	24.5369	Lomami	NA	NA	NA	NA	NA	WT	WT	WT	WT	WT	WT	WT	WT	WT	WT	WT	NA	NA	NA	NA	NA	NA	NA	NA	NA	NA	NA	NA	WT	WT	MUT	NA	NA	NA	NA	NA	NA	NA	NA	NA	NA	NA	NA	NA	NA
H1Q0Y-SM-1	H1Q0Y	-8.225	22.3704	Lualaba	WT	MUT	WT	WT	WT	WT	WT	WT	WT	WT	WT	WT	WT	WT	WT	WT	WT	WT	WT	WT	WT	NA	MUT	MUT	WT	MUT	WT	WT	WT	WT	MUT	MUT	WT	WT	WT	WT	WT	WT	WT	WT	WT	WT	MUT	WT	WT
H2C4P-SM-1	H2C4P	-3.0478	29.0374	Sud-Kivu	NA	WT	NA	WT	WT	WT	WT	WT	MUT	MUT	MUT	WT	WT	MUT	WT	WT	WT	WT	WT	WT	WT	NA	MUT	MUT	WT	MUT	WT	WT	WT	WT	MUT	MUT	WT	WT	WT	WT	WT	WT	WT	WT	WT	MUT	WT	WT	WT
H2W7N-SM-1	H2W7N	-4.8393	21.5793	Kasai	WT	WT	WT	WT	WT	WT	WT	WT	MUT	MUT	MUT	WT	WT	MUT	WT	WT	WT	WT	WT	WT	WT	NA	MUT	MUT	WT	MUT	WT	WT	WT	WT	MUT	MUT	WT	WT	WT	WT	WT	WT	WT	WT	WT	WT	MUT	WT	WT
H3I6Y-SM-1	H3I6Y	-5.21191	15.3753	Kongo Central	WT	MUT	WT	WT	WT	MUT	WT	WT	MUT	MUT	MUT	WT	WT	MUT	WT	WT	WT	WT	WT	WT	WT	NA	MUT	MUT	WT	MUT	WT	WT	WT	WT	MUT	WT	WT	WT	WT	WT	WT	WT	WT	WT	WT	WT	MUT	WT	WT
H3K4Y-SM-1	H3K4Y	-5.81875	22.9476	Kasai-Central	NA	NA	NA	NA	NA	WT	WT	WT	MUT	MUT	MUT	WT	WT	NA	WT	WT	NA	NA	NA	NA	NA	NA	NA	NA	NA	NA	NA	NA	WT	WT	MUT	NA	NA	NA	NA	NA	WT	WT	WT	WT	WT	WT	MUT	WT	WT
H4I5Y-SM-1	H4I5Y	-3.0478	29.0374	Sud-Kivu	WT	MUT	WT	NA	WT	WT	WT	WT	MUT	MUT	MUT	WT	WT	MUT	WT	WT	NA	WT	WT	WT	WT	NA	MUT	MUT	WT	MUT	WT	WT	WT	WT	MUT	MUT	MUT	WT	WT	WT	WT	WT	WT	WT	WT	MUT	WT	WT	WT
H4Q8K-SM-1	H4Q8K	-4.43727	26.6592	Maniema	NA	NA	NA	NA	NA	NA	NA	WT	WT	WT	WT	WT	WT	NA	NA	NA	NA	NA	NA	NA	NA	NA	NA	NA	NA	NA	NA	NA	NA	NA	NA	NA	NA	NA	NA	NA	NA	NA	NA	NA	NA	NA	NA	NA	NA
H5T2I-SM-1	H5T2I	-4.66204	14.1691	Kongo Central	WT	WT	WT	WT	WT	WT	WT	WT	MUT	MUT	MUT	WT	WT	MUT	WT	MUT	NA	WT	WT	WT	WT	NA	MUT	MUT	WT	MUT	NA	NA	MUT	WT	MUT	WT	WT	WT	WT	WT	WT	WT	WT	WT	WT	MUT	WT	WT	WT
H6I0V-SM-1	H6I0V	2.14582	21.4968	Mongala	NA	NA	NA	NA	NA	WT	WT	WT	MUT	MUT	MUT	WT	WT	NA	WT	WT	NA	NA	NA	NA	NA	NA	NA	NA	NA	NA	NA	NA	WT	WT	MUT	NA	NA	NA	NA	WT	WT	NA	NA	NA	NA	NA	NA	NA	NA
H6K2Z-SM-1	H6K2Z	-4.29609	27.1023	Maniema	WT	WT	NA	WT	WT	MUT	WT	WT	MUT	MUT	MUT	WT	WT	NA	WT	WT	WT	WT	WT	WT	WT	NA	MUT	MUT	WT	MUT	NA	NA	WT	WT	MUT	NA	NA	NA	NA	WT	WT	WT	WT	WT	WT	NA	NA	WT	WT
H6O9L-SM-1	H6O9L	-4.06692	26.2555	Maniema	NA	NA	NA	NA	NA	NA	WT	WT	WT	WT	WT	WT	WT	NA	WT	WT	NA	NA	NA	NA	NA	NA	NA	NA	NA	NA	NA	NA	NA	NA	NA	NA	NA	NA	NA	NA	NA	NA	NA	NA	NA	NA	NA	NA	NA
H8I5D-SM-1	H8I5D	-4.37151	15.4906	Kinshasa	NA	NA	NA	NA	NA	NA	NA	WT	MUT	MUT	MUT	WT	WT	NA	NA	NA	NA	NA	NA	NA	NA	NA	NA	NA	NA	NA	NA	NA	NA	NA	NA	NA	NA	NA	NA	NA	NA	NA	NA	NA	NA	NA	NA	NA	NA
H9B0R-SM-1	H9B0R	-4.64629	15.4012	Kongo Central	NA	WT	NA	WT	WT	WT	WT	WT	MUT	MUT	MUT	WT	WT	NA	WT	WT	WT	WT	WT	WT	WT	NA	MUT	MUT	WT	MUT	NA	NA	WT	WT	MUT	NA	NA	NA	NA	WT	WT	WT	WT	WT	WT	WT	MUT	WT	WT
I0N1W-SM-1	I0N1W	-9.96388	25.9725	Lualaba	NA	NA	NA	NA	NA	NA	NA	WT	WT	WT	WT	WT	WT	NA	NA	NA	NA	WT	WT	WT	WT	NA	NA	NA	NA	NA	NA	NA	NA	NA	NA	NA	NA	NA	NA	NA	NA	NA	NA	NA	NA	NA	NA	NA	NA
I0Y9Q-SM-1	I0Y9Q	4.37854	19.9959	Nord-Ubangi	NA	WT	WT	WT	WT	WT	WT	WT	WT	WT	WT	WT	WT	WT	WT	WT	NA	WT	WT	WT	WT	NA	MUT	MUT	WT	MUT	WT	WT	MUT	WT	MUT	MUT	WT	WT	WT	WT	WT	WT	WT	WT	WT	WT	MUT	WT	WT
I1B5P-SM-1	I1B5P	-7.82815	26.904	Haut-Lomami	WT	MUT	WT	WT	WT	MUT	WT	WT	WT	WT	WT	WT	WT	WT	WT	WT	NA	WT	WT	WT	WT	NA	MUT	MUT	WT	MUT	WT	WT	MUT	WT	MUT	MUT	MUT	WT	WT	WT	WT	WT	WT	WT	WT	WT	MUT	WT	WT
I1K7B-SM-1	I1K7B	-1.27489	18.0625	Mai-Ndombe	WT	WT	WT	WT	WT	MUT	WT	WT	WT	WT	WT	WT	WT	WT	WT	WT	WT	WT	WT	WT	WT	NA	MUT	MUT	WT	MUT	WT	WT	WT	WT	MUT	WT	WT	WT	WT	WT	WT	WT	WT	WT	WT	MUT	MUT	WT	WT
I1R6H-SM-1	I1R6H	-3.54957	23.5681	Sankuru	NA	NA	NA	NA	NA	NA	WT	WT	MUT	MUT	MUT	WT	WT	NA	WT	WT	NA	NA	NA	NA	NA	NA	NA	NA	NA	NA	NA	NA	NA	NA	NA	NA	NA	NA	NA	NA	NA	NA	NA	NA	NA	NA	NA	NA	NA
I1X1I-SM-1	I1X1I	0.506563	29.389	Nord-Kivu	NA	WT	WT	NA	WT	WT	WT	WT	MUT	MUT	MUT	WT	WT	MUT	MUT	WT	NA	WT	WT	WT	WT	NA	MUT	MUT	WT	MUT	WT	WT	WT	WT	MUT	NA	NA	NA	NA	WT	WT	WT	WT	WT	WT	NA	NA	WT	WT
I2C9V-SM-1	I2C9V	3.36646	20.8924	Nord-Ubangi	WT	WT	WT	WT	WT	MUT	WT	WT	WT	WT	WT	WT	WT	WT	WT	WT	NA	WT	WT	WT	WT	NA	MUT	MUT	WT	MUT	WT	WT	MUT	WT	WT	WT	WT	WT	WT	WT	WT	WT	WT	WT	WT	WT	MUT	WT	WT
I2F4T-SM-1	I2F4T	-1.27489	18.0625	Mai-Ndombe	WT	NA	NA	NA	NA	WT	WT	WT	MUT	MUT	MUT	WT	WT	NA	WT	MUT	WT	NA	NA	NA	NA	NA	NA	NA	NA	NA	NA	NA	WT	WT	MUT	NA	NA	NA	NA	NA	WT	WT	WT	WT	WT	NA	NA	WT	WT
I3M6E-SM-1	I3M6E	-3.1765	29.106	Sud-Kivu	NA	NA	NA	WT	WT	WT	WT	WT	MUT	MUT	MUT	WT	WT	MUT	WT	WT	NA	WT	WT	WT	WT	NA	MUT	WT	WT	MUT	WT	WT	WT	WT	MUT	MUT	WT	WT	WT	WT	WT	WT	WT	WT	WT	WT	MUT	WT	WT
I3O0Z-SM-1	I3O0Z	4.95789	19.223	Nord-Ubangi	NA	NA	NA	NA	WT	NA	WT	WT	WT	WT	WT	WT	WT	WT	WT	WT	NA	NA	NA	NA	NA	NA	MUT	MUT	WT	MUT	NA	NA	NA	NA	NA	MUT	MUT	WT	WT	NA	NA	NA	NA	NA	NA	WT	WT	WT	WT
I7C5W-SM-1	I7C5W	-5.71053	22.3343	Kasai-Central	WT	MUT	WT	WT	WT	MUT	WT	WT	MUT	MUT	MUT	WT	WT	MUT	WT	WT	NA	WT	WT	WT	WT	NA	MUT	MUT	WT	MUT	WT	WT	MUT	WT	MUT	MUT	WT	WT	WT	WT	WT	WT	WT	WT	WT	MUT	MUT	WT	WT
I7G1W-SM-1	I7G1W	3.25134	18.7009	Sud-Ubangi	WT	WT	WT	WT	WT	WT	WT	WT	MUT	MUT	MUT	WT	WT	MUT	WT	MUT	WT	WT	WT	WT	WT	NA	MUT	MUT	WT	MUT	WT	WT	WT	WT	MUT	WT	WT	WT	WT	WT	WT	WT	WT	WT	WT	WT	WT	WT	WT
I8J8I-SM-1	I8J8I	-1.62904	27.1096	Maniema	NA	WT	WT	WT	WT	WT	WT	WT	MUT	MUT	MUT	WT	WT	MUT	WT	WT	WT	WT	WT	WT	WT	NA	MUT	MUT	WT	MUT	WT	WT	WT	WT	MUT	NA	NA	NA	NA	WT	WT	WT	WT	WT	WT	WT	MUT	WT	WT
I8K2D-SM-1	I8K2D	-3.8701	26.8236	Maniema	NA	NA	NA	NA	NA	MUT	NA	WT	MUT	MUT	MUT	WT	WT	NA	WT	WT	NA	NA	NA	NA	NA	NA	NA	NA	NA	NA	NA	NA	NA	NA	NA	NA	NA	NA	NA	NA	NA	NA	NA	NA	NA	NA	NA	NA	NA
I9B3V-SM-1	I9B3V	-7.41573	17.7899	Kwango	WT	MUT	WT	WT	WT	WT	WT	WT	WT	WT	WT	WT	WT	WT	WT	WT	WT	WT	WT	WT	WT	WT	MUT	MUT	WT	MUT	WT	WT	WT	WT	MUT	WT	WT	WT	WT	WT	WT	WT	WT	WT	WT	MUT	MUT	WT	WT
I9S3N-SM-1	I9S3N	-2.28424	17.6615	Mai-Ndombe	WT	MUT	WT	WT	WT	MUT	WT	WT	MUT	MUT	MUT	WT	WT	MUT	WT	MUT	WT	WT	WT	WT	WT	NA	MUT	MUT	WT	MUT	WT	WT	WT	WT	MUT	WT	WT	WT	WT	WT	WT	WT	WT	WT	WT	MUT	MUT	WT	WT
I9V6T-SM-1	I9V6T	-7.06589	23.9623	Lomami	NA	NA	NA	NA	NA	NA	NA	WT	WT	WT	WT	WT	WT	NA	NA	NA	NA	NA	NA	NA	NA	NA	NA	NA	NA	NA	NA	NA	NA	NA	NA	NA	NA	NA	NA	NA	NA	NA	NA	NA	NA	NA	NA	NA	NA
I9X9Y-SM-1	I9X9Y	-6.4684	22.8493	Kasai-Central	NA	NA	NA	NA	WT	WT	WT	WT	MUT	MUT	MUT	WT	WT	MUT	WT	WT	NA	WT	WT	WT	WT	NA	MUT	MUT	WT	MUT	WT	WT	WT	WT	MUT	WT	WT	WT	WT	WT	WT	WT	WT	WT	WT	WT	WT	WT	WT
J0F6U-SM-1	J0F6U	-2.96146	25.9068	Maniema	WT	MUT	WT	WT	WT	MUT	WT	WT	WT	WT	WT	WT	WT	WT	WT	WT	WT	WT	WT	WT	WT	WT	MUT	WT	WT	MUT	WT	WT	WT	WT	MUT	MUT	WT	WT	WT	MUT	WT	WT	WT	WT	WT	WT	MUT	WT	WT
J0K4X-SM-1	J0K4X	3.36296	20.9362	Nord-Ubangi	WT	WT	WT	NA	WT	MUT	WT	WT	WT	WT	WT	WT	WT	WT	WT	WT	WT	WT	WT	WT	WT	NA	MUT	MUT	WT	MUT	WT	WT	MUT	MUT	MUT	WT	WT	WT	WT	WT	WT	WT	WT	WT	WT	WT	WT	WT	WT
J0M1W-SM-1	J0M1W	3.36646	20.8924	Nord-Ubangi	WT	WT	WT	WT	WT	WT	WT	WT	MUT	MUT	MUT	WT	WT	MUT	WT	WT	WT	WT	WT	WT	WT	WT	MUT	MUT	WT	MUT	WT	WT	MUT	WT	MUT	MUT	WT	WT	WT	WT	WT	WT	WT	WT	WT	WT	MUT	WT	WT
J0V1G-SM-1	J0V1G	-4.57874	18.6869	Kwilu	NA	NA	NA	NA	NA	WT	NA	WT	WT	WT	WT	WT	WT	NA	NA	NA	NA	NA	NA	NA	NA	NA	NA	NA	NA	NA	NA	NA	NA	NA	NA	NA	NA	NA	NA	NA	NA	NA	NA	NA	NA	NA	NA	NA	NA
J1L8E-SM-1	J1L8E	-5.65005	25.7059	Lomami	NA	NA	NA	NA	NA	NA	WT	WT	WT	WT	WT	WT	WT	WT	WT	WT	WT	NA	NA	NA	NA	NA	NA	NA	NA	NA	NA	NA	NA	NA	NA	NA	NA	NA	NA	NA	NA	NA	NA	NA	NA	WT	WT	NA	NA
J1O6F-SM-1	J1O6F	-8.70011	28.5532	Haut-Katanga	WT	WT	WT	NA	WT	MUT	WT	WT	WT	WT	WT	WT	WT	WT	WT	WT	WT	WT	WT	WT	WT	NA	WT	MUT	WT	MUT	WT	WT	WT	WT	WT	NA	NA	NA	NA	WT	WT	WT	WT	WT	WT	WT	WT	WT	WT
J1R4G-SM-1	J1R4G	1.83997	30.1749	Ituri	NA	NA	NA	NA	WT	MUT	WT	WT	WT	WT	WT	WT	WT	NA	WT	WT	WT	NA	NA	NA	NA	NA	NA	NA	NA	NA	NA	NA	WT	WT	MUT	NA	NA	NA	NA	NA	WT	NA	NA	NA	NA	NA	NA	NA	NA
J2Q9L-SM-1	J2Q9L	-6.1698	27.5619	Tanganyka	NA	NA	NA	NA	WT	MUT	WT	WT	WT	WT	WT	WT	WT	NA	WT	WT	NA	WT	WT	WT	WT	NA	NA	NA	NA	NA	NA	NA	NA	NA	NA	NA	NA	NA	NA	NA	NA	NA	NA	NA	NA	WT	WT	WT	WT
J2R8L-SM-1	J2R8L	-5.85386	16.1824	Kwango	NA	NA	NA	NA	NA	NA	WT	WT	MUT	MUT	MUT	WT	WT	MUT	WT	MUT	NA	WT	WT	WT	WT	NA	NA	NA	NA	NA	NA	NA	NA	NA	NA	NA	NA	NA	NA	NA	WT	NA	NA	NA	NA	WT	MUT	NA	NA
J3N8I-SM-1	J3N8I	-10.7471	24.6331	Lualaba	NA	NA	NA	NA	NA	NA	NA	WT	WT	WT	WT	WT	WT	NA	WT	WT	NA	NA	NA	NA	NA	NA	NA	NA	NA	NA	NA	NA	NA	NA	NA	NA	NA	NA	NA	NA	NA	NA	NA	NA	NA	NA	NA	NA	NA
J5D4V-SM-1	J5D4V	-7.55866	22.5536	Kasai-Central	NA	WT	NA	NA	WT	WT	WT	WT	WT	WT	WT	WT	WT	WT	WT	WT	NA	WT	WT	WT	WT	NA	MUT	MUT	WT	MUT	NA	NA	NA	NA	NA	NA	NA	NA	NA	WT	WT	NA	NA	NA	NA	WT	WT	WT	WT
J5V7R-SM-1	J5V7R	-5.13591	22.1658	Kasai-Central	WT	WT	WT	WT	WT	MUT	WT	WT	MUT	MUT	MUT	WT	WT	MUT	WT	WT	WT	WT	WT	WT	WT	WT	MUT	MUT	WT	MUT	WT	WT	WT	WT	MUT	WT	WT	WT	WT	WT	WT	WT	WT	WT	WT	MUT	MUT	WT	WT
J6K0Z-SM-1	J6K0Z	-4.39291	15.3949	Kinshasa	NA	NA	NA	NA	NA	NA	WT	WT	MUT	MUT	MUT	WT	WT	NA	WT	NA	NA	NA	NA	NA	NA	NA	NA	NA	NA	NA	NA	NA	NA	NA	NA	NA	NA	NA	NA	NA	NA	NA	NA	NA	NA	NA	NA	NA	NA
J6L3E-SM-1	J6L3E	4.26139	18.64	Sud-Ubangi	NA	WT	WT	WT	WT	WT	WT	WT	MUT	MUT	MUT	WT	WT	WT	WT	MUT	WT	WT	WT	WT	WT	NA	MUT	MUT	WT	MUT	WT	WT	MUT	WT	WT	WT	WT	WT	WT	WT	WT	WT	WT	WT	WT	WT	MUT	WT	WT
J6P7M-SM-1	J6P7M	-6.40574	26.1358	Tanganyka	NA	NA	NA	NA	NA	NA	NA	WT	WT	WT	WT	WT	WT	NA	NA	NA	NA	NA	NA	NA	NA	NA	NA	NA	NA	NA	NA	NA	NA	NA	NA	NA	NA	NA	NA	NA	NA	NA	NA	NA	NA	NA	NA	NA	NA
J7H3B-SM-1	J7H3B	2.63627	27.1127	Haut-Uele	NA	NA	NA	NA	WT	WT	WT	WT	WT	WT	WT	WT	WT	WT	WT	WT	NA	WT	WT	WT	WT	NA	MUT	WT	WT	MUT	WT	WT	WT	WT	MUT	MUT	WT	WT	WT	WT	WT	WT	WT	WT	WT	WT	WT	WT	WT
J8B3V-SM-1	J8B3V	-5.342	14.2183	Kongo Central	WT	WT	WT	WT	WT	MUT	WT	WT	MUT	MUT	MUT	WT	WT	MUT	WT	MUT	NA	WT	WT	WT	WT	NA	MUT	MUT	WT	MUT	WT	WT	MUT	WT	MUT	WT	WT	WT	WT	WT	WT	WT	WT	WT	WT	MUT	MUT	WT	WT
J8G5D-SM-1	J8G5D	-5.88915	22.3724	Kasai-Central	NA	MUT	WT	WT	WT	MUT	WT	WT	MUT	MUT	MUT	WT	WT	MUT	WT	WT	WT	WT	WT	WT	WT	NA	MUT	MUT	WT	MUT	WT	WT	WT	WT	MUT	WT	WT	WT	WT	WT	WT	WT	WT	WT	WT	MUT	MUT	WT	WT
J8L2F-SM-1	J8L2F	-5.46498	15.3701	Kongo Central	NA	WT	NA	NA	WT	WT	WT	WT	MUT	MUT	MUT	WT	WT	MUT	WT	MUT	WT	WT	WT	WT	WT	NA	MUT	MUT	WT	MUT	WT	WT	MUT	WT	MUT	WT	WT	WT	WT	WT	WT	WT	WT	WT	WT	MUT	WT	WT	WT
J8R3M-SM-1	J8R3M	-5.13591	22.1658	Kasai-Central	WT	WT	WT	WT	WT	WT	WT	WT	WT	WT	WT	WT	WT	WT	WT	WT	WT	WT	WT	WT	WT	NA	WT	MUT	WT	MUT	WT	WT	WT	WT	MUT	WT	WT	WT	WT	WT	WT	WT	WT	WT	WT	WT	WT	WT	WT
J8S9T-SM-1	J8S9T	3.59113	19.994	Sud-Ubangi	NA	WT	NA	NA	WT	MUT	WT	WT	WT	WT	WT	WT	WT	WT	WT	WT	NA	WT	WT	WT	WT	NA	WT	WT	WT	WT	NA	NA	MUT	WT	WT	WT	WT	WT	WT	NA	WT	WT	WT	WT	WT	WT	MUT	WT	WT
J8X4T-SM-1	J8X4T	-2.89863	27.2583	Sud-Kivu	NA	NA	NA	NA	WT	NA	NA	WT	MUT	MUT	MUT	WT	WT	NA	WT	WT	NA	NA	NA	NA	NA	NA	NA	NA	NA	NA	NA	NA	NA	NA	NA	NA	NA	NA	NA	NA	NA	NA	NA	NA	NA	NA	NA	NA	NA
J9H2C-SM-1	J9H2C	-4.6475	27.1924	Maniema	WT	MUT	WT	WT	WT	MUT	WT	WT	WT	WT	WT	WT	WT	WT	WT	WT	WT	WT	WT	WT	WT	NA	MUT	MUT	WT	MUT	WT	WT	MUT	WT	MUT	MUT	WT	WT	WT	WT	WT	WT	WT	WT	WT	WT	MUT	WT	WT
J9K2F-SM-1	J9K2F	1.29608	20.0461	Equateur	NA	WT	NA	NA	WT	WT	WT	WT	MUT	MUT	MUT	WT	WT	MUT	WT	WT	WT	WT	WT	WT	WT	NA	MUT	MUT	WT	MUT	WT	WT	WT	WT	MUT	NA	NA	NA	NA	NA	WT	WT	WT	WT	WT	NA	NA	NA	NA
J9Z9C-SM-1	J9Z9C	-10.4686	23.138	Lualaba	WT	WT	WT	NA	WT	MUT	WT	WT	WT	WT	WT	WT	WT	WT	WT	WT	NA	WT	WT	WT	WT	NA	MUT	MUT	WT	MUT	NA	NA	MUT	WT	MUT	WT	WT	WT	WT	NA	WT	WT	WT	WT	WT	NA	NA	WT	WT
K0D4R-SM-1	K0D4R	-6.57756	25.7469	Haut-Lomami	WT	MUT	WT	WT	WT	MUT	WT	WT	WT	WT	WT	WT	WT	WT	WT	WT	NA	WT	WT	WT	WT	NA	MUT	MUT	WT	MUT	WT	WT	MUT	WT	MUT	WT	WT	WT	WT	WT	WT	WT	WT	WT	WT	WT	WT	WT	WT
K1K8E-SM-1	K1K8E	2.8728	20.1158	Sud-Ubangi	NA	WT	NA	WT	WT	WT	WT	WT	WT	WT	WT	WT	WT	WT	WT	WT	NA	WT	WT	WT	WT	NA	MUT	WT	WT	MUT	WT	WT	WT	WT	WT	WT	WT	WT	WT	WT	WT	WT	WT	WT	WT	WT	WT	WT	WT
K1L2Y-SM-1	K1L2Y	-7.18331	23.7058	Lomami	NA	NA	WT	NA	WT	WT	WT	WT	WT	WT	WT	WT	WT	WT	WT	WT	WT	WT	WT	WT	WT	NA	MUT	MUT	WT	MUT	NA	NA	WT	WT	MUT	NA	NA	NA	NA	NA	WT	WT	WT	WT	WT	WT	MUT	WT	WT
K2B6T-SM-1	K2B6T	-4.58372	16.9889	Kwango	NA	NA	NA	NA	NA	NA	WT	WT	WT	WT	WT	WT	WT	NA	WT	NA	NA	WT	WT	WT	WT	NA	NA	NA	NA	NA	NA	NA	NA	NA	NA	NA	NA	NA	NA	NA	NA	NA	NA	NA	NA	NA	NA	NA	NA
K3P8L-SM-1	K3P8L	-5.85852	22.382	Kasai-Central	WT	WT	WT	WT	WT	WT	WT	WT	MUT	MUT	MUT	WT	WT	MUT	WT	WT	WT	WT	WT	WT	WT	NA	MUT	MUT	WT	MUT	WT	WT	WT	WT	MUT	WT	WT	WT	WT	WT	WT	WT	WT	WT	WT	WT	MUT	WT	WT
K5D1T-SM-1	K5D1T	-7.29763	27.3652	Tanganyka	NA	NA	WT	NA	WT	WT	WT	WT	WT	WT	WT	WT	WT	WT	WT	WT	WT	NA	NA	NA	NA	NA	NA	NA	WT	MUT	WT	WT	WT	WT	MUT	NA	NA	NA	NA	NA	NA	NA	NA	NA	NA	NA	NA	WT	WT
K5N7K-SM-1	K5N7K	-4.08751	15.5273	Kinshasa	NA	NA	NA	NA	WT	WT	NA	WT	WT	WT	WT	WT	WT	NA	WT	WT	NA	NA	NA	NA	NA	NA	NA	NA	NA	NA	NA	NA	NA	NA	NA	NA	NA	NA	NA	NA	NA	NA	NA	NA	NA	NA	NA	NA	NA
K5V1M-SM-1	K5V1M	-4.4002	17.6153	Kwango	NA	NA	NA	NA	NA	NA	NA	WT	MUT	MUT	MUT	WT	WT	NA	WT	WT	WT	WT	WT	WT	WT	NA	NA	NA	NA	NA	NA	NA	NA	NA	NA	NA	NA	NA	NA	NA	NA	NA	NA	NA	NA	NA	NA	NA	NA
K6J4E-SM-1	K6J4E	-7.84351	26.6784	Haut-Lomami	NA	NA	NA	NA	NA	WT	WT	WT	MUT	MUT	MUT	WT	WT	NA	WT	WT	NA	NA	NA	NA	NA	NA	MUT	MUT	WT	MUT	NA	NA	NA	NA	NA	NA	NA	NA	NA	NA	NA	NA	NA	NA	NA	NA	NA	NA	NA
K6P8O-SM-1	K6P8O	-5.02206	27.0122	Tanganyka	NA	NA	NA	NA	NA	NA	NA	NA	NA	NA	NA	NA	NA	NA	WT	WT	NA	NA	NA	NA	NA	NA	NA	NA	NA	NA	NA	NA	NA	NA	NA	NA	NA	NA	NA	NA	NA	NA	NA	NA	NA	NA	NA	NA	NA
K6V1N-SM-1	K6V1N	-6.14434	24.4824	Lomami	NA	NA	NA	NA	NA	WT	WT	WT	WT	WT	WT	WT	WT	NA	WT	WT	NA	NA	NA	NA	NA	NA	NA	NA	NA	NA	NA	NA	NA	NA	NA	NA	NA	NA	NA	NA	NA	NA	NA	NA	NA	NA	NA	NA	NA
K7B9C-SM-1	K7B9C	-4.4002	17.6153	Kwango	WT	WT	WT	NA	WT	WT	WT	WT	WT	WT	WT	WT	WT	WT	WT	WT	NA	WT	WT	WT	WT	NA	WT	MUT	WT	MUT	WT	WT	WT	WT	MUT	WT	WT	WT	WT	WT	WT	WT	WT	WT	WT	WT	WT	WT	WT
K7G0X-SM-1	K7G0X	-6.14434	24.4824	Lomami	WT	NA	NA	NA	NA	WT	WT	WT	WT	WT	WT	WT	WT	NA	WT	WT	NA	NA	NA	NA	NA	NA	NA	NA	NA	NA	NA	NA	NA	NA	NA	NA	NA	NA	NA	NA	WT	NA	NA	NA	NA	NA	NA	NA	NA
K7W4S-SM-1	K7W4S	-1.40087	19.3659	Mai-Ndombe	NA	WT	NA	WT	WT	WT	WT	WT	MUT	MUT	MUT	WT	WT	MUT	WT	MUT	WT	WT	WT	WT	WT	NA	MUT	MUT	WT	MUT	WT	WT	WT	WT	MUT	WT	WT	WT	WT	WT	WT	WT	WT	WT	WT	NA	NA	WT	WT
K8K2F-SM-1	K8K2F	1.48081	30.4604	Ituri	WT	WT	NA	WT	WT	MUT	WT	WT	MUT	MUT	MUT	WT	WT	MUT	WT	WT	NA	WT	WT	WT	WT	WT	MUT	MUT	WT	MUT	WT	WT	WT	WT	MUT	MUT	WT	WT	WT	WT	WT	WT	WT	WT	WT	MUT	WT	WT	WT
K8N1H-SM-1	K8N1H	-4.9982	12.9523	Kongo Central	NA	NA	NA	NA	NA	NA	NA	WT	MUT	MUT	MUT	WT	WT	NA	NA	NA	NA	NA	NA	NA	NA	NA	NA	NA	NA	NA	NA	NA	NA	NA	NA	NA	NA	NA	NA	NA	NA	NA	NA	NA	NA	NA	NA	NA	NA
K8Q9S-SM-1	K8Q9S	-4.66534	28.6617	Sud-Kivu	NA	WT	NA	NA	MUT	MUT	WT	WT	MUT	MUT	MUT	WT	WT	MUT	WT	WT	NA	NA	NA	NA	NA	NA	NA	NA	WT	MUT	WT	WT	NA	NA	NA	NA	NA	NA	NA	NA	WT	WT	WT	WT	WT	NA	NA	NA	NA
K8W7W-SM-1	K8W7W	-5.71053	22.3343	Kasai-Central	NA	NA	NA	NA	NA	MUT	WT	WT	WT	WT	WT	WT	WT	NA	WT	NA	NA	NA	NA	NA	NA	NA	NA	NA	NA	NA	NA	NA	NA	NA	NA	NA	NA	NA	NA	NA	NA	NA	NA	NA	NA	NA	NA	NA	NA
K8X5V-SM-1	K8X5V	-3.68073	23.7661	Sankuru	NA	NA	NA	NA	NA	NA	WT	WT	WT	WT	WT	WT	WT	NA	WT	NA	NA	NA	NA	NA	NA	NA	NA	NA	NA	NA	NA	NA	NA	NA	NA	NA	NA	NA	NA	NA	NA	NA	NA	NA	NA	NA	NA	NA	NA
K9C1W-SM-1	K9C1W	2.64416	27.3373	Haut-Uele	NA	NA	NA	NA	NA	NA	NA	WT	WT	WT	WT	WT	WT	NA	WT	NA	NA	NA	NA	NA	NA	NA	NA	NA	NA	NA	NA	NA	NA	NA	NA	NA	NA	NA	NA	NA	NA	NA	NA	NA	NA	NA	NA	NA	NA
K9H1C-SM-1	K9H1C	-3.0478	29.0374	Sud-Kivu	NA	WT	WT	NA	WT	WT	WT	WT	MUT	MUT	MUT	WT	WT	MUT	MUT	WT	NA	WT	WT	WT	WT	NA	MUT	MUT	WT	MUT	WT	WT	WT	WT	MUT	MUT	MUT	WT	WT	WT	WT	WT	WT	WT	WT	MUT	WT	WT	WT
K9M7N-SM-1	K9M7N	0.51436	25.224	Tshopo	NA	NA	NA	NA	WT	NA	WT	WT	MUT	MUT	MUT	WT	WT	MUT	WT	NA	NA	NA	NA	NA	NA	NA	NA	NA	NA	NA	NA	NA	NA	NA	NA	WT	WT	WT	WT	NA	NA	NA	NA	NA	NA	NA	WT	NA	NA
K9V1Q-SM-1	K9V1Q	-5.85852	22.382	Kasai-Central	NA	NA	NA	NA	NA	NA	NA	WT	MUT	MUT	MUT	WT	WT	NA	WT	NA	NA	NA	NA	NA	NA	NA	NA	NA	NA	NA	NA	NA	NA	NA	NA	NA	NA	NA	NA	NA	NA	NA	NA	NA	NA	NA	NA	NA	NA
L0B4Q-SM-1	L0B4Q	-2.58098	26.6504	Maniema	WT	MUT	WT	WT	MUT	MUT	WT	WT	MUT	MUT	MUT	WT	WT	WT	WT	WT	WT	WT	WT	WT	WT	NA	MUT	MUT	WT	MUT	WT	WT	WT	WT	MUT	MUT	MUT	WT	WT	WT	WT	WT	WT	WT	WT	WT	MUT	MUT	WT
L0D5T-SM-1	L0D5T	2.14582	21.4968	Mongala	WT	WT	NA	NA	WT	WT	WT	WT	MUT	MUT	MUT	WT	WT	NA	WT	MUT	WT	WT	WT	WT	WT	NA	MUT	MUT	WT	MUT	WT	WT	WT	WT	MUT	NA	NA	NA	NA	WT	WT	WT	WT	WT	WT	WT	MUT	WT	WT
L0J8D-SM-1	L0J8D	-10.73	25.4657	Lualaba	NA	NA	NA	NA	NA	NA	NA	WT	MUT	MUT	MUT	WT	WT	NA	NA	NA	NA	NA	NA	NA	NA	NA	NA	NA	NA	NA	NA	NA	NA	NA	NA	NA	NA	NA	NA	NA	NA	NA	NA	NA	NA	NA	NA	NA	NA
L0M5D-SM-1	L0M5D	-4.38355	15.3126	Kinshasa	NA	NA	NA	NA	WT	WT	WT	WT	MUT	MUT	MUT	WT	WT	NA	WT	MUT	NA	WT	WT	WT	WT	NA	NA	NA	NA	NA	NA	NA	NA	NA	NA	NA	NA	NA	NA	NA	WT	WT	WT	WT	WT	NA	MUT	NA	NA
L0N4D-SM-1	L0N4D	-2.28424	17.6615	Mai-Ndombe	WT	WT	WT	WT	WT	MUT	WT	WT	MUT	MUT	MUT	WT	WT	MUT	WT	MUT	WT	WT	WT	WT	WT	WT	MUT	MUT	WT	MUT	WT	WT	MUT	WT	WT	WT	WT	WT	WT	WT	WT	WT	WT	WT	WT	WT	MUT	WT	WT
L0P4F-SM-1	L0P4F	-0.370282	22.2226	Tshuapa	NA	NA	NA	NA	NA	NA	NA	WT	MUT	MUT	MUT	WT	WT	NA	WT	NA	NA	NA	NA	NA	NA	NA	NA	NA	NA	NA	NA	NA	NA	NA	NA	NA	NA	NA	NA	NA	NA	NA	NA	NA	NA	NA	NA	NA	NA
L1I9E-SM-1	L1I9E	-1.27489	18.0625	Mai-Ndombe	WT	WT	WT	WT	WT	WT	WT	WT	MUT	MUT	MUT	WT	WT	MUT	WT	MUT	WT	WT	WT	WT	WT	NA	MUT	MUT	WT	MUT	WT	WT	MUT	WT	MUT	WT	WT	WT	WT	WT	WT	WT	WT	WT	WT	MUT	WT	WT	WT
L1N2C-SM-1	L1N2C	-6.14245	24.4869	Lomami	NA	MUT	WT	WT	WT	MUT	WT	WT	MUT	MUT	MUT	WT	WT	MUT	WT	WT	WT	WT	WT	WT	WT	NA	MUT	MUT	WT	MUT	WT	WT	WT	WT	MUT	MUT	WT	WT	WT	WT	WT	WT	WT	WT	WT	WT	MUT	WT	WT
L1Q4H-SM-1	L1Q4H	-1.63578	26.4093	Maniema	WT	WT	NA	NA	NA	WT	WT	WT	MUT	MUT	MUT	WT	WT	WT	WT	WT	NA	WT	WT	WT	WT	NA	MUT	MUT	WT	MUT	NA	NA	MUT	WT	MUT	NA	NA	NA	NA	NA	WT	WT	WT	WT	WT	NA	NA	WT	WT
L1X6Q-SM-1	L1X6Q	-2.86743	16.197	Mai-Ndombe	NA	NA	NA	NA	NA	WT	WT	WT	WT	WT	WT	WT	WT	NA	WT	WT	NA	NA	NA	NA	NA	NA	NA	NA	NA	NA	NA	NA	NA	NA	NA	NA	NA	NA	NA	NA	NA	NA	NA	NA	NA	NA	NA	NA	NA
L2D1R-SM-1	L2D1R	-5.05948	15.1266	Kongo Central	NA	NA	NA	NA	WT	MUT	WT	WT	MUT	MUT	MUT	WT	WT	WT	WT	WT	NA	WT	WT	WT	WT	NA	MUT	MUT	WT	MUT	NA	NA	WT	WT	MUT	NA	NA	NA	NA	NA	NA	NA	NA	NA	NA	NA	WT	NA	NA
L3D5W-SM-1	L3D5W	-0.942772	22.8568	Tshuapa	NA	WT	WT	WT	WT	MUT	WT	WT	MUT	MUT	MUT	WT	WT	NA	WT	WT	WT	WT	WT	WT	WT	NA	MUT	MUT	WT	MUT	WT	WT	MUT	WT	MUT	MUT	MUT	WT	WT	WT	WT	WT	WT	WT	WT	WT	WT	WT	WT
L3K0Y-SM-1	L3K0Y	0.169074	19.8866	Equateur	WT	WT	WT	WT	WT	WT	WT	WT	MUT	MUT	MUT	WT	WT	MUT	WT	MUT	WT	WT	WT	WT	WT	NA	MUT	WT	WT	MUT	WT	WT	WT	WT	MUT	WT	WT	WT	WT	WT	WT	WT	WT	WT	WT	WT	MUT	WT	WT
L3V3N-SM-1	L3V3N	-4.45491	15.4127	Kinshasa	NA	NA	NA	NA	NA	NA	NA	WT	MUT	MUT	MUT	WT	WT	NA	WT	WT	NA	NA	NA	NA	NA	NA	NA	NA	NA	NA	NA	NA	NA	NA	NA	NA	NA	NA	NA	NA	NA	NA	NA	NA	NA	NA	NA	NA	NA
L3V4O-SM-1	L3V4O	-5.02206	27.0122	Tanganyka	WT	MUT	WT	WT	WT	WT	WT	WT	WT	WT	WT	WT	WT	WT	WT	WT	WT	WT	WT	WT	WT	WT	MUT	MUT	WT	MUT	WT	WT	WT	WT	MUT	MUT	MUT	WT	WT	WT	WT	WT	WT	WT	WT	WT	MUT	WT	WT
L4M6I-SM-1	L4M6I	-5.02206	27.0122	Tanganyka	WT	WT	WT	NA	WT	MUT	WT	WT	WT	WT	WT	WT	WT	WT	WT	WT	WT	WT	WT	WT	WT	NA	MUT	MUT	WT	MUT	WT	WT	MUT	WT	WT	WT	WT	WT	WT	WT	WT	WT	WT	WT	WT	WT	WT	WT	WT
L4S5N-SM-1	L4S5N	-1.12329	29.1079	Nord-Kivu	NA	NA	NA	NA	WT	MUT	WT	WT	MUT	MUT	MUT	WT	WT	MUT	WT	WT	NA	NA	NA	NA	NA	NA	NA	NA	WT	MUT	WT	WT	NA	NA	NA	NA	NA	NA	NA	WT	WT	WT	WT	WT	WT	NA	WT	WT	WT
L4X2P-SM-1	L4X2P	-6.1105	23.6173	Kasai-Oriental	NA	NA	NA	NA	WT	MUT	WT	WT	WT	WT	WT	WT	WT	NA	WT	WT	NA	NA	NA	NA	NA	NA	MUT	MUT	WT	MUT	NA	NA	NA	NA	NA	NA	NA	NA	NA	WT	WT	NA	NA	NA	NA	WT	MUT	NA	NA
L5B3U-SM-1	L5B3U	-4.23101	22.6797	Sankuru	NA	NA	NA	NA	NA	NA	NA	WT	MUT	MUT	MUT	WT	WT	NA	WT	MUT	NA	NA	NA	NA	NA	NA	NA	NA	NA	NA	NA	NA	NA	NA	NA	NA	NA	NA	NA	NA	NA	NA	NA	NA	NA	NA	NA	NA	NA
L5J5F-SM-1	L5J5F	-4.37725	15.3148	Kinshasa	NA	NA	NA	NA	NA	NA	NA	WT	MUT	MUT	MUT	WT	WT	NA	WT	WT	NA	WT	WT	WT	WT	NA	NA	NA	NA	NA	NA	NA	NA	NA	NA	NA	NA	NA	NA	NA	NA	NA	NA	NA	NA	NA	NA	NA	NA
L5W5S-SM-1	L5W5S	-6.98114	17.3894	Kwango	WT	WT	WT	WT	WT	MUT	WT	WT	WT	WT	WT	WT	WT	WT	WT	WT	NA	WT	WT	WT	WT	NA	MUT	WT	WT	MUT	WT	WT	MUT	WT	MUT	WT	WT	WT	WT	WT	WT	WT	WT	WT	WT	WT	WT	WT	WT
L6L6J-SM-1	L6L6J	-7.47485	22.3955	Kasai-Central	NA	WT	NA	NA	NA	WT	NA	WT	WT	WT	WT	WT	WT	NA	WT	WT	NA	WT	WT	WT	WT	NA	NA	NA	WT	MUT	WT	WT	NA	NA	NA	NA	NA	NA	NA	NA	NA	NA	NA	NA	NA	WT	MUT	NA	NA
L7A4W-SM-1	L7A4W	-5.02206	27.0122	Tanganyka	NA	NA	NA	NA	NA	NA	NA	WT	WT	WT	WT	WT	WT	WT	WT	WT	NA	NA	NA	NA	NA	NA	NA	NA	NA	NA	NA	NA	NA	NA	NA	WT	WT	WT	WT	NA	NA	NA	NA	NA	NA	NA	NA	WT	WT
L7B1U-SM-1	L7B1U	-4.95016	12.9609	Kongo Central	NA	NA	NA	NA	WT	MUT	WT	WT	MUT	MUT	MUT	WT	WT	MUT	WT	WT	NA	NA	NA	NA	NA	NA	NA	NA	NA	NA	NA	NA	NA	NA	NA	NA	NA	NA	NA	NA	WT	WT	WT	WT	WT	NA	NA	NA	NA
L8A5Y-SM-1	L8A5Y	-4.93485	14.1352	Kongo Central	NA	NA	NA	NA	WT	MUT	WT	WT	MUT	MUT	MUT	WT	WT	MUT	WT	WT	NA	NA	NA	NA	NA	NA	MUT	MUT	WT	MUT	WT	WT	MUT	WT	MUT	NA	NA	NA	NA	WT	WT	WT	WT	WT	WT	NA	NA	WT	WT
L8Q2M-SM-1	L8Q2M	-4.93485	14.1352	Kongo Central	NA	NA	NA	NA	NA	WT	WT	WT	MUT	MUT	MUT	WT	WT	WT	WT	WT	NA	WT	WT	WT	WT	NA	NA	NA	NA	NA	NA	NA	NA	NA	NA	NA	NA	NA	NA	NA	NA	NA	NA	NA	NA	NA	NA	NA	NA
L8V1Q-SM-1	L8V1Q	-7.26555	26.751	Tanganyka	WT	WT	NA	WT	WT	WT	WT	WT	WT	WT	WT	WT	WT	WT	WT	WT	NA	WT	WT	WT	WT	NA	MUT	MUT	WT	MUT	NA	NA	MUT	WT	MUT	MUT	MUT	WT	WT	WT	WT	WT	WT	WT	WT	WT	MUT	WT	WT
L8X6X-SM-1	L8X6X	-1.47058	26.4457	Maniema	NA	NA	NA	NA	NA	NA	NA	WT	MUT	MUT	MUT	WT	WT	NA	NA	NA	NA	NA	NA	NA	NA	NA	NA	NA	NA	NA	NA	NA	NA	NA	NA	NA	NA	NA	NA	NA	NA	NA	NA	NA	NA	NA	NA	NA	NA
L9J3H-SM-1	L9J3H	2.43544	21.8038	Mongala	NA	NA	NA	NA	NA	NA	NA	WT	WT	WT	WT	WT	WT	NA	NA	NA	NA	NA	NA	NA	NA	NA	NA	NA	NA	NA	NA	NA	NA	NA	NA	NA	NA	NA	NA	NA	NA	NA	NA	NA	NA	NA	NA	NA	NA
L9R8U-SM-1	L9R8U	-2.25613	26.2631	Maniema	NA	WT	NA	NA	WT	WT	WT	WT	WT	WT	WT	WT	WT	WT	WT	WT	NA	WT	WT	WT	WT	NA	NA	NA	WT	MUT	WT	WT	WT	WT	MUT	NA	NA	NA	NA	NA	WT	WT	WT	WT	WT	NA	MUT	NA	NA
L9S2P-SM-1	L9S2P	-7.29763	27.3652	Tanganyka	WT	NA	NA	NA	WT	WT	WT	WT	WT	WT	WT	WT	WT	WT	WT	WT	NA	WT	WT	WT	WT	NA	MUT	MUT	WT	MUT	WT	WT	WT	WT	MUT	MUT	MUT	WT	WT	NA	WT	WT	WT	WT	WT	WT	MUT	WT	WT
M1X6R-SM-1	M1X6R	-4.38117	15.2814	Kinshasa	NA	NA	NA	NA	NA	NA	NA	WT	MUT	MUT	MUT	WT	WT	NA	WT	MUT	NA	NA	NA	NA	NA	NA	NA	NA	NA	NA	NA	NA	NA	NA	NA	NA	NA	NA	NA	NA	NA	NA	NA	NA	NA	NA	NA	NA	NA
M2A1P-SM-1	M2A1P	-5.85386	16.1824	Kwango	NA	NA	NA	NA	NA	NA	NA	WT	WT	WT	WT	WT	WT	NA	NA	NA	NA	NA	NA	NA	NA	NA	NA	NA	NA	NA	NA	NA	NA	NA	NA	NA	NA	NA	NA	NA	NA	NA	NA	NA	NA	NA	NA	NA	NA
M2G1V-SM-1	M2G1V	0.581099	24.8259	Tshopo	WT	WT	WT	WT	WT	MUT	WT	WT	WT	WT	WT	WT	WT	WT	WT	WT	NA	WT	WT	WT	WT	NA	MUT	MUT	WT	MUT	WT	WT	MUT	WT	MUT	WT	WT	WT	WT	WT	WT	WT	WT	WT	WT	WT	MUT	WT	WT
M2M9K-SM-1	M2M9K	-1.69477	29.0623	Sud-Kivu	NA	NA	NA	NA	WT	NA	NA	WT	MUT	MUT	MUT	WT	WT	NA	MUT	WT	NA	NA	NA	NA	NA	NA	NA	NA	NA	NA	NA	NA	NA	NA	NA	NA	NA	NA	NA	NA	NA	NA	NA	NA	NA	NA	NA	WT	WT
M4P7N-SM-1	M4P7N	-6.98114	17.3894	Kwango	MUT	WT	WT	WT	WT	MUT	WT	WT	WT	WT	WT	WT	WT	WT	WT	WT	WT	WT	WT	WT	WT	WT	MUT	MUT	WT	MUT	WT	WT	MUT	WT	MUT	WT	WT	WT	WT	WT	WT	WT	WT	WT	WT	MUT	MUT	WT	WT
M4S6P-SM-1	M4S6P	-4.43468	15.3036	Kinshasa	NA	WT	NA	NA	WT	WT	WT	WT	MUT	MUT	MUT	WT	WT	NA	WT	MUT	NA	NA	NA	NA	NA	NA	MUT	MUT	WT	MUT	WT	WT	WT	WT	MUT	NA	NA	NA	NA	WT	WT	WT	WT	WT	WT	WT	WT	WT	WT
M6Q4N-SM-1	M6Q4N	-5.8529	17.256	Kwango	NA	NA	NA	NA	NA	NA	NA	WT	WT	WT	WT	WT	WT	NA	WT	NA	NA	NA	NA	NA	NA	NA	NA	NA	NA	NA	NA	NA	NA	NA	NA	NA	NA	NA	NA	NA	NA	NA	NA	NA	NA	NA	NA	NA	NA
M6Z0S-SM-1	M6Z0S	-5.24059	25.7252	Lomami	WT	MUT	WT	NA	WT	WT	WT	WT	WT	WT	WT	WT	WT	WT	WT	WT	NA	WT	WT	WT	WT	NA	MUT	WT	WT	MUT	WT	WT	MUT	WT	WT	WT	WT	WT	WT	WT	WT	WT	WT	WT	WT	WT	WT	WT	WT
M7Q4O-SM-1	M7Q4O	-10.73	25.4657	Lualaba	NA	NA	NA	NA	NA	NA	NA	WT	WT	WT	WT	WT	WT	NA	NA	WT	NA	NA	NA	NA	NA	NA	NA	NA	NA	NA	NA	NA	NA	NA	NA	NA	NA	NA	NA	NA	NA	NA	NA	NA	NA	NA	NA	NA	NA
M7V5U-SM-1	M7V5U	-10.595	22.3732	Lualaba	NA	WT	WT	NA	WT	WT	WT	WT	WT	WT	WT	WT	WT	WT	WT	WT	NA	NA	NA	NA	NA	NA	MUT	MUT	WT	MUT	WT	WT	WT	WT	MUT	WT	WT	WT	WT	WT	WT	WT	WT	WT	WT	MUT	WT	WT	WT
M7V8X-SM-1	M7V8X	2.86121	30.5376	Ituri	NA	NA	NA	NA	NA	NA	NA	WT	WT	WT	WT	WT	WT	NA	NA	NA	NA	NA	NA	NA	NA	NA	NA	NA	NA	NA	NA	NA	NA	NA	NA	NA	NA	NA	NA	NA	NA	NA	NA	NA	NA	NA	NA	NA	NA
M8L7N-SM-1	M8L7N	4.29496	20.9937	Nord-Ubangi	NA	NA	NA	NA	NA	NA	WT	WT	MUT	MUT	MUT	WT	WT	NA	WT	MUT	NA	NA	NA	NA	NA	NA	NA	NA	NA	NA	NA	NA	NA	NA	NA	NA	NA	NA	NA	NA	WT	WT	WT	WT	WT	NA	NA	WT	WT
N0Z1O-SM-1	N0Z1O	4.27137	20.9607	Nord-Ubangi	NA	WT	WT	NA	WT	MUT	WT	WT	MUT	MUT	MUT	WT	WT	WT	WT	WT	NA	WT	WT	WT	WT	NA	MUT	MUT	WT	MUT	WT	WT	MUT	WT	WT	WT	WT	WT	WT	WT	WT	WT	WT	WT	WT	WT	WT	WT	WT
N1G1V-SM-1	N1G1V	-5.45883	13.7195	Kongo Central	WT	WT	WT	WT	WT	MUT	WT	WT	MUT	MUT	MUT	WT	WT	MUT	WT	WT	WT	WT	WT	WT	WT	WT	MUT	MUT	WT	MUT	WT	WT	MUT	WT	MUT	MUT	WT	WT	WT	WT	WT	WT	WT	WT	WT	WT	MUT	WT	WT
N1U0J-SM-1	N1U0J	-9.45958	25.9149	Haut-Lomami	WT	WT	WT	WT	WT	WT	WT	WT	WT	WT	WT	WT	WT	WT	WT	WT	WT	WT	WT	WT	WT	NA	MUT	MUT	WT	MUT	WT	WT	WT	WT	WT	WT	WT	WT	WT	WT	WT	WT	WT	WT	WT	WT	MUT	WT	WT
N3C3V-SM-1	N3C3V	2.51246	22.3711	Mongala	NA	NA	NA	NA	NA	NA	NA	WT	WT	WT	WT	WT	WT	NA	NA	NA	NA	NA	NA	NA	NA	NA	NA	NA	NA	NA	NA	NA	NA	NA	NA	NA	NA	NA	NA	NA	NA	NA	NA	NA	NA	NA	NA	NA	NA
N4X0P-SM-1	N4X0P	1.98401	22.1763	Mongala	NA	NA	NA	NA	NA	WT	NA	WT	MUT	MUT	MUT	WT	WT	NA	WT	WT	NA	NA	NA	NA	NA	NA	NA	NA	NA	NA	NA	NA	NA	NA	NA	NA	NA	NA	NA	NA	NA	NA	NA	NA	NA	NA	NA	NA	NA
N6C2X-SM-1	N6C2X	0.220128	21.7951	Tshuapa	NA	NA	NA	NA	WT	WT	NA	WT	MUT	MUT	MUT	WT	WT	NA	WT	WT	NA	NA	NA	NA	NA	NA	NA	NA	NA	NA	NA	NA	WT	WT	MUT	NA	NA	NA	NA	NA	NA	NA	NA	NA	NA	NA	NA	NA	NA
N6E6E-SM-1	N6E6E	1.14002	19.6965	Equateur	WT	WT	WT	WT	WT	MUT	WT	WT	MUT	MUT	MUT	WT	WT	MUT	WT	MUT	WT	WT	WT	WT	WT	NA	MUT	MUT	WT	MUT	WT	WT	WT	WT	MUT	MUT	MUT	WT	WT	WT	WT	WT	WT	WT	WT	WT	MUT	WT	WT
N7L6M-SM-1	N7L6M	-11.705	27.5093	Haut-Katanga	NA	NA	NA	NA	WT	NA	NA	WT	WT	WT	WT	WT	WT	NA	NA	NA	NA	NA	NA	NA	NA	NA	NA	NA	NA	NA	NA	NA	NA	NA	NA	NA	NA	NA	NA	NA	NA	NA	NA	NA	NA	NA	NA	NA	NA
N7R9V-SM-1	N7R9V	-5.54424	14.66	Kongo Central	NA	NA	NA	NA	WT	NA	NA	WT	WT	WT	WT	WT	WT	WT	WT	WT	NA	NA	NA	NA	NA	NA	MUT	MUT	WT	MUT	NA	NA	MUT	WT	MUT	NA	NA	NA	NA	NA	NA	NA	NA	NA	NA	NA	NA	NA	NA
N9O1M-SM-1	N9O1M	-10.4609	22.4053	Lualaba	NA	NA	WT	NA	WT	MUT	WT	WT	WT	WT	WT	WT	WT	WT	WT	WT	NA	WT	WT	WT	WT	NA	MUT	WT	WT	MUT	WT	WT	NA	NA	NA	NA	NA	NA	NA	NA	WT	WT	WT	WT	WT	WT	MUT	WT	WT
O0E8B-SM-1	O0E8B	-6.11737	24.5369	Lomami	NA	NA	NA	NA	NA	NA	WT	WT	WT	WT	WT	WT	WT	NA	WT	WT	NA	NA	NA	NA	NA	NA	NA	NA	WT	MUT	WT	WT	NA	NA	NA	NA	NA	NA	NA	NA	WT	NA	NA	NA	NA	NA	NA	NA	NA
O0Q7M-SM-1	O0Q7M	-7.29763	27.3652	Tanganyka	NA	NA	NA	NA	WT	WT	WT	WT	MUT	MUT	MUT	WT	WT	MUT	WT	WT	NA	NA	NA	NA	NA	NA	NA	NA	NA	NA	NA	NA	NA	NA	NA	NA	NA	NA	NA	NA	NA	NA	NA	NA	NA	NA	NA	NA	NA
O1A6V-SM-1	O1A6V	-3.31263	17.4012	Kwilu	NA	WT	NA	NA	WT	WT	WT	WT	MUT	MUT	MUT	WT	WT	NA	WT	MUT	NA	WT	WT	WT	WT	NA	MUT	MUT	WT	MUT	NA	NA	WT	WT	MUT	NA	NA	NA	NA	WT	WT	WT	WT	WT	WT	NA	NA	WT	WT
O1T6P-SM-1	O1T6P	-2.89863	27.2583	Sud-Kivu	WT	MUT	WT	WT	WT	WT	WT	WT	WT	WT	WT	WT	WT	WT	WT	WT	WT	WT	WT	WT	WT	WT	MUT	MUT	WT	MUT	WT	WT	WT	WT	MUT	MUT	MUT	WT	WT	WT	WT	WT	WT	WT	WT	WT	MUT	WT	WT
O4M4J-SM-1	O4M4J	-6.11737	24.5369	Lomami	NA	NA	NA	NA	WT	WT	WT	WT	WT	WT	WT	WT	WT	WT	WT	WT	NA	WT	WT	WT	WT	NA	NA	NA	WT	MUT	WT	WT	NA	NA	NA	NA	NA	NA	NA	NA	NA	NA	NA	NA	NA	NA	NA	NA	NA
O4W5U-SM-1	O4W5U	-1.18653	23.2348	Tshuapa	NA	NA	NA	NA	NA	NA	NA	WT	WT	WT	WT	WT	WT	NA	NA	NA	NA	NA	NA	NA	NA	NA	NA	NA	NA	NA	NA	NA	NA	NA	NA	NA	NA	NA	NA	NA	NA	NA	NA	NA	NA	NA	NA	NA	NA
O5D7E-SM-1	O5D7E	1.36209	30.4146	Ituri	NA	NA	NA	NA	NA	WT	WT	WT	MUT	MUT	MUT	WT	WT	NA	WT	WT	WT	WT	WT	WT	WT	NA	NA	NA	NA	NA	NA	NA	WT	WT	MUT	NA	NA	NA	NA	NA	NA	NA	NA	NA	NA	NA	NA	NA	NA
O5Y2U-SM-1	O5Y2U	1.75939	20.3959	Mongala	WT	MUT	NA	NA	NA	WT	WT	WT	WT	WT	WT	WT	WT	NA	WT	WT	NA	NA	NA	NA	NA	NA	MUT	MUT	WT	MUT	NA	NA	NA	NA	NA	NA	NA	NA	NA	NA	NA	NA	NA	NA	NA	NA	NA	NA	NA
O6W4V-SM-1	O6W4V	-5.72133	26.1245	Tanganyka	NA	WT	WT	WT	WT	WT	WT	WT	WT	WT	WT	WT	WT	WT	WT	WT	WT	WT	WT	WT	WT	NA	MUT	MUT	WT	MUT	WT	WT	WT	WT	MUT	WT	WT	WT	WT	WT	WT	WT	WT	WT	WT	WT	MUT	WT	WT
O6X1T-SM-1	O6X1T	-4.06692	26.2555	Maniema	WT	WT	NA	NA	WT	WT	WT	WT	MUT	MUT	MUT	WT	WT	WT	WT	WT	NA	WT	WT	WT	WT	NA	MUT	MUT	WT	MUT	WT	WT	WT	WT	MUT	MUT	WT	WT	WT	WT	WT	WT	WT	WT	WT	WT	WT	WT	WT
O7B8F-SM-1	O7B8F	-6.40574	26.1358	Tanganyka	NA	NA	NA	NA	NA	NA	NA	WT	WT	WT	WT	WT	WT	NA	NA	WT	NA	NA	NA	NA	NA	NA	NA	NA	NA	NA	NA	NA	NA	NA	NA	NA	NA	NA	NA	NA	NA	NA	NA	NA	NA	NA	NA	NA	NA
O8O2N-SM-1	O8O2N	-1.27489	18.0625	Mai-Ndombe	WT	WT	WT	WT	WT	WT	WT	WT	MUT	MUT	MUT	WT	WT	MUT	WT	MUT	WT	WT	WT	WT	WT	WT	MUT	MUT	WT	MUT	WT	WT	WT	WT	MUT	WT	WT	WT	WT	WT	WT	WT	WT	WT	WT	WT	MUT	WT	WT
O8Q7U-SM-1	O8Q7U	-0.571292	20.1042	Equateur	NA	WT	WT	WT	WT	WT	WT	WT	MUT	MUT	MUT	WT	WT	MUT	WT	MUT	NA	WT	WT	WT	WT	NA	MUT	MUT	WT	MUT	WT	WT	WT	WT	MUT	NA	NA	NA	NA	WT	WT	WT	WT	WT	WT	NA	NA	WT	WT
O9J8P-SM-1	O9J8P	4.37854	19.9959	Nord-Ubangi	WT	WT	WT	NA	WT	MUT	WT	WT	WT	WT	WT	WT	WT	WT	WT	WT	NA	WT	WT	WT	WT	NA	MUT	MUT	WT	MUT	WT	WT	MUT	WT	MUT	WT	WT	WT	WT	WT	WT	WT	WT	WT	WT	WT	MUT	WT	WT
P1P2I-SM-1	P1P2I	-7.21494	23.7405	Lomami	WT	MUT	WT	WT	WT	WT	WT	WT	MUT	MUT	MUT	WT	WT	MUT	WT	WT	WT	WT	WT	WT	WT	NA	MUT	MUT	WT	MUT	WT	WT	MUT	WT	MUT	WT	WT	WT	WT	WT	WT	WT	WT	WT	WT	WT	WT	WT	WT
P2R4N-SM-1	P2R4N	2.77687	26.7325	Bas-Uele	NA	NA	NA	NA	WT	WT	WT	WT	WT	WT	WT	WT	WT	WT	WT	WT	NA	WT	WT	WT	WT	NA	MUT	WT	WT	MUT	NA	NA	WT	WT	WT	NA	NA	NA	NA	NA	NA	NA	NA	NA	NA	WT	WT	NA	NA
P3C9E-SM-1	P3C9E	-5.22567	12.8192	Kongo Central	WT	MUT	WT	WT	WT	WT	WT	WT	MUT	MUT	MUT	WT	MUT	MUT	WT	MUT	WT	WT	WT	WT	WT	NA	MUT	MUT	WT	MUT	WT	WT	WT	WT	MUT	NA	NA	NA	NA	WT	WT	WT	WT	WT	WT	WT	MUT	WT	WT
P3D3Y-SM-1	P3D3Y	1.98401	22.1763	Mongala	NA	WT	WT	NA	WT	WT	WT	WT	MUT	MUT	MUT	WT	WT	MUT	WT	MUT	NA	WT	WT	WT	WT	NA	MUT	MUT	WT	MUT	WT	WT	WT	WT	MUT	MUT	WT	WT	WT	WT	WT	WT	WT	WT	WT	WT	WT	WT	WT
P3M3I-SM-1	P3M3I	-0.597987	21.0808	Tshuapa	NA	NA	WT	WT	WT	WT	WT	WT	MUT	MUT	MUT	WT	WT	MUT	WT	MUT	WT	WT	WT	WT	WT	NA	MUT	MUT	WT	MUT	WT	WT	WT	WT	MUT	WT	WT	WT	WT	WT	WT	WT	WT	WT	WT	MUT	WT	WT	WT
P3O7O-SM-1	P3O7O	1.24005	29.6908	Ituri	WT	MUT	WT	WT	WT	WT	WT	WT	MUT	MUT	MUT	WT	WT	MUT	WT	MUT	WT	WT	WT	WT	WT	NA	MUT	MUT	WT	MUT	WT	WT	WT	WT	MUT	MUT	MUT	WT	WT	WT	WT	WT	WT	WT	WT	MUT	WT	WT	WT
P4B4Y-SM-1	P4B4Y	-1.28868	28.7676	Nord-Kivu	NA	NA	NA	NA	WT	NA	NA	WT	MUT	MUT	MUT	WT	WT	NA	NA	NA	NA	NA	NA	NA	NA	NA	NA	NA	NA	NA	NA	NA	NA	NA	NA	NA	NA	NA	NA	NA	NA	NA	NA	NA	NA	NA	NA	NA	NA
P4S4Q-SM-1	P4S4Q	-4.418	15.4201	Kinshasa	WT	WT	WT	WT	WT	WT	WT	WT	MUT	MUT	MUT	WT	WT	MUT	WT	MUT	WT	WT	WT	WT	WT	NA	MUT	MUT	WT	MUT	WT	WT	WT	WT	MUT	WT	WT	WT	WT	WT	WT	WT	WT	WT	WT	WT	MUT	WT	WT
P5E9I-SM-1	P5E9I	-10.595	22.3732	Lualaba	NA	NA	NA	NA	NA	NA	WT	WT	WT	WT	WT	WT	WT	WT	WT	WT	NA	NA	NA	NA	NA	NA	NA	NA	NA	NA	NA	NA	NA	NA	NA	WT	WT	WT	WT	NA	WT	WT	WT	WT	WT	NA	NA	NA	NA
P5U8X-SM-1	P5U8X	-4.38117	15.2814	Kinshasa	NA	NA	NA	NA	NA	NA	NA	WT	WT	WT	WT	WT	WT	NA	NA	MUT	NA	NA	NA	NA	NA	NA	MUT	MUT	WT	MUT	NA	NA	NA	NA	NA	NA	NA	NA	NA	NA	NA	NA	NA	NA	NA	NA	NA	NA	NA
P5W0R-SM-1	P5W0R	-5.92545	22.4112	Kasai-Central	WT	WT	WT	NA	WT	MUT	WT	WT	WT	WT	WT	WT	WT	WT	WT	WT	NA	WT	WT	WT	WT	NA	MUT	WT	WT	MUT	WT	WT	WT	WT	MUT	MUT	WT	WT	WT	WT	WT	WT	WT	WT	WT	WT	WT	WT	WT
P6F9K-SM-1	P6F9K	-5.03981	18.807	Kwilu	NA	WT	WT	NA	WT	WT	WT	WT	WT	WT	WT	WT	WT	WT	WT	WT	NA	WT	WT	WT	WT	NA	MUT	WT	WT	MUT	WT	WT	WT	WT	MUT	NA	NA	NA	NA	WT	WT	WT	WT	WT	WT	WT	WT	WT	WT
P6K0G-SM-1	P6K0G	-4.58372	16.9889	Kwango	WT	WT	WT	WT	WT	WT	WT	WT	MUT	MUT	MUT	WT	WT	MUT	WT	WT	WT	WT	WT	WT	WT	NA	MUT	MUT	WT	MUT	WT	WT	WT	WT	MUT	MUT	WT	WT	WT	WT	WT	WT	WT	WT	WT	MUT	WT	WT	WT
P7J1H-SM-1	P7J1H	1.36209	30.4146	Ituri	NA	NA	NA	NA	NA	NA	NA	WT	MUT	MUT	MUT	WT	WT	NA	WT	NA	NA	NA	NA	NA	NA	NA	NA	NA	WT	MUT	WT	WT	NA	NA	NA	NA	NA	NA	NA	NA	NA	NA	NA	NA	NA	NA	NA	NA	NA
P9D7J-SM-1	P9D7J	-1.62904	27.1096	Maniema	WT	WT	WT	WT	WT	MUT	WT	WT	WT	WT	WT	WT	WT	WT	WT	WT	WT	WT	WT	WT	WT	WT	MUT	MUT	WT	MUT	WT	WT	WT	WT	MUT	MUT	MUT	WT	WT	WT	WT	WT	WT	WT	WT	WT	MUT	MUT	WT
Q0M5I-SM-1	Q0M5I	-6.47108	16.8043	Kwango	WT	WT	WT	WT	WT	WT	WT	WT	MUT	MUT	MUT	WT	WT	WT	WT	WT	WT	WT	WT	WT	WT	NA	MUT	MUT	WT	MUT	WT	WT	MUT	WT	MUT	WT	WT	WT	WT	WT	WT	WT	WT	WT	WT	WT	WT	WT	WT
Q0T9T-SM-1	Q0T9T	-7.06589	23.9623	Lomami	WT	WT	WT	WT	WT	WT	WT	WT	WT	WT	WT	WT	WT	WT	WT	WT	WT	WT	WT	WT	WT	NA	MUT	MUT	WT	MUT	WT	WT	WT	WT	MUT	WT	WT	WT	WT	WT	WT	WT	WT	WT	WT	MUT	MUT	WT	WT
Q0Z3T-SM-1	Q0Z3T	-7.41573	17.7899	Kwango	NA	NA	WT	NA	WT	WT	WT	WT	WT	WT	WT	WT	WT	WT	WT	WT	NA	NA	NA	NA	NA	NA	MUT	MUT	WT	MUT	WT	WT	WT	WT	MUT	NA	NA	NA	NA	NA	WT	NA	NA	NA	NA	NA	WT	WT	WT
Q1N7M-SM-1	Q1N7M	-1.13945	19.1086	Mai-Ndombe	WT	WT	WT	WT	MUT	MUT	WT	WT	MUT	MUT	MUT	WT	WT	MUT	WT	MUT	WT	WT	WT	WT	WT	NA	MUT	MUT	WT	MUT	WT	WT	MUT	WT	MUT	MUT	MUT	WT	WT	WT	WT	WT	WT	WT	WT	MUT	MUT	MUT	WT
Q2T2O-SM-1	Q2T2O	-10.1523	28.0999	Haut-Katanga	WT	MUT	WT	WT	WT	MUT	WT	WT	WT	WT	WT	WT	WT	WT	WT	WT	WT	WT	WT	WT	WT	NA	MUT	MUT	WT	MUT	WT	WT	WT	WT	MUT	MUT	WT	WT	WT	WT	WT	WT	WT	WT	WT	WT	MUT	WT	WT
Q2Y6X-SM-1	Q2Y6X	-3.68073	23.7661	Sankuru	NA	WT	NA	NA	WT	MUT	WT	WT	MUT	MUT	MUT	WT	WT	WT	WT	WT	NA	WT	WT	WT	WT	NA	MUT	MUT	WT	MUT	WT	WT	WT	WT	MUT	WT	WT	WT	WT	WT	WT	WT	WT	WT	WT	MUT	WT	WT	WT
Q3Y2U-SM-1	Q3Y2U	-5.45036	21.1196	Kasai	NA	NA	NA	NA	NA	NA	NA	WT	MUT	MUT	MUT	WT	WT	NA	NA	WT	NA	NA	NA	NA	NA	NA	NA	NA	NA	NA	NA	NA	NA	NA	NA	NA	NA	NA	NA	NA	NA	NA	NA	NA	NA	NA	NA	NA	NA
Q4E9I-SM-1	Q4E9I	-3.68073	23.7661	Sankuru	NA	NA	NA	NA	NA	NA	NA	WT	MUT	MUT	MUT	WT	WT	NA	NA	NA	NA	NA	NA	NA	NA	NA	NA	NA	NA	NA	NA	NA	NA	NA	NA	NA	NA	NA	NA	NA	NA	NA	NA	NA	NA	NA	NA	NA	NA
Q4J9N-SM-1	Q4J9N	2.8055	18.9856	Sud-Ubangi	WT	WT	WT	WT	WT	MUT	WT	WT	MUT	MUT	MUT	WT	WT	MUT	WT	MUT	WT	WT	WT	WT	WT	NA	MUT	MUT	WT	MUT	WT	WT	MUT	WT	MUT	WT	WT	WT	WT	WT	WT	WT	WT	WT	WT	MUT	MUT	WT	WT
Q4N1J-SM-1	Q4N1J	-3.3102	24.048	Sankuru	WT	WT	WT	WT	WT	MUT	WT	WT	MUT	MUT	MUT	WT	WT	MUT	WT	WT	WT	WT	WT	WT	WT	WT	MUT	MUT	WT	MUT	WT	WT	WT	WT	WT	WT	WT	WT	WT	WT	WT	WT	WT	WT	WT	MUT	WT	WT	WT
Q4X4W-SM-1	Q4X4W	-11.1682	26.8878	Haut-Katanga	NA	NA	NA	NA	NA	NA	NA	WT	WT	WT	WT	WT	WT	NA	WT	WT	NA	NA	NA	NA	NA	NA	NA	NA	NA	NA	NA	NA	NA	NA	NA	NA	NA	NA	NA	NA	NA	NA	NA	NA	NA	NA	NA	NA	NA
Q5F6H-SM-1	Q5F6H	-6.73903	23.9668	Lomami	NA	WT	WT	NA	WT	WT	WT	WT	WT	WT	WT	WT	WT	WT	WT	WT	NA	NA	NA	NA	NA	NA	WT	WT	WT	MUT	WT	WT	WT	WT	MUT	WT	WT	WT	WT	WT	WT	WT	WT	WT	WT	WT	MUT	WT	WT
Q5G9L-SM-1	Q5G9L	-6.47108	16.8043	Kwango	WT	WT	WT	WT	WT	MUT	WT	WT	MUT	MUT	MUT	WT	WT	MUT	WT	WT	WT	WT	WT	WT	WT	NA	MUT	MUT	WT	MUT	WT	WT	WT	WT	MUT	MUT	WT	WT	WT	WT	WT	WT	WT	WT	WT	WT	MUT	WT	WT
Q5Q4Q-SM-1	Q5Q4Q	1.75202	30.2175	Ituri	WT	WT	NA	NA	WT	WT	WT	WT	MUT	MUT	MUT	WT	WT	NA	WT	WT	NA	WT	WT	WT	WT	NA	MUT	MUT	WT	MUT	NA	NA	WT	WT	WT	NA	NA	NA	NA	NA	WT	WT	WT	WT	WT	MUT	WT	WT	WT
Q7N2N-SM-1	Q7N2N	-6.00901	23.3643	Kasai-Oriental	WT	WT	WT	WT	WT	WT	WT	WT	MUT	MUT	MUT	WT	WT	WT	WT	WT	NA	WT	WT	WT	WT	NA	WT	MUT	WT	MUT	WT	WT	WT	WT	WT	WT	WT	WT	WT	WT	WT	WT	WT	WT	WT	WT	WT	WT	WT
Q8C4F-SM-1	Q8C4F	-5.85386	16.1824	Kwango	NA	WT	NA	WT	WT	WT	WT	WT	MUT	MUT	MUT	WT	WT	MUT	WT	WT	NA	WT	WT	WT	WT	NA	NA	NA	WT	MUT	WT	WT	WT	WT	MUT	NA	NA	NA	NA	WT	WT	WT	WT	WT	WT	MUT	MUT	NA	NA
Q8K4N-SM-1	Q8K4N	1.24005	29.6908	Ituri	NA	NA	NA	NA	WT	MUT	WT	WT	MUT	MUT	MUT	WT	WT	MUT	WT	WT	NA	NA	NA	NA	NA	NA	MUT	WT	WT	MUT	WT	WT	WT	WT	MUT	MUT	WT	WT	WT	NA	WT	NA	NA	NA	NA	NA	MUT	WT	WT
Q8M0L-SM-1	Q8M0L	-3.68073	23.7661	Sankuru	WT	NA	WT	NA	WT	WT	WT	WT	WT	WT	WT	WT	WT	WT	WT	WT	WT	NA	NA	NA	NA	NA	NA	NA	WT	MUT	WT	WT	WT	WT	MUT	MUT	MUT	WT	WT	NA	WT	WT	WT	WT	WT	NA	WT	WT	WT
Q8Q5U-SM-1	Q8Q5U	-4.64629	15.4012	Kongo Central	NA	NA	NA	NA	WT	MUT	WT	WT	MUT	MUT	MUT	WT	WT	MUT	WT	WT	NA	WT	WT	WT	WT	NA	MUT	MUT	WT	MUT	WT	WT	MUT	WT	MUT	NA	NA	NA	NA	NA	WT	WT	WT	WT	WT	WT	MUT	WT	WT
Q9T2V-SM-1	Q9T2V	-12.6071	29.5524	Haut-Katanga	NA	NA	NA	NA	WT	WT	WT	WT	WT	WT	WT	WT	WT	NA	WT	WT	NA	NA	NA	NA	NA	NA	MUT	MUT	WT	MUT	NA	NA	WT	WT	WT	NA	NA	NA	NA	NA	NA	NA	NA	NA	NA	WT	WT	WT	WT
Q9U7C-SM-1	Q9U7C	-0.787966	26.4377	Maniema	NA	NA	NA	NA	WT	NA	WT	WT	WT	WT	WT	WT	WT	NA	WT	WT	NA	NA	NA	NA	NA	NA	NA	NA	NA	NA	NA	NA	NA	NA	NA	NA	NA	NA	NA	NA	NA	NA	NA	NA	NA	NA	NA	WT	WT
R0U7T-SM-1	R0U7T	1.75202	30.2175	Ituri	NA	NA	WT	WT	WT	WT	WT	WT	MUT	MUT	MUT	WT	WT	NA	WT	WT	WT	WT	WT	WT	WT	NA	MUT	MUT	WT	MUT	WT	WT	WT	WT	MUT	MUT	WT	WT	WT	WT	WT	WT	WT	WT	WT	NA	NA	WT	WT
R1G5E-SM-1	R1G5E	-5.94081	22.3369	Kasai-Central	NA	NA	NA	NA	WT	NA	NA	WT	MUT	MUT	MUT	WT	WT	NA	WT	WT	NA	NA	NA	NA	NA	NA	NA	NA	NA	NA	NA	NA	NA	NA	NA	NA	NA	NA	NA	NA	NA	NA	NA	NA	NA	NA	NA	NA	NA
R2N5M-SM-1	R2N5M	-7.82815	26.904	Haut-Lomami	NA	NA	NA	NA	WT	NA	WT	WT	WT	WT	WT	WT	WT	NA	WT	WT	NA	WT	WT	WT	WT	NA	MUT	MUT	WT	MUT	NA	NA	WT	WT	WT	NA	NA	NA	NA	NA	WT	NA	NA	NA	NA	NA	WT	WT	WT
R2R6R-SM-1	R2R6R	-7.154	23.4971	Lomami	NA	WT	NA	WT	WT	WT	WT	WT	WT	WT	WT	WT	WT	WT	WT	WT	NA	NA	NA	NA	NA	NA	MUT	WT	WT	MUT	WT	WT	WT	WT	MUT	MUT	WT	WT	WT	WT	WT	WT	WT	WT	WT	WT	WT	WT	WT
R5D7H-SM-1	R5D7H	4.26139	18.64	Sud-Ubangi	NA	WT	NA	NA	NA	WT	WT	WT	WT	WT	WT	WT	WT	NA	WT	WT	NA	NA	NA	NA	NA	NA	MUT	MUT	WT	MUT	NA	NA	NA	NA	NA	NA	NA	NA	NA	NA	NA	NA	NA	NA	NA	NA	NA	NA	NA
R5G9M-SM-1	R5G9M	0.410083	29.2097	Nord-Kivu	WT	NA	WT	WT	WT	WT	WT	WT	MUT	MUT	MUT	WT	WT	MUT	MUT	WT	WT	NA	NA	NA	NA	NA	MUT	WT	WT	MUT	WT	WT	WT	WT	MUT	MUT	MUT	WT	WT	WT	WT	WT	WT	WT	WT	WT	WT	WT	WT
R5O7S-SM-1	R5O7S	-6.99919	23.4372	Lomami	NA	NA	NA	WT	WT	WT	WT	WT	MUT	MUT	MUT	WT	WT	WT	WT	WT	NA	WT	WT	WT	WT	NA	MUT	MUT	WT	MUT	WT	WT	WT	WT	MUT	NA	NA	NA	NA	WT	WT	WT	WT	WT	WT	MUT	MUT	WT	WT
R6U6Y-SM-1	R6U6Y	-1.62904	27.1096	Maniema	WT	NA	WT	NA	WT	MUT	WT	WT	MUT	MUT	MUT	WT	WT	MUT	MUT	MUT	WT	WT	WT	WT	WT	NA	MUT	MUT	WT	MUT	WT	WT	WT	WT	MUT	WT	WT	WT	WT	WT	WT	WT	WT	WT	WT	WT	WT	MUT	WT
R6Z2Z-SM-1	R6Z2Z	-10.6897	25.449	Lualaba	NA	NA	NA	NA	NA	NA	NA	NA	NA	NA	NA	NA	NA	NA	WT	NA	NA	NA	NA	NA	NA	NA	NA	NA	NA	NA	NA	NA	NA	NA	NA	NA	NA	NA	NA	NA	NA	NA	NA	NA	NA	NA	NA	NA	NA
R7A0Y-SM-1	R7A0Y	-6.75677	29.4774	Tanganyka	NA	WT	NA	NA	WT	WT	WT	WT	MUT	MUT	MUT	WT	WT	MUT	WT	WT	NA	WT	WT	WT	WT	NA	NA	NA	NA	NA	NA	NA	WT	WT	WT	NA	NA	NA	NA	WT	NA	WT	WT	WT	WT	WT	MUT	WT	WT
R7A6F-SM-1	R7A6F	-4.6475	27.1924	Maniema	NA	NA	NA	NA	NA	NA	NA	WT	WT	WT	WT	WT	WT	NA	WT	WT	NA	WT	WT	WT	WT	NA	NA	NA	NA	NA	NA	NA	NA	NA	NA	NA	NA	NA	NA	NA	WT	NA	NA	NA	NA	NA	NA	NA	NA
R7W4Z-SM-1	R7W4Z	-5.37128	27.624	Tanganyka	NA	NA	NA	NA	WT	WT	WT	WT	WT	WT	WT	WT	WT	WT	WT	WT	NA	NA	NA	NA	NA	NA	WT	WT	WT	MUT	WT	WT	WT	WT	WT	NA	NA	NA	NA	WT	WT	WT	WT	WT	WT	NA	NA	WT	WT
R8U2W-SM-1	R8U2W	-6.14245	24.4869	Lomami	WT	WT	WT	WT	WT	WT	WT	WT	WT	WT	WT	WT	WT	WT	WT	WT	WT	WT	WT	WT	WT	WT	MUT	WT	WT	MUT	WT	WT	WT	WT	MUT	WT	WT	WT	WT	WT	WT	WT	WT	WT	WT	WT	MUT	WT	WT
S0N6M-SM-1	S0N6M	-4.29609	27.1023	Maniema	NA	WT	NA	NA	WT	MUT	WT	WT	WT	WT	WT	WT	WT	WT	WT	WT	NA	WT	WT	WT	WT	NA	MUT	MUT	WT	MUT	WT	WT	WT	WT	WT	WT	WT	WT	WT	WT	WT	WT	WT	WT	WT	NA	WT	WT	WT
S1J0D-SM-1	S1J0D	2.14582	21.4968	Mongala	NA	NA	NA	WT	WT	WT	WT	WT	MUT	MUT	MUT	WT	WT	MUT	WT	WT	NA	NA	NA	NA	NA	NA	MUT	MUT	WT	MUT	NA	NA	WT	WT	MUT	WT	WT	WT	WT	NA	WT	WT	WT	WT	WT	NA	NA	NA	NA
S1W5V-SM-1	S1W5V	-6.19006	28.0626	Tanganyka	WT	WT	NA	WT	WT	WT	WT	WT	WT	WT	WT	WT	WT	NA	WT	WT	WT	WT	WT	WT	WT	NA	WT	MUT	WT	MUT	NA	NA	WT	WT	MUT	NA	NA	NA	NA	NA	WT	WT	WT	WT	WT	WT	WT	WT	WT
S2S2P-SM-1	S2S2P	4.95789	19.223	Nord-Ubangi	NA	WT	NA	NA	NA	NA	NA	WT	WT	WT	WT	WT	WT	NA	WT	WT	NA	WT	WT	WT	WT	NA	NA	NA	NA	NA	NA	NA	NA	NA	NA	WT	WT	WT	WT	NA	NA	NA	NA	NA	NA	WT	MUT	WT	WT
S3M7P-SM-1	S3M7P	-4.38541	15.267	Kinshasa	NA	NA	NA	NA	NA	NA	NA	WT	MUT	MUT	MUT	WT	WT	NA	NA	NA	NA	NA	NA	NA	NA	NA	NA	NA	NA	NA	NA	NA	NA	NA	NA	NA	NA	NA	NA	NA	NA	NA	NA	NA	NA	NA	NA	NA	NA
S3T1Q-SM-1	S3T1Q	-1.47944	28.1073	Nord-Kivu	NA	NA	NA	NA	NA	NA	NA	WT	MUT	MUT	MUT	WT	WT	NA	NA	NA	NA	NA	NA	NA	NA	NA	NA	NA	NA	NA	NA	NA	NA	NA	NA	NA	NA	NA	NA	NA	NA	NA	NA	NA	NA	NA	NA	NA	NA
S3U9Z-SM-1	S3U9Z	-5.17255	12.98	Kongo Central	WT	MUT	WT	NA	WT	WT	WT	WT	MUT	MUT	MUT	WT	WT	MUT	WT	MUT	WT	WT	WT	WT	WT	NA	MUT	MUT	WT	MUT	WT	WT	WT	WT	MUT	WT	WT	WT	WT	NA	WT	WT	WT	WT	WT	MUT	MUT	WT	WT
S4I2H-SM-1	S4I2H	-6.54332	22.242	Kasai-Central	NA	NA	NA	NA	NA	NA	NA	WT	WT	WT	WT	WT	WT	NA	NA	WT	NA	NA	NA	NA	NA	NA	NA	NA	NA	NA	NA	NA	NA	NA	NA	NA	NA	NA	NA	NA	NA	NA	NA	NA	NA	NA	NA	NA	NA
S4I5K-SM-1	S4I5K	-4.93485	14.1352	Kongo Central	WT	WT	WT	NA	WT	WT	WT	WT	MUT	MUT	MUT	WT	WT	MUT	WT	WT	NA	WT	WT	WT	WT	NA	MUT	MUT	WT	MUT	WT	WT	WT	WT	MUT	WT	WT	WT	WT	WT	WT	WT	WT	WT	WT	WT	MUT	WT	WT
S4K1I-SM-1	S4K1I	-6.14281	20.5909	Kasai	NA	WT	NA	NA	WT	WT	WT	WT	WT	WT	WT	WT	WT	WT	WT	WT	NA	WT	WT	WT	WT	NA	NA	NA	WT	MUT	WT	WT	WT	WT	MUT	NA	NA	NA	NA	NA	NA	WT	WT	WT	WT	NA	NA	WT	WT
S4S6V-SM-1	S4S6V	-4.96892	23.4225	Sankuru	NA	NA	NA	NA	NA	NA	WT	WT	MUT	MUT	MUT	WT	WT	NA	WT	WT	NA	WT	WT	WT	WT	NA	NA	NA	NA	NA	NA	NA	WT	WT	MUT	NA	NA	NA	NA	NA	NA	NA	NA	NA	NA	NA	NA	NA	NA
S6H8O-SM-1	S6H8O	2.74598	23.7858	Bas-Uele	WT	WT	WT	WT	WT	WT	WT	WT	WT	WT	WT	WT	WT	WT	WT	WT	WT	WT	WT	WT	WT	WT	MUT	WT	WT	MUT	WT	WT	MUT	WT	MUT	MUT	WT	WT	WT	WT	WT	WT	WT	WT	WT	WT	MUT	WT	WT
S6J2K-SM-1	S6J2K	-9.80712	22.7182	Lualaba	WT	WT	WT	NA	WT	MUT	WT	WT	WT	WT	WT	WT	WT	WT	WT	WT	WT	WT	WT	WT	WT	NA	MUT	MUT	WT	MUT	NA	NA	MUT	WT	MUT	WT	WT	WT	WT	WT	WT	WT	WT	WT	WT	WT	MUT	WT	WT
S6K6P-SM-1	S6K6P	-5.37128	27.624	Tanganyka	WT	WT	WT	WT	WT	MUT	WT	WT	WT	WT	WT	WT	WT	WT	WT	WT	WT	WT	WT	WT	WT	NA	MUT	MUT	WT	MUT	WT	WT	MUT	WT	WT	WT	WT	WT	WT	WT	WT	WT	WT	WT	WT	WT	MUT	WT	WT
S6O6T-SM-1	S6O6T	-9.44427	22.8357	Lualaba	WT	MUT	NA	WT	WT	WT	WT	WT	WT	WT	WT	WT	WT	WT	WT	WT	NA	WT	WT	WT	WT	NA	MUT	MUT	WT	MUT	NA	NA	WT	WT	WT	NA	NA	NA	NA	WT	NA	NA	NA	NA	NA	WT	WT	WT	WT
S6O9W-SM-1	S6O9W	-3.33481	28.1197	Sud-Kivu	NA	NA	NA	NA	NA	NA	NA	WT	MUT	MUT	MUT	WT	WT	NA	NA	MUT	NA	NA	NA	NA	NA	NA	NA	NA	NA	NA	NA	NA	NA	NA	NA	NA	NA	NA	NA	NA	NA	NA	NA	NA	NA	NA	NA	NA	NA
S6V3X-SM-1	S6V3X	-5.342	14.2183	Kongo Central	WT	MUT	WT	WT	WT	MUT	WT	WT	MUT	MUT	MUT	WT	WT	MUT	WT	WT	WT	WT	WT	WT	WT	WT	MUT	MUT	WT	MUT	WT	WT	WT	WT	MUT	WT	WT	WT	WT	WT	WT	WT	WT	WT	WT	WT	MUT	WT	WT
S7B4F-SM-1	S7B4F	0.506563	29.389	Nord-Kivu	NA	NA	NA	NA	NA	NA	NA	WT	MUT	MUT	MUT	WT	WT	NA	WT	NA	NA	NA	NA	NA	NA	NA	NA	NA	NA	NA	NA	NA	NA	NA	NA	MUT	MUT	WT	WT	NA	NA	NA	NA	NA	NA	MUT	WT	NA	NA
S7O4S-SM-1	S7O4S	0.220128	21.7951	Tshuapa	WT	WT	WT	WT	WT	WT	WT	WT	MUT	MUT	MUT	WT	WT	MUT	WT	WT	WT	WT	WT	WT	WT	NA	MUT	MUT	WT	MUT	WT	WT	WT	WT	MUT	WT	WT	WT	WT	WT	WT	WT	WT	WT	WT	MUT	WT	WT	WT
S8J6Q-SM-1	S8J6Q	-3.75077	26.6198	Maniema	NA	NA	NA	NA	NA	NA	NA	WT	WT	WT	WT	WT	WT	NA	WT	NA	NA	WT	WT	WT	WT	NA	NA	NA	NA	NA	NA	NA	NA	NA	NA	NA	NA	NA	NA	NA	NA	NA	NA	NA	NA	NA	NA	NA	NA
S8W1Y-SM-1	S8W1Y	-5.85386	16.1824	Kwango	NA	WT	NA	WT	WT	WT	WT	WT	WT	WT	WT	WT	WT	WT	WT	WT	WT	NA	NA	NA	NA	NA	MUT	WT	WT	MUT	WT	WT	WT	WT	MUT	WT	WT	WT	WT	NA	WT	WT	WT	WT	WT	WT	MUT	WT	WT
S8Z5G-SM-1	S8Z5G	-3.33481	28.1197	Sud-Kivu	NA	NA	NA	NA	WT	WT	WT	WT	MUT	MUT	MUT	WT	WT	MUT	WT	WT	NA	NA	NA	NA	NA	NA	NA	NA	WT	MUT	WT	WT	WT	WT	MUT	NA	NA	NA	NA	NA	WT	WT	WT	WT	WT	NA	NA	WT	WT
T0D2Y-SM-1	T0D2Y	2.74598	23.7858	Bas-Uele	NA	WT	WT	WT	WT	WT	WT	WT	WT	WT	WT	WT	WT	WT	WT	WT	NA	WT	WT	WT	WT	NA	WT	WT	WT	MUT	WT	WT	MUT	WT	WT	WT	WT	WT	WT	WT	WT	WT	WT	WT	WT	WT	WT	WT	WT
T1G9K-SM-1	T1G9K	3.36646	20.8924	Nord-Ubangi	NA	NA	NA	NA	WT	MUT	WT	WT	WT	WT	WT	WT	WT	WT	WT	WT	NA	NA	NA	NA	NA	NA	NA	NA	NA	NA	NA	NA	MUT	WT	MUT	WT	WT	WT	WT	NA	NA	NA	NA	NA	NA	NA	NA	NA	NA
T2I1F-SM-1	T2I1F	4.12551	22.833	Bas-Uele	WT	WT	WT	WT	WT	MUT	WT	WT	WT	WT	WT	WT	WT	WT	WT	WT	WT	WT	WT	WT	WT	NA	MUT	MUT	WT	MUT	WT	WT	MUT	WT	MUT	WT	WT	WT	WT	WT	WT	WT	WT	WT	WT	WT	MUT	WT	WT
T2L2J-SM-1	T2L2J	-3.71301	16.7452	Mai-Ndombe	WT	WT	WT	WT	WT	WT	WT	WT	WT	WT	WT	WT	WT	WT	WT	WT	WT	WT	WT	WT	WT	NA	MUT	WT	WT	MUT	WT	WT	MUT	WT	MUT	WT	WT	WT	WT	WT	WT	WT	WT	WT	WT	WT	MUT	WT	WT
T2L8P-SM-1	T2L8P	-2.63782	26.4273	Maniema	NA	WT	NA	NA	WT	NA	WT	WT	MUT	MUT	MUT	WT	WT	WT	WT	WT	NA	NA	NA	NA	NA	NA	NA	NA	WT	MUT	WT	WT	WT	WT	MUT	NA	NA	NA	NA	NA	NA	NA	NA	NA	NA	NA	NA	WT	WT
T3J1H-SM-1	T3J1H	-1.95175	28.9355	Sud-Kivu	NA	NA	NA	NA	NA	NA	NA	WT	WT	WT	WT	WT	WT	NA	WT	WT	NA	NA	NA	NA	NA	NA	NA	NA	NA	NA	NA	NA	NA	NA	NA	NA	NA	NA	NA	NA	NA	NA	NA	NA	NA	NA	NA	NA	NA
T3O9U-SM-1	T3O9U	-4.35532	15.2338	Kinshasa	NA	NA	NA	WT	WT	NA	NA	WT	MUT	MUT	MUT	WT	WT	WT	WT	WT	NA	WT	WT	WT	WT	NA	NA	NA	NA	NA	NA	NA	NA	NA	NA	NA	NA	NA	NA	NA	NA	WT	WT	WT	WT	NA	NA	NA	NA
T3X6B-SM-1	T3X6B	-1.28868	28.7676	Nord-Kivu	WT	WT	WT	NA	WT	WT	WT	WT	MUT	MUT	MUT	WT	WT	MUT	WT	WT	WT	WT	WT	WT	WT	NA	MUT	MUT	WT	MUT	WT	WT	WT	WT	MUT	MUT	MUT	WT	WT	WT	WT	WT	WT	WT	WT	MUT	WT	WT	WT
T4M4O-SM-1	T4M4O	-5.15055	13.4629	Kongo Central	NA	NA	NA	WT	WT	WT	WT	WT	MUT	MUT	MUT	WT	WT	MUT	WT	MUT	NA	NA	NA	NA	NA	NA	MUT	MUT	WT	MUT	NA	NA	WT	WT	MUT	WT	WT	WT	WT	WT	WT	WT	WT	WT	WT	NA	NA	WT	WT
T4V1U-SM-1	T4V1U	-4.4002	17.6153	Kwango	WT	WT	WT	NA	WT	WT	WT	WT	MUT	MUT	MUT	WT	WT	WT	WT	WT	WT	WT	WT	WT	WT	NA	MUT	WT	WT	MUT	WT	WT	WT	WT	WT	WT	WT	WT	WT	WT	WT	WT	WT	WT	WT	MUT	WT	WT	WT
T6T3W-SM-1	T6T3W	-5.72133	26.1245	Tanganyka	NA	NA	NA	NA	WT	WT	WT	WT	WT	WT	WT	WT	WT	WT	WT	WT	NA	NA	NA	NA	NA	NA	NA	NA	NA	NA	NA	NA	WT	WT	WT	WT	WT	WT	WT	NA	NA	NA	NA	NA	NA	NA	NA	WT	WT
T7K9U-SM-1	T7K9U	3.71777	25.3938	Bas-Uele	NA	WT	WT	WT	WT	MUT	WT	WT	WT	WT	WT	WT	WT	WT	WT	WT	WT	WT	WT	WT	WT	NA	MUT	MUT	WT	MUT	WT	WT	MUT	WT	MUT	MUT	WT	WT	WT	WT	WT	WT	WT	WT	WT	WT	MUT	WT	WT
T8E2I-SM-1	T8E2I	-8.225	22.3704	Lualaba	WT	MUT	WT	WT	WT	MUT	WT	WT	MUT	MUT	MUT	WT	WT	MUT	WT	WT	WT	WT	WT	WT	WT	WT	MUT	MUT	WT	MUT	WT	WT	WT	WT	MUT	WT	WT	WT	WT	WT	WT	WT	WT	WT	WT	MUT	WT	WT	WT
T8N3S-SM-1	T8N3S	-4.56415	20.1837	Kasai	WT	WT	WT	WT	WT	WT	WT	WT	WT	WT	WT	WT	WT	WT	WT	WT	WT	WT	WT	WT	WT	NA	MUT	MUT	WT	MUT	WT	WT	MUT	WT	WT	WT	WT	WT	WT	WT	WT	WT	WT	WT	WT	MUT	MUT	WT	WT
T8Z5H-SM-1	T8Z5H	-8.85253	25.7123	Haut-Lomami	NA	NA	NA	NA	WT	WT	WT	WT	WT	WT	WT	WT	WT	NA	WT	WT	NA	NA	NA	NA	NA	NA	NA	NA	NA	NA	NA	NA	NA	NA	NA	NA	NA	NA	NA	NA	NA	NA	NA	NA	NA	WT	WT	NA	NA
T9A8L-SM-1	T9A8L	2.81537	22.4173	Mongala	NA	NA	NA	NA	NA	NA	NA	WT	WT	WT	WT	WT	WT	NA	NA	NA	NA	NA	NA	NA	NA	NA	NA	NA	NA	NA	NA	NA	NA	NA	NA	NA	NA	NA	NA	NA	NA	NA	NA	NA	NA	NA	NA	NA	NA
T9F6O-SM-1	T9F6O	2.8574	30.8188	Ituri	NA	NA	NA	NA	NA	NA	NA	WT	MUT	MUT	MUT	WT	WT	NA	NA	NA	NA	NA	NA	NA	NA	NA	NA	NA	NA	NA	NA	NA	NA	NA	NA	NA	NA	NA	NA	NA	NA	NA	NA	NA	NA	NA	NA	NA	NA
T9J5R-SM-1	T9J5R	-5.30238	12.5425	Kongo Central	NA	NA	NA	NA	NA	MUT	WT	WT	MUT	MUT	MUT	WT	WT	NA	WT	MUT	NA	NA	NA	NA	NA	NA	NA	NA	NA	NA	NA	NA	WT	WT	WT	NA	NA	NA	NA	WT	WT	WT	WT	WT	WT	NA	NA	WT	WT
T9W3D-SM-1	T9W3D	-3.3102	24.048	Sankuru	WT	MUT	WT	WT	MUT	MUT	WT	WT	WT	WT	WT	WT	WT	WT	WT	WT	WT	WT	WT	WT	WT	WT	MUT	MUT	WT	MUT	WT	WT	WT	WT	MUT	MUT	MUT	WT	WT	WT	WT	WT	WT	WT	WT	MUT	WT	WT	WT
T9X8J-SM-1	T9X8J	2.66575	28.4915	Haut-Uele	WT	WT	WT	WT	WT	MUT	WT	WT	MUT	MUT	MUT	WT	WT	MUT	WT	WT	NA	WT	WT	WT	WT	NA	MUT	MUT	WT	MUT	WT	WT	WT	WT	MUT	MUT	WT	WT	WT	WT	WT	WT	WT	WT	WT	WT	MUT	WT	WT
U0C7E-SM-1	U0C7E	-1.74131	17.5753	Mai-Ndombe	NA	WT	WT	NA	WT	WT	WT	WT	MUT	MUT	MUT	WT	WT	MUT	WT	MUT	NA	NA	NA	NA	NA	NA	MUT	MUT	WT	MUT	WT	WT	WT	WT	MUT	MUT	MUT	WT	WT	WT	WT	WT	WT	WT	WT	WT	WT	WT	WT
U0D6E-SM-1	U0D6E	-8.02495	23.9522	Haut-Lomami	WT	WT	NA	NA	WT	WT	WT	WT	WT	WT	WT	WT	WT	WT	WT	WT	NA	WT	WT	WT	WT	NA	MUT	MUT	WT	MUT	WT	WT	WT	WT	MUT	WT	WT	WT	WT	WT	WT	WT	WT	WT	WT	WT	MUT	WT	WT
U0Z6B-SM-1	U0Z6B	-6.04336	19.3543	Kwilu	WT	WT	WT	WT	WT	MUT	WT	WT	WT	WT	WT	WT	WT	WT	WT	WT	WT	WT	WT	WT	WT	NA	MUT	MUT	WT	MUT	WT	WT	WT	WT	MUT	WT	WT	WT	WT	WT	WT	WT	WT	WT	WT	MUT	MUT	WT	WT
U1P9U-SM-1	U1P9U	-9.45958	25.9149	Haut-Lomami	WT	NA	NA	WT	WT	WT	WT	WT	WT	WT	WT	WT	WT	WT	WT	WT	WT	NA	NA	NA	NA	NA	MUT	MUT	WT	MUT	WT	WT	MUT	WT	MUT	NA	NA	NA	NA	WT	WT	WT	WT	WT	WT	WT	WT	WT	WT
U1R5S-SM-1	U1R5S	-7.41573	17.7899	Kwango	WT	MUT	WT	WT	WT	MUT	WT	WT	MUT	MUT	MUT	WT	WT	MUT	WT	WT	WT	WT	WT	WT	WT	WT	MUT	MUT	WT	MUT	WT	WT	WT	WT	MUT	WT	WT	WT	WT	WT	WT	WT	WT	WT	WT	MUT	WT	WT	WT
U1R6T-SM-1	U1R6T	-5.91702	22.3889	Kasai-Central	WT	WT	WT	WT	WT	WT	WT	WT	MUT	MUT	MUT	WT	WT	WT	WT	WT	WT	WT	WT	WT	WT	NA	MUT	MUT	WT	MUT	WT	WT	WT	WT	MUT	WT	WT	WT	WT	WT	WT	WT	WT	WT	WT	WT	MUT	WT	WT
U1U6W-SM-1	U1U6W	-11.705	27.5093	Haut-Katanga	NA	NA	NA	NA	NA	WT	NA	WT	MUT	MUT	MUT	WT	WT	NA	WT	WT	NA	NA	NA	NA	NA	NA	NA	NA	NA	NA	NA	NA	NA	NA	NA	NA	NA	NA	NA	NA	NA	NA	NA	NA	NA	NA	NA	NA	NA
U2F7J-SM-1	U2F7J	2.77687	26.7325	Bas-Uele	NA	NA	NA	NA	NA	NA	NA	WT	WT	WT	WT	WT	WT	NA	NA	NA	NA	NA	NA	NA	NA	NA	NA	NA	NA	NA	NA	NA	NA	NA	NA	NA	NA	NA	NA	NA	NA	NA	NA	NA	NA	NA	NA	NA	NA
U2H6K-SM-1	U2H6K	-5.20636	21.4304	Kasai	NA	WT	NA	NA	WT	WT	WT	WT	MUT	MUT	MUT	WT	WT	MUT	WT	WT	NA	WT	WT	WT	WT	NA	MUT	WT	WT	MUT	WT	WT	WT	WT	MUT	WT	WT	WT	WT	WT	WT	WT	WT	WT	WT	WT	WT	WT	WT
U2R9X-SM-1	U2R9X	-4.9982	12.9523	Kongo Central	NA	NA	NA	NA	NA	NA	NA	WT	MUT	MUT	MUT	WT	WT	NA	WT	MUT	NA	NA	NA	NA	NA	NA	NA	NA	NA	NA	NA	NA	NA	NA	NA	NA	NA	NA	NA	NA	NA	NA	NA	NA	NA	NA	NA	NA	NA
U2T6W-SM-1	U2T6W	-6.57756	25.7469	Haut-Lomami	NA	NA	NA	NA	WT	MUT	WT	WT	WT	WT	WT	WT	WT	WT	WT	WT	NA	NA	NA	NA	NA	NA	NA	NA	WT	MUT	WT	WT	NA	NA	NA	NA	NA	NA	NA	WT	WT	WT	WT	WT	WT	NA	WT	NA	NA
U3B1Z-SM-1	U3B1Z	-6.73903	23.9668	Lomami	WT	MUT	WT	WT	WT	WT	WT	WT	MUT	MUT	MUT	WT	WT	WT	WT	MUT	WT	WT	WT	WT	WT	NA	MUT	MUT	WT	MUT	WT	WT	WT	WT	MUT	NA	NA	NA	NA	WT	WT	WT	WT	WT	WT	WT	MUT	WT	WT
U3N3O-SM-1	U3N3O	3.02095	26.4117	Bas-Uele	NA	NA	NA	NA	NA	NA	NA	WT	WT	WT	WT	WT	WT	NA	NA	NA	NA	NA	NA	NA	NA	NA	MUT	WT	WT	MUT	NA	NA	NA	NA	NA	NA	NA	NA	NA	NA	NA	NA	NA	NA	NA	NA	NA	NA	NA
U3Y9G-SM-1	U3Y9G	-6.93257	25.6991	Haut-Lomami	WT	MUT	WT	WT	WT	WT	WT	WT	WT	WT	WT	WT	WT	WT	WT	WT	WT	WT	WT	WT	WT	NA	MUT	MUT	WT	MUT	WT	WT	MUT	WT	MUT	WT	WT	WT	WT	WT	WT	WT	WT	WT	WT	WT	MUT	WT	WT
U4L7R-SM-1	U4L7R	-8.85253	25.7123	Haut-Lomami	NA	NA	NA	NA	WT	WT	WT	WT	WT	WT	WT	WT	WT	WT	WT	WT	WT	WT	WT	WT	WT	NA	MUT	WT	WT	MUT	WT	WT	WT	WT	MUT	WT	WT	WT	WT	WT	WT	WT	WT	WT	WT	WT	WT	NA	NA
U4N4Q-SM-1	U4N4Q	-4.17912	26.8894	Maniema	WT	NA	WT	WT	WT	MUT	WT	WT	MUT	MUT	MUT	WT	WT	MUT	WT	WT	NA	NA	NA	NA	NA	NA	MUT	MUT	WT	MUT	WT	WT	WT	WT	MUT	MUT	WT	WT	WT	WT	WT	WT	WT	WT	WT	MUT	MUT	WT	WT
U4W8E-SM-1	U4W8E	4.09248	22.5093	Nord-Ubangi	NA	WT	WT	NA	WT	WT	WT	WT	WT	WT	WT	WT	WT	WT	WT	WT	WT	WT	WT	WT	WT	NA	MUT	MUT	WT	MUT	WT	WT	MUT	WT	WT	WT	WT	WT	WT	WT	WT	WT	WT	WT	WT	WT	MUT	WT	WT
U5F5K-SM-1	U5F5K	-5.70171	16.602	Kwango	NA	NA	NA	NA	NA	NA	NA	WT	MUT	MUT	MUT	WT	WT	NA	NA	NA	NA	NA	NA	NA	NA	NA	NA	NA	NA	NA	NA	NA	NA	NA	NA	NA	NA	NA	NA	NA	NA	NA	NA	NA	NA	NA	NA	NA	NA
U5H2J-SM-1	U5H2J	-10.4609	22.4053	Lualaba	NA	NA	NA	NA	WT	WT	WT	WT	WT	WT	WT	WT	WT	WT	WT	WT	NA	NA	NA	NA	NA	NA	MUT	MUT	WT	MUT	WT	WT	WT	WT	MUT	WT	WT	WT	WT	WT	WT	WT	WT	WT	WT	WT	WT	WT	WT
U5N2P-SM-1	U5N2P	-8.85253	25.7123	Haut-Lomami	NA	NA	NA	NA	NA	NA	NA	WT	MUT	MUT	MUT	WT	WT	NA	NA	NA	NA	NA	NA	NA	NA	NA	NA	NA	NA	NA	NA	NA	NA	NA	NA	NA	NA	NA	NA	NA	NA	NA	NA	NA	NA	NA	NA	NA	NA
U6A4F-SM-1	U6A4F	-8.70011	28.5532	Haut-Katanga	NA	NA	WT	NA	WT	MUT	WT	WT	WT	WT	WT	WT	WT	NA	WT	WT	NA	WT	WT	WT	WT	NA	MUT	MUT	WT	MUT	WT	WT	WT	WT	MUT	NA	NA	NA	NA	WT	WT	NA	NA	NA	NA	NA	NA	WT	WT
U6A8J-SM-1	U6A8J	-5.88915	22.3724	Kasai-Central	WT	WT	NA	NA	WT	WT	WT	WT	MUT	MUT	MUT	WT	WT	NA	WT	WT	NA	WT	WT	WT	WT	NA	MUT	MUT	WT	MUT	NA	NA	WT	WT	WT	NA	NA	NA	NA	WT	WT	WT	WT	WT	WT	WT	WT	WT	WT
U6D7L-SM-1	U6D7L	-11.0266	26.7447	Haut-Katanga	NA	NA	NA	NA	WT	NA	WT	WT	WT	WT	WT	WT	WT	NA	WT	WT	NA	WT	WT	WT	WT	NA	NA	NA	WT	MUT	WT	WT	NA	NA	NA	NA	NA	NA	NA	NA	NA	NA	NA	NA	NA	NA	NA	WT	WT
U6E8N-SM-1	U6E8N	-0.942772	22.8568	Tshuapa	NA	NA	NA	NA	NA	NA	NA	WT	MUT	MUT	MUT	WT	WT	NA	NA	NA	NA	NA	NA	NA	NA	NA	NA	NA	NA	NA	NA	NA	NA	NA	NA	NA	NA	NA	NA	NA	NA	NA	NA	NA	NA	NA	NA	NA	NA
U6L2O-SM-1	U6L2O	3.13116	30.5251	Ituri	WT	WT	WT	WT	MUT	WT	WT	WT	WT	WT	WT	WT	WT	WT	WT	WT	WT	WT	WT	WT	WT	WT	MUT	MUT	WT	MUT	WT	WT	MUT	WT	MUT	MUT	WT	WT	WT	WT	WT	WT	WT	WT	WT	WT	MUT	WT	WT
U7B2F-SM-1	U7B2F	3.48468	29.0189	Haut-Uele	NA	NA	WT	NA	WT	NA	WT	WT	WT	WT	WT	WT	WT	WT	WT	WT	NA	NA	NA	NA	NA	NA	MUT	MUT	WT	MUT	WT	WT	WT	WT	MUT	MUT	WT	WT	WT	WT	WT	WT	WT	WT	WT	NA	NA	WT	WT
U8F0I-SM-1	U8F0I	-5.94081	22.3369	Kasai-Central	NA	NA	NA	NA	WT	WT	WT	WT	MUT	MUT	MUT	WT	WT	NA	WT	WT	NA	WT	WT	WT	WT	NA	NA	NA	WT	MUT	WT	WT	WT	WT	WT	WT	WT	WT	WT	NA	WT	WT	WT	WT	WT	NA	NA	NA	NA
U8G5O-SM-1	U8G5O	2.8728	20.1158	Sud-Ubangi	NA	NA	NA	NA	NA	NA	NA	WT	WT	WT	WT	WT	WT	NA	NA	NA	NA	NA	NA	NA	NA	NA	NA	NA	NA	NA	NA	NA	NA	NA	NA	NA	NA	NA	NA	NA	NA	NA	NA	NA	NA	NA	NA	NA	NA
U9C4K-SM-1	U9C4K	-6.40574	26.1358	Tanganyka	NA	NA	NA	NA	NA	NA	NA	WT	WT	WT	WT	WT	WT	NA	NA	NA	NA	NA	NA	NA	NA	NA	NA	NA	NA	NA	NA	NA	NA	NA	NA	NA	NA	NA	NA	NA	NA	NA	NA	NA	NA	NA	NA	NA	NA
U9K8W-SM-1	U9K8W	-2.89863	27.2583	Sud-Kivu	WT	WT	WT	WT	WT	WT	WT	WT	WT	WT	WT	WT	WT	WT	WT	WT	WT	WT	WT	WT	WT	NA	MUT	MUT	WT	MUT	WT	WT	WT	WT	MUT	MUT	WT	WT	WT	WT	WT	WT	WT	WT	WT	MUT	WT	WT	WT
U9Z8M-SM-1	U9Z8M	-6.24908	23.1507	Kasai-Oriental	NA	WT	WT	WT	WT	MUT	WT	WT	WT	WT	WT	WT	WT	WT	WT	WT	NA	WT	WT	WT	WT	NA	MUT	MUT	WT	MUT	WT	WT	MUT	WT	MUT	WT	WT	WT	WT	WT	WT	WT	WT	WT	WT	WT	MUT	WT	WT
V1W4X-SM-1	V1W4X	0.042123	18.2745	Equateur	WT	NA	NA	NA	NA	NA	NA	WT	MUT	MUT	MUT	WT	WT	NA	WT	WT	NA	NA	NA	NA	NA	NA	NA	NA	NA	NA	NA	NA	NA	NA	NA	NA	NA	NA	NA	NA	NA	NA	NA	NA	NA	NA	NA	NA	NA
V1X7C-SM-1	V1X7C	-6.49754	22.1614	Kasai-Central	NA	NA	NA	NA	NA	NA	WT	WT	WT	WT	WT	WT	WT	NA	WT	WT	NA	NA	NA	NA	NA	NA	NA	NA	NA	NA	NA	NA	NA	NA	NA	NA	NA	NA	NA	NA	NA	NA	NA	NA	NA	NA	NA	NA	NA
V2A2Z-SM-1	V2A2Z	-9.86397	26.9955	Haut-Katanga	WT	MUT	WT	WT	WT	MUT	WT	WT	WT	WT	WT	WT	WT	WT	WT	WT	WT	WT	WT	WT	WT	WT	MUT	MUT	WT	MUT	WT	WT	WT	WT	WT	WT	WT	WT	WT	WT	WT	WT	WT	WT	WT	WT	MUT	WT	WT
V2N2N-SM-1	V2N2N	-0.142111	25.6364	Tshopo	NA	WT	NA	NA	WT	MUT	WT	WT	MUT	MUT	MUT	WT	WT	WT	WT	WT	WT	WT	WT	WT	WT	NA	MUT	WT	WT	MUT	WT	WT	WT	WT	MUT	WT	WT	WT	WT	WT	WT	WT	WT	WT	WT	WT	MUT	WT	WT
V2O8U-SM-1	V2O8U	-4.23101	22.6797	Sankuru	NA	WT	NA	NA	WT	MUT	WT	WT	MUT	MUT	MUT	WT	WT	MUT	WT	WT	NA	WT	WT	WT	WT	NA	MUT	MUT	WT	MUT	WT	WT	WT	WT	MUT	WT	WT	WT	WT	WT	WT	WT	WT	WT	WT	MUT	WT	WT	WT
V2P9W-SM-1	V2P9W	-3.54957	23.5681	Sankuru	NA	NA	NA	NA	NA	WT	NA	WT	MUT	MUT	MUT	WT	WT	NA	WT	WT	NA	NA	NA	NA	NA	NA	NA	NA	NA	NA	NA	NA	NA	NA	NA	NA	NA	NA	NA	NA	NA	NA	NA	NA	NA	NA	NA	NA	NA
V3N8U-SM-1	V3N8U	-3.8701	26.8236	Maniema	WT	WT	WT	NA	WT	MUT	WT	WT	WT	WT	WT	WT	WT	WT	WT	WT	NA	WT	WT	WT	WT	NA	MUT	MUT	WT	MUT	WT	WT	WT	WT	WT	WT	WT	WT	WT	WT	WT	WT	WT	WT	WT	WT	MUT	WT	WT
V4H8P-SM-1	V4H8P	-4.7472	13.0769	Kongo Central	WT	WT	WT	NA	WT	WT	WT	WT	MUT	MUT	MUT	WT	WT	MUT	WT	MUT	NA	WT	WT	WT	WT	NA	MUT	MUT	WT	MUT	WT	WT	MUT	WT	MUT	WT	WT	WT	MUT	WT	WT	WT	WT	WT	WT	WT	WT	WT	WT
V5E2H-SM-1	V5E2H	-1.47944	28.1073	Nord-Kivu	WT	WT	WT	WT	WT	WT	WT	WT	MUT	MUT	MUT	WT	WT	MUT	WT	WT	WT	WT	WT	WT	WT	NA	MUT	MUT	WT	MUT	WT	WT	MUT	WT	MUT	MUT	WT	WT	WT	WT	WT	WT	WT	WT	WT	MUT	MUT	WT	WT
V5N7V-SM-1	V5N7V	-1.47944	28.1073	Nord-Kivu	NA	WT	WT	NA	WT	WT	WT	WT	MUT	MUT	MUT	WT	WT	MUT	WT	WT	NA	WT	WT	WT	WT	NA	MUT	WT	WT	MUT	WT	WT	WT	WT	MUT	MUT	WT	WT	WT	WT	WT	WT	WT	WT	WT	MUT	WT	WT	WT
V5Q8Z-SM-1	V5Q8Z	-5.02206	27.0122	Tanganyka	NA	WT	NA	NA	WT	MUT	WT	WT	WT	WT	WT	WT	WT	WT	WT	WT	NA	NA	NA	NA	NA	NA	MUT	MUT	WT	MUT	WT	WT	WT	WT	WT	WT	WT	WT	WT	WT	WT	WT	WT	WT	WT	WT	MUT	WT	WT
V7C5K-SM-1	V7C5K	-7.154	23.4971	Lomami	NA	NA	NA	NA	WT	WT	WT	WT	WT	WT	WT	WT	WT	WT	WT	WT	NA	WT	WT	WT	WT	NA	NA	NA	WT	MUT	WT	WT	NA	NA	NA	WT	WT	WT	WT	NA	WT	WT	WT	WT	WT	NA	NA	WT	WT
V7J4Q-SM-1	V7J4Q	-9.38806	28.2151	Haut-Katanga	NA	NA	NA	NA	NA	NA	NA	WT	WT	WT	WT	WT	WT	NA	WT	WT	NA	NA	NA	NA	NA	NA	NA	NA	NA	NA	NA	NA	NA	NA	NA	NA	NA	NA	NA	NA	NA	NA	NA	NA	NA	NA	NA	NA	NA
V7U5D-SM-1	V7U5D	3.66586	30.3389	Haut-Uele	WT	WT	WT	WT	WT	WT	WT	WT	MUT	MUT	MUT	WT	WT	MUT	WT	WT	NA	WT	WT	WT	WT	NA	MUT	MUT	WT	MUT	WT	WT	WT	WT	WT	WT	WT	WT	WT	WT	WT	WT	WT	WT	WT	WT	MUT	WT	WT
V8B2H-SM-1	V8B2H	-5.02206	27.0122	Tanganyka	NA	WT	NA	WT	WT	WT	WT	WT	WT	WT	WT	WT	WT	WT	WT	WT	NA	NA	NA	NA	NA	NA	MUT	MUT	WT	MUT	WT	WT	WT	WT	WT	WT	WT	WT	WT	WT	WT	WT	WT	WT	WT	WT	MUT	WT	WT
V8B7M-SM-1	V8B7M	-7.23749	23.7817	Lomami	NA	WT	NA	NA	WT	WT	WT	WT	MUT	MUT	MUT	WT	WT	WT	WT	WT	WT	WT	WT	WT	WT	NA	MUT	MUT	WT	MUT	WT	WT	WT	WT	MUT	WT	WT	WT	WT	NA	WT	WT	WT	WT	WT	WT	MUT	WT	WT
V8E8Q-SM-1	V8E8Q	-4.38835	15.3763	Kinshasa	NA	NA	NA	NA	NA	NA	NA	NA	NA	NA	NA	NA	NA	NA	NA	MUT	NA	NA	NA	NA	NA	NA	NA	NA	NA	NA	NA	NA	NA	NA	NA	NA	NA	NA	NA	NA	NA	NA	NA	NA	NA	NA	NA	NA	NA
V8F6P-SM-1	V8F6P	-10.6897	25.449	Lualaba	NA	NA	NA	NA	NA	NA	NA	WT	WT	WT	WT	WT	WT	NA	WT	NA	NA	NA	NA	NA	NA	NA	NA	NA	NA	NA	NA	NA	NA	NA	NA	NA	NA	NA	NA	NA	NA	NA	NA	NA	NA	NA	NA	NA	NA
V8Q3X-SM-1	V8Q3X	-7.29763	27.3652	Tanganyka	NA	NA	NA	NA	NA	WT	WT	WT	WT	WT	WT	WT	WT	NA	NA	WT	NA	NA	NA	NA	NA	NA	NA	NA	NA	NA	NA	NA	NA	NA	NA	NA	NA	NA	NA	NA	NA	NA	NA	NA	NA	NA	NA	NA	NA
V9L4U-SM-1	V9L4U	-0.753271	18.1222	Equateur	NA	MUT	NA	NA	WT	WT	WT	WT	MUT	MUT	MUT	WT	WT	MUT	WT	MUT	NA	WT	WT	WT	WT	NA	MUT	MUT	WT	MUT	WT	WT	NA	NA	NA	NA	NA	NA	NA	NA	WT	WT	WT	WT	WT	MUT	WT	WT	WT
V9N7Z-SM-1	V9N7Z	-5.13591	22.1658	Kasai-Central	WT	MUT	WT	WT	WT	WT	WT	WT	MUT	MUT	MUT	WT	WT	MUT	WT	WT	WT	WT	WT	WT	WT	NA	WT	WT	WT	MUT	WT	WT	WT	WT	MUT	WT	WT	WT	WT	WT	WT	WT	WT	WT	WT	WT	WT	WT	WT
W1J7O-SM-1	W1J7O	-5.71053	22.3343	Kasai-Central	WT	MUT	WT	WT	WT	WT	WT	WT	MUT	MUT	MUT	WT	WT	MUT	WT	WT	NA	WT	WT	WT	WT	NA	MUT	MUT	WT	MUT	WT	WT	WT	WT	MUT	WT	WT	WT	WT	WT	WT	WT	WT	WT	WT	MUT	MUT	WT	WT
W1N1M-SM-1	W1N1M	-1.62904	27.1096	Maniema	NA	NA	NA	NA	WT	WT	WT	WT	MUT	MUT	MUT	WT	WT	MUT	WT	WT	NA	NA	NA	NA	NA	NA	NA	NA	WT	MUT	WT	WT	WT	WT	MUT	WT	WT	WT	WT	NA	WT	WT	WT	WT	WT	WT	WT	WT	WT
W2Q1Q-SM-1	W2Q1Q	-5.85852	22.382	Kasai-Central	WT	WT	WT	WT	WT	MUT	WT	WT	WT	WT	WT	WT	WT	WT	WT	WT	WT	WT	WT	WT	WT	NA	MUT	MUT	WT	MUT	WT	WT	MUT	WT	WT	WT	WT	WT	WT	WT	WT	WT	WT	WT	WT	WT	MUT	WT	WT
W2V8D-SM-1	W2V8D	-4.57668	18.4775	Kwilu	WT	WT	WT	WT	MUT	WT	WT	WT	WT	WT	WT	WT	WT	WT	WT	WT	WT	WT	WT	WT	WT	NA	MUT	MUT	WT	MUT	WT	WT	WT	WT	MUT	WT	WT	WT	WT	WT	WT	WT	WT	WT	WT	MUT	WT	WT	WT
W2X0W-SM-1	W2X0W	-4.8393	21.5793	Kasai	NA	NA	NA	NA	WT	NA	WT	WT	MUT	MUT	MUT	WT	WT	WT	WT	WT	NA	NA	NA	NA	NA	NA	NA	NA	WT	MUT	WT	WT	WT	WT	WT	NA	NA	NA	NA	NA	WT	WT	WT	WT	WT	NA	NA	WT	WT
W4D7L-SM-1	W4D7L	-2.04111	28.6911	Sud-Kivu	WT	WT	WT	WT	WT	MUT	WT	WT	MUT	MUT	MUT	WT	WT	MUT	MUT	MUT	WT	WT	WT	WT	WT	NA	MUT	MUT	WT	MUT	WT	WT	WT	WT	MUT	MUT	MUT	WT	WT	MUT	WT	WT	WT	WT	WT	MUT	MUT	WT	WT
W4Z5G-SM-1	W4Z5G	-5.65005	25.7059	Lomami	NA	NA	NA	NA	NA	WT	NA	WT	WT	WT	WT	WT	WT	NA	WT	WT	NA	NA	NA	NA	NA	NA	NA	NA	NA	NA	NA	NA	NA	NA	NA	NA	NA	NA	NA	NA	WT	WT	WT	WT	WT	NA	NA	NA	NA
W5J0L-SM-1	W5J0L	-5.05948	15.1266	Kongo Central	WT	WT	WT	WT	WT	MUT	WT	WT	MUT	MUT	MUT	WT	WT	MUT	WT	WT	NA	WT	WT	WT	WT	NA	MUT	MUT	WT	MUT	WT	WT	WT	WT	MUT	WT	WT	WT	WT	WT	WT	WT	WT	WT	WT	WT	WT	WT	WT
W6A7K-SM-1	W6A7K	2.27491	30.728	Ituri	NA	NA	NA	NA	WT	WT	NA	WT	MUT	MUT	MUT	WT	WT	NA	WT	MUT	NA	NA	NA	NA	NA	NA	NA	NA	NA	NA	NA	NA	NA	NA	NA	NA	NA	NA	NA	NA	NA	NA	NA	NA	NA	WT	WT	WT	WT
W6R4Y-SM-1	W6R4Y	-4.61686	28.0677	Maniema	WT	WT	WT	WT	WT	MUT	WT	WT	WT	WT	WT	WT	WT	WT	WT	WT	WT	WT	WT	WT	WT	NA	MUT	MUT	WT	MUT	WT	WT	WT	WT	MUT	MUT	WT	WT	WT	WT	WT	WT	WT	WT	WT	WT	MUT	WT	WT
W6V1Z-SM-1	W6V1Z	-7.0552	21.5391	Kasai	WT	WT	WT	WT	WT	MUT	WT	WT	MUT	MUT	MUT	WT	WT	MUT	WT	WT	WT	WT	WT	WT	WT	WT	MUT	MUT	WT	MUT	WT	WT	WT	WT	MUT	WT	WT	WT	WT	WT	WT	WT	WT	WT	WT	WT	MUT	WT	WT
W7Q4Y-SM-1	W7Q4Y	-4.418	15.4201	Kinshasa	NA	NA	WT	NA	WT	WT	WT	WT	MUT	MUT	MUT	WT	WT	MUT	WT	MUT	WT	NA	NA	NA	NA	NA	NA	NA	WT	MUT	WT	WT	NA	NA	NA	WT	WT	WT	WT	WT	WT	NA	NA	NA	NA	NA	WT	WT	WT
W7R4Z-SM-1	W7R4Z	-4.56415	20.1837	Kasai	NA	NA	NA	NA	NA	NA	NA	WT	MUT	MUT	MUT	WT	WT	MUT	WT	WT	NA	NA	NA	NA	NA	NA	NA	NA	NA	NA	NA	NA	NA	NA	NA	NA	NA	NA	NA	NA	NA	NA	NA	NA	NA	NA	NA	WT	WT
W7R5B-SM-1	W7R5B	-2.947	25.9017	Maniema	NA	NA	NA	NA	NA	MUT	WT	WT	MUT	MUT	MUT	WT	WT	NA	WT	WT	NA	NA	NA	NA	NA	NA	NA	NA	NA	NA	NA	NA	NA	NA	NA	NA	NA	NA	NA	NA	NA	NA	NA	NA	NA	NA	NA	NA	NA
W8W9L-SM-1	W8W9L	2.20895	31.1897	Ituri	NA	WT	NA	NA	WT	WT	NA	WT	WT	WT	WT	WT	WT	WT	WT	WT	NA	NA	NA	NA	NA	NA	NA	NA	NA	NA	NA	NA	NA	NA	NA	NA	NA	NA	NA	NA	NA	WT	WT	WT	WT	NA	NA	WT	WT
W9Z2I-SM-1	W9Z2I	-1.00687	23.9238	Tshopo	NA	NA	NA	NA	NA	NA	NA	WT	WT	WT	WT	WT	WT	NA	NA	NA	NA	NA	NA	NA	NA	NA	NA	NA	NA	NA	NA	NA	NA	NA	NA	NA	NA	NA	NA	NA	NA	NA	NA	NA	NA	NA	NA	NA	NA
X0E4G-SM-1	X0E4G	-5.83722	13.4736	Kongo Central	WT	WT	WT	WT	WT	WT	WT	WT	MUT	MUT	MUT	WT	WT	MUT	WT	MUT	WT	WT	WT	WT	WT	NA	MUT	MUT	WT	MUT	WT	WT	MUT	WT	MUT	WT	WT	WT	WT	WT	WT	WT	WT	WT	WT	MUT	MUT	WT	WT
X0F0D-SM-1	X0F0D	1.36209	30.4146	Ituri	NA	WT	NA	NA	WT	WT	WT	WT	MUT	MUT	MUT	WT	WT	MUT	MUT	WT	NA	NA	NA	NA	NA	NA	MUT	MUT	WT	MUT	NA	NA	WT	WT	MUT	MUT	WT	WT	WT	NA	WT	WT	WT	WT	WT	MUT	WT	WT	WT
X0Q3R-SM-1	X0Q3R	-3.96533	18.8813	Kwilu	WT	WT	WT	WT	WT	WT	WT	WT	MUT	MUT	MUT	WT	WT	WT	WT	WT	WT	WT	WT	WT	WT	NA	MUT	MUT	WT	MUT	WT	WT	WT	WT	MUT	WT	WT	WT	WT	WT	WT	WT	WT	WT	WT	WT	WT	WT	WT
X1M1M-SM-1	X1M1M	-5.13591	22.1658	Kasai-Central	NA	NA	NA	NA	WT	MUT	WT	WT	MUT	MUT	MUT	WT	WT	MUT	WT	WT	WT	WT	WT	WT	WT	NA	MUT	MUT	WT	MUT	WT	WT	NA	NA	NA	NA	NA	NA	NA	NA	WT	NA	NA	NA	NA	WT	WT	NA	NA
X2D0D-SM-1	X2D0D	2.20895	31.1897	Ituri	NA	NA	NA	NA	WT	NA	NA	WT	MUT	MUT	MUT	WT	WT	NA	WT	WT	NA	NA	NA	NA	NA	NA	NA	NA	NA	NA	NA	NA	NA	NA	NA	NA	NA	NA	NA	NA	NA	NA	NA	NA	NA	NA	NA	NA	NA
X2R3U-SM-1	X2R3U	4.37854	19.9959	Nord-Ubangi	NA	NA	NA	NA	WT	WT	WT	WT	WT	WT	WT	WT	WT	NA	WT	WT	NA	NA	NA	NA	NA	NA	NA	NA	NA	NA	NA	NA	NA	NA	NA	NA	NA	NA	NA	NA	NA	NA	NA	NA	NA	NA	NA	WT	WT
X3T4Y-SM-1	X3T4Y	-4.7472	13.0769	Kongo Central	NA	NA	NA	NA	NA	MUT	NA	WT	MUT	MUT	MUT	WT	WT	NA	NA	MUT	NA	NA	NA	NA	NA	NA	NA	NA	NA	NA	NA	NA	NA	NA	NA	NA	NA	NA	NA	NA	NA	NA	NA	NA	NA	NA	NA	NA	NA
X3Y6G-SM-1	X3Y6G	1.98401	22.1763	Mongala	WT	WT	WT	NA	WT	WT	WT	WT	MUT	MUT	MUT	WT	WT	NA	WT	MUT	WT	WT	WT	WT	WT	NA	MUT	MUT	WT	MUT	WT	WT	WT	WT	MUT	WT	WT	WT	WT	WT	WT	WT	WT	WT	WT	WT	MUT	WT	WT
X4O6W-SM-1	X4O6W	-5.91702	22.3889	Kasai-Central	WT	NA	WT	WT	WT	MUT	WT	WT	WT	WT	WT	WT	WT	WT	WT	WT	NA	WT	WT	WT	WT	NA	MUT	MUT	WT	MUT	WT	WT	WT	WT	MUT	WT	WT	WT	WT	WT	WT	WT	WT	WT	WT	WT	WT	WT	WT
X4Z6I-SM-1	X4Z6I	4.29496	20.9937	Nord-Ubangi	NA	NA	NA	NA	WT	WT	WT	WT	MUT	MUT	MUT	WT	WT	NA	WT	MUT	NA	NA	NA	NA	NA	NA	MUT	MUT	WT	MUT	NA	NA	NA	NA	NA	NA	NA	NA	NA	NA	WT	WT	WT	WT	WT	NA	NA	WT	WT
X5P2U-SM-1	X5P2U	4.1651	27.5418	Haut-Uele	NA	WT	NA	NA	WT	WT	WT	WT	MUT	MUT	MUT	WT	WT	WT	WT	WT	NA	NA	NA	NA	NA	NA	MUT	MUT	WT	MUT	WT	WT	WT	WT	MUT	NA	NA	NA	NA	NA	WT	WT	WT	WT	WT	NA	NA	WT	WT
X5R6B-SM-1	X5R6B	-3.0478	29.0374	Sud-Kivu	NA	NA	NA	NA	NA	WT	WT	WT	MUT	MUT	MUT	WT	WT	MUT	WT	WT	NA	WT	WT	WT	WT	NA	NA	NA	NA	NA	NA	NA	NA	NA	NA	NA	NA	NA	NA	NA	NA	NA	NA	NA	NA	NA	NA	NA	NA
X6X7J-SM-1	X6X7J	-9.92928	24.6212	Haut-Lomami	NA	NA	NA	NA	WT	NA	WT	WT	WT	WT	WT	WT	WT	WT	WT	WT	WT	WT	WT	WT	WT	NA	NA	NA	WT	MUT	WT	WT	WT	WT	MUT	NA	NA	NA	NA	WT	WT	WT	WT	WT	WT	WT	MUT	WT	WT
X7F5P-SM-1	X7F5P	-5.13591	22.1658	Kasai-Central	WT	WT	WT	WT	WT	WT	WT	WT	WT	WT	WT	WT	WT	WT	WT	WT	WT	WT	WT	WT	WT	NA	MUT	MUT	WT	MUT	WT	WT	MUT	WT	WT	WT	WT	WT	WT	WT	WT	WT	WT	WT	WT	WT	MUT	WT	WT
X7P4Y-SM-1	X7P4Y	-6.45537	25.0292	Lomami	NA	NA	NA	NA	NA	NA	WT	WT	WT	WT	WT	WT	WT	NA	WT	WT	NA	WT	WT	WT	WT	NA	NA	NA	NA	NA	NA	NA	NA	NA	NA	NA	NA	NA	NA	NA	NA	NA	NA	NA	NA	NA	NA	NA	NA
X7R4B-SM-1	X7R4B	-1.28868	28.7676	Nord-Kivu	WT	WT	WT	WT	WT	WT	WT	WT	MUT	MUT	MUT	WT	WT	MUT	WT	WT	WT	WT	WT	WT	WT	NA	MUT	MUT	WT	MUT	WT	WT	WT	WT	MUT	MUT	MUT	WT	WT	WT	WT	WT	WT	WT	WT	MUT	WT	WT	WT
X7V8J-SM-1	X7V8J	-3.0478	29.0374	Sud-Kivu	NA	WT	NA	NA	WT	WT	WT	WT	MUT	MUT	MUT	WT	WT	MUT	WT	WT	WT	WT	WT	WT	WT	NA	MUT	MUT	WT	MUT	WT	WT	WT	WT	MUT	MUT	MUT	WT	WT	MUT	WT	WT	WT	WT	WT	WT	WT	WT	WT
X7Y6K-SM-1	X7Y6K	-7.47485	22.3955	Kasai-Central	NA	NA	NA	NA	WT	NA	WT	WT	WT	WT	WT	WT	WT	NA	WT	WT	NA	NA	NA	NA	NA	NA	NA	NA	NA	NA	NA	NA	WT	WT	WT	NA	NA	NA	NA	NA	NA	NA	NA	NA	NA	NA	NA	NA	NA
X8K2S-SM-1	X8K2S	-7.47485	22.3955	Kasai-Central	NA	NA	NA	NA	WT	WT	WT	WT	WT	WT	WT	WT	WT	WT	WT	WT	NA	NA	NA	NA	NA	NA	NA	NA	WT	MUT	WT	WT	NA	NA	NA	NA	NA	NA	NA	NA	WT	WT	WT	WT	WT	WT	WT	WT	WT
X8L4V-SM-1	X8L4V	-3.0478	29.0374	Sud-Kivu	NA	NA	NA	NA	NA	WT	WT	WT	MUT	MUT	MUT	WT	WT	NA	WT	WT	NA	NA	NA	NA	NA	NA	NA	NA	NA	NA	NA	NA	NA	NA	NA	NA	NA	NA	NA	NA	NA	NA	NA	NA	NA	NA	NA	NA	NA
X9E9U-SM-1	X9E9U	2.8728	20.1158	Sud-Ubangi	NA	NA	NA	NA	NA	NA	WT	WT	MUT	MUT	MUT	WT	WT	NA	WT	WT	NA	NA	NA	NA	NA	NA	NA	NA	NA	NA	NA	NA	NA	NA	NA	NA	NA	NA	NA	NA	NA	NA	NA	NA	NA	NA	NA	NA	NA
X9J6W-SM-1	X9J6W	-10.4609	22.4053	Lualaba	NA	WT	WT	NA	WT	MUT	WT	WT	WT	WT	WT	WT	WT	WT	WT	WT	NA	WT	WT	WT	WT	NA	MUT	MUT	WT	MUT	WT	WT	WT	WT	MUT	WT	WT	WT	WT	NA	NA	WT	WT	WT	WT	WT	MUT	WT	WT
X9K6X-SM-1	X9K6X	-6.54332	22.242	Kasai-Central	WT	WT	WT	WT	WT	WT	WT	WT	MUT	MUT	MUT	WT	WT	MUT	WT	WT	WT	WT	WT	WT	WT	NA	MUT	MUT	WT	MUT	WT	WT	WT	WT	MUT	WT	WT	WT	WT	WT	WT	WT	WT	WT	WT	WT	MUT	WT	WT
X9M2V-SM-1	X9M2V	2.45905	27.3799	Haut-Uele	NA	NA	NA	NA	WT	WT	WT	WT	WT	WT	WT	WT	WT	WT	WT	WT	NA	WT	WT	WT	WT	NA	NA	NA	NA	NA	NA	NA	NA	NA	NA	MUT	WT	WT	WT	NA	WT	WT	WT	WT	WT	NA	NA	WT	WT
X9M8C-SM-1	X9M8C	1.24005	29.6908	Ituri	WT	NA	WT	NA	WT	WT	WT	WT	MUT	MUT	MUT	WT	WT	MUT	MUT	WT	WT	NA	NA	NA	NA	NA	NA	NA	NA	NA	NA	NA	NA	NA	NA	NA	NA	NA	NA	NA	WT	WT	WT	WT	WT	NA	NA	WT	WT
X9W9N-SM-1	X9W9N	-4.3879	15.3981	Kinshasa	NA	NA	NA	NA	NA	NA	WT	WT	MUT	MUT	MUT	WT	WT	NA	NA	NA	NA	NA	NA	NA	NA	NA	NA	NA	NA	NA	NA	NA	NA	NA	NA	NA	NA	NA	NA	NA	NA	NA	NA	NA	NA	NA	NA	NA	NA
Y0I4L-SM-1	Y0I4L	3.59113	19.994	Sud-Ubangi	NA	NA	NA	NA	WT	WT	WT	WT	WT	WT	WT	WT	WT	WT	WT	WT	NA	NA	NA	NA	NA	NA	MUT	MUT	WT	MUT	WT	WT	MUT	WT	WT	NA	NA	NA	NA	WT	WT	WT	WT	WT	WT	WT	MUT	WT	WT
Y0V9E-SM-1	Y0V9E	-6.49754	22.1614	Kasai-Central	NA	NA	NA	NA	NA	NA	NA	WT	MUT	MUT	MUT	WT	WT	NA	WT	WT	NA	NA	NA	NA	NA	NA	NA	NA	NA	NA	NA	NA	NA	NA	NA	NA	NA	NA	NA	NA	NA	NA	NA	NA	NA	NA	NA	NA	NA
Y1X3B-SM-1	Y1X3B	0.529766	19.2032	Equateur	WT	WT	WT	WT	WT	WT	WT	WT	MUT	MUT	MUT	WT	WT	MUT	WT	MUT	WT	WT	WT	WT	WT	NA	MUT	MUT	WT	MUT	WT	WT	WT	WT	MUT	WT	WT	WT	WT	NA	WT	WT	WT	WT	WT	MUT	MUT	WT	WT
Y1Y5E-SM-1	Y1Y5E	-2.28424	17.6615	Mai-Ndombe	NA	WT	NA	WT	WT	MUT	WT	WT	MUT	MUT	MUT	WT	WT	WT	WT	MUT	NA	WT	WT	WT	WT	NA	MUT	MUT	WT	MUT	WT	WT	WT	WT	MUT	WT	WT	WT	WT	WT	WT	WT	WT	WT	WT	WT	WT	WT	WT
Y3C5J-SM-1	Y3C5J	-5.02206	27.0122	Tanganyka	NA	NA	NA	NA	NA	MUT	WT	WT	WT	WT	WT	WT	WT	NA	WT	WT	NA	NA	NA	NA	NA	NA	NA	NA	NA	NA	NA	NA	WT	WT	WT	NA	NA	NA	NA	NA	NA	NA	NA	NA	NA	NA	NA	NA	NA
Y3Y3E-SM-1	Y3Y3E	-10.4686	23.138	Lualaba	WT	MUT	WT	WT	WT	MUT	WT	WT	WT	WT	WT	WT	WT	WT	WT	WT	WT	WT	WT	WT	WT	NA	MUT	MUT	WT	MUT	WT	WT	WT	WT	MUT	WT	WT	WT	WT	WT	WT	WT	WT	WT	WT	WT	WT	WT	WT
Y4G3M-SM-1	Y4G3M	-5.71053	22.3343	Kasai-Central	NA	WT	NA	WT	WT	WT	WT	WT	MUT	MUT	MUT	WT	WT	MUT	WT	WT	WT	WT	WT	WT	WT	NA	MUT	WT	WT	MUT	WT	WT	WT	WT	WT	WT	WT	WT	WT	WT	WT	WT	WT	WT	WT	WT	WT	WT	WT
Y5I9V-SM-1	Y5I9V	2.16426	30.9208	Ituri	NA	NA	NA	NA	NA	NA	NA	WT	MUT	MUT	MUT	WT	WT	NA	NA	WT	NA	NA	NA	NA	NA	NA	NA	NA	NA	NA	NA	NA	NA	NA	NA	NA	NA	NA	NA	NA	WT	WT	WT	WT	WT	NA	NA	NA	NA
Y5P0T-SM-1	Y5P0T	-0.370282	22.2226	Tshuapa	WT	WT	WT	WT	WT	WT	WT	WT	MUT	MUT	MUT	WT	WT	MUT	WT	MUT	WT	WT	WT	WT	WT	NA	MUT	MUT	WT	MUT	WT	WT	WT	WT	MUT	MUT	WT	WT	WT	WT	WT	WT	WT	WT	WT	WT	MUT	WT	WT
Y6F4O-SM-1	Y6F4O	-6.1698	27.5619	Tanganyka	NA	NA	NA	NA	WT	NA	NA	WT	WT	WT	WT	WT	WT	NA	WT	WT	NA	WT	WT	WT	WT	NA	NA	NA	WT	MUT	WT	WT	NA	NA	NA	NA	NA	NA	NA	NA	NA	NA	NA	NA	NA	WT	WT	WT	WT
Y6X7K-SM-1	Y6X7K	-2.93803	25.9113	Maniema	NA	WT	WT	NA	WT	WT	WT	WT	WT	WT	WT	WT	WT	WT	WT	WT	NA	WT	WT	WT	WT	NA	WT	MUT	WT	MUT	WT	WT	MUT	WT	WT	NA	NA	NA	NA	NA	WT	WT	WT	WT	WT	WT	WT	WT	WT
Y7I3R-SM-1	Y7I3R	-4.6475	27.1924	Maniema	NA	WT	NA	NA	WT	MUT	WT	WT	WT	WT	WT	WT	WT	WT	WT	WT	NA	NA	NA	NA	NA	NA	MUT	MUT	WT	MUT	WT	WT	MUT	WT	WT	NA	NA	NA	NA	NA	NA	NA	NA	NA	NA	NA	NA	WT	WT
Y7J5U-SM-1	Y7J5U	-1.76709	18.4502	Mai-Ndombe	NA	WT	NA	NA	WT	WT	WT	WT	MUT	MUT	MUT	WT	WT	MUT	WT	MUT	NA	NA	NA	NA	NA	NA	NA	NA	NA	NA	NA	NA	WT	WT	MUT	WT	WT	WT	WT	NA	WT	WT	WT	WT	WT	NA	NA	NA	NA
Y7X8M-SM-1	Y7X8M	-3.68073	23.7661	Sankuru	WT	WT	WT	NA	WT	WT	WT	WT	MUT	MUT	MUT	WT	WT	MUT	WT	WT	NA	WT	WT	WT	WT	NA	MUT	MUT	WT	MUT	WT	WT	WT	WT	MUT	MUT	MUT	WT	WT	WT	WT	WT	WT	WT	WT	WT	MUT	WT	WT
Y8I4T-SM-1	Y8I4T	-1.28868	28.7676	Nord-Kivu	NA	NA	NA	NA	WT	MUT	WT	WT	MUT	MUT	MUT	WT	WT	NA	WT	WT	NA	NA	NA	NA	NA	NA	NA	NA	NA	NA	NA	NA	WT	WT	MUT	NA	NA	NA	NA	NA	WT	WT	WT	WT	WT	NA	NA	NA	NA
Y8Z1I-SM-1	Y8Z1I	4.37854	19.9959	Nord-Ubangi	NA	NA	NA	NA	WT	WT	WT	WT	WT	WT	WT	WT	WT	NA	WT	WT	NA	WT	WT	WT	WT	NA	NA	NA	NA	NA	NA	NA	WT	WT	MUT	NA	NA	NA	NA	NA	WT	WT	WT	WT	WT	WT	MUT	WT	WT
Y9I2S-SM-1	Y9I2S	1.14002	19.6965	Equateur	NA	NA	WT	NA	NA	NA	WT	WT	WT	WT	WT	WT	WT	WT	WT	WT	NA	NA	NA	NA	NA	NA	NA	NA	WT	MUT	WT	WT	MUT	WT	WT	NA	NA	NA	NA	NA	WT	WT	WT	WT	WT	NA	NA	WT	WT
Y9P3B-SM-1	Y9P3B	-8.225	22.3704	Lualaba	WT	WT	WT	WT	WT	WT	WT	WT	WT	WT	WT	WT	WT	WT	WT	WT	WT	WT	WT	WT	WT	NA	MUT	WT	WT	MUT	WT	WT	WT	WT	WT	WT	WT	WT	WT	WT	WT	WT	WT	WT	WT	WT	MUT	WT	WT
Y9Y7O-SM-1	Y9Y7O	0.980542	24.4665	Tshopo	WT	WT	WT	NA	WT	MUT	WT	WT	WT	WT	WT	WT	WT	WT	WT	WT	WT	NA	NA	NA	NA	NA	MUT	MUT	WT	MUT	WT	WT	WT	WT	MUT	WT	WT	WT	WT	WT	WT	WT	WT	WT	WT	WT	WT	WT	WT
Z0B8J-SM-1	Z0B8J	-6.4684	22.8493	Kasai-Central	NA	WT	NA	WT	WT	WT	WT	WT	WT	WT	WT	WT	WT	WT	WT	WT	WT	WT	WT	WT	WT	NA	WT	MUT	WT	MUT	WT	WT	WT	WT	WT	WT	WT	WT	WT	WT	WT	WT	WT	WT	WT	MUT	MUT	WT	WT
Z0G6M-SM-1	Z0G6M	-4.52284	14.1004	Kongo Central	NA	NA	NA	NA	NA	NA	WT	WT	WT	WT	WT	WT	WT	WT	WT	WT	NA	NA	NA	NA	NA	NA	NA	NA	NA	NA	NA	NA	NA	NA	NA	NA	NA	NA	NA	WT	NA	NA	NA	NA	NA	NA	NA	NA	NA
Z0J6P-SM-1	Z0J6P	1.48081	30.4604	Ituri	NA	WT	NA	NA	WT	WT	WT	WT	MUT	MUT	MUT	WT	MUT	NA	WT	WT	NA	NA	NA	NA	NA	NA	NA	NA	WT	MUT	WT	WT	WT	WT	MUT	NA	NA	NA	NA	NA	WT	WT	WT	WT	WT	NA	NA	NA	NA
Z0Z1B-SM-1	Z0Z1B	0.170512	29.3641	Nord-Kivu	NA	NA	NA	NA	NA	MUT	WT	WT	MUT	MUT	MUT	WT	WT	NA	WT	WT	NA	NA	NA	NA	NA	NA	NA	NA	NA	NA	NA	NA	NA	NA	NA	NA	NA	NA	NA	NA	NA	NA	NA	NA	NA	NA	NA	NA	NA
Z1K9U-SM-1	Z1K9U	-5.17255	12.98	Kongo Central	NA	NA	NA	NA	WT	MUT	WT	WT	MUT	MUT	MUT	WT	WT	NA	WT	MUT	WT	WT	WT	WT	WT	NA	MUT	MUT	WT	MUT	NA	NA	NA	NA	NA	NA	NA	NA	NA	NA	WT	WT	WT	WT	WT	MUT	MUT	WT	WT
Z1Q9B-SM-1	Z1Q9B	-4.03508	29.0872	Sud-Kivu	WT	WT	WT	WT	WT	MUT	WT	WT	MUT	MUT	MUT	WT	WT	MUT	MUT	WT	WT	WT	WT	WT	WT	NA	MUT	MUT	WT	MUT	WT	WT	WT	WT	MUT	MUT	WT	WT	WT	WT	WT	WT	WT	WT	WT	WT	MUT	WT	WT
Z1V3Z-SM-1	Z1V3Z	-6.73903	23.9668	Lomami	NA	NA	NA	NA	NA	NA	NA	WT	MUT	MUT	MUT	WT	WT	NA	NA	NA	NA	NA	NA	NA	NA	NA	NA	NA	NA	NA	NA	NA	NA	NA	NA	NA	NA	NA	NA	NA	NA	NA	NA	NA	NA	NA	NA	NA	NA
Z1X1Z-SM-1	Z1X1Z	-6.71854	26.9402	Tanganyka	NA	WT	NA	WT	WT	WT	WT	WT	WT	WT	WT	WT	WT	WT	WT	WT	NA	WT	WT	WT	WT	NA	NA	NA	WT	MUT	WT	WT	WT	WT	WT	NA	NA	NA	NA	NA	WT	WT	WT	WT	WT	WT	MUT	NA	NA
Z2H3M-SM-1	Z2H3M	-2.16529	16.2322	Mai-Ndombe	WT	NA	NA	NA	NA	WT	WT	WT	MUT	MUT	MUT	WT	WT	NA	WT	WT	NA	WT	WT	WT	WT	NA	NA	NA	NA	NA	NA	NA	NA	NA	NA	NA	NA	NA	NA	NA	NA	NA	NA	NA	NA	NA	NA	NA	NA
Z2I9T-SM-1	Z2I9T	2.22564	23.1406	Mongala	WT	WT	WT	NA	WT	WT	WT	WT	MUT	MUT	MUT	WT	WT	MUT	WT	MUT	WT	WT	WT	WT	WT	NA	MUT	MUT	WT	MUT	NA	NA	WT	WT	MUT	MUT	WT	WT	WT	NA	WT	WT	WT	WT	WT	WT	MUT	WT	WT
Z2Q6Y-SM-1	Z2Q6Y	-11.7063	27.4558	Haut-Katanga	WT	NA	NA	NA	WT	MUT	WT	WT	MUT	MUT	MUT	WT	WT	NA	WT	WT	WT	NA	NA	NA	NA	NA	MUT	MUT	WT	MUT	NA	NA	NA	NA	NA	NA	NA	NA	NA	WT	WT	WT	WT	WT	WT	WT	WT	WT	WT
Z2S5Z-SM-1	Z2S5Z	0.042123	18.2745	Equateur	NA	NA	NA	NA	NA	NA	NA	NA	NA	NA	NA	NA	NA	NA	WT	WT	NA	NA	NA	NA	NA	NA	NA	NA	NA	NA	NA	NA	NA	NA	NA	NA	NA	NA	NA	NA	NA	NA	NA	NA	NA	NA	NA	NA	NA
Z2Y6H-SM-1	Z2Y6H	-5.71053	22.3343	Kasai-Central	NA	NA	NA	NA	NA	WT	WT	WT	MUT	MUT	MUT	WT	WT	NA	WT	WT	NA	NA	NA	NA	NA	NA	MUT	MUT	WT	MUT	WT	WT	NA	NA	NA	NA	NA	NA	NA	NA	WT	WT	WT	WT	WT	NA	NA	WT	WT
Z3Q0T-SM-1	Z3Q0T	-2.82061	18.3303	Mai-Ndombe	NA	NA	NA	NA	WT	NA	NA	WT	WT	WT	WT	WT	WT	NA	WT	NA	NA	NA	NA	NA	NA	NA	NA	NA	WT	MUT	WT	WT	NA	NA	NA	NA	NA	NA	NA	NA	NA	NA	NA	NA	NA	NA	NA	NA	NA
Z4G3N-SM-1	Z4G3N	-3.26405	29.1977	Sud-Kivu	NA	WT	WT	WT	WT	MUT	WT	WT	MUT	MUT	MUT	WT	WT	MUT	WT	WT	NA	WT	WT	WT	WT	NA	MUT	MUT	WT	MUT	WT	WT	WT	WT	MUT	MUT	MUT	WT	WT	WT	WT	WT	WT	WT	WT	WT	WT	WT	WT
Z4W7I-SM-1	Z4W7I	-0.57472	21.982	Tshuapa	NA	WT	WT	WT	WT	WT	WT	WT	WT	WT	WT	WT	WT	WT	WT	WT	WT	WT	WT	WT	WT	NA	MUT	WT	WT	MUT	WT	WT	WT	WT	MUT	MUT	WT	WT	WT	WT	WT	WT	WT	WT	WT	WT	WT	WT	WT
Z5D8Q-SM-1	Z5D8Q	3.25134	18.7009	Sud-Ubangi	WT	WT	WT	WT	WT	WT	WT	WT	WT	WT	WT	WT	WT	WT	WT	WT	WT	WT	WT	WT	WT	WT	MUT	MUT	WT	MUT	WT	WT	MUT	WT	MUT	WT	WT	WT	WT	WT	WT	WT	WT	WT	WT	WT	MUT	WT	WT
Z5J9X-SM-1	Z5J9X	-5.22567	12.8192	Kongo Central	NA	NA	NA	NA	WT	WT	WT	WT	MUT	MUT	MUT	WT	WT	MUT	WT	MUT	NA	WT	WT	WT	WT	NA	NA	NA	NA	NA	NA	NA	MUT	WT	MUT	WT	WT	WT	WT	NA	WT	WT	WT	WT	WT	WT	MUT	NA	NA
Z5S5D-SM-1	Z5S5D	-6.51501	24.1307	Lomami	NA	WT	WT	WT	WT	WT	WT	WT	MUT	MUT	MUT	WT	WT	WT	WT	WT	WT	WT	WT	WT	WT	NA	MUT	MUT	WT	MUT	WT	WT	WT	WT	MUT	WT	WT	WT	WT	WT	WT	WT	WT	WT	WT	WT	MUT	WT	WT
Z6G4Q-SM-1	Z6G4Q	-5.46498	15.3701	Kongo Central	WT	WT	WT	NA	WT	WT	WT	WT	MUT	MUT	MUT	WT	WT	MUT	WT	MUT	WT	WT	WT	WT	WT	NA	MUT	MUT	WT	MUT	WT	WT	WT	WT	MUT	WT	WT	WT	WT	WT	WT	WT	WT	WT	WT	WT	MUT	WT	WT
Z6I9X-SM-1	Z6I9X	-0.006724	18.2225	Equateur	NA	NA	NA	NA	NA	NA	NA	WT	MUT	MUT	MUT	WT	WT	NA	WT	WT	NA	NA	NA	NA	NA	NA	NA	NA	NA	NA	NA	NA	NA	NA	NA	NA	NA	NA	NA	NA	NA	NA	NA	NA	NA	NA	NA	NA	NA
Z6W9M-SM-1	Z6W9M	-6.97849	27.5201	Tanganyka	WT	MUT	WT	WT	WT	WT	WT	WT	WT	WT	WT	WT	WT	WT	WT	WT	WT	WT	WT	WT	WT	NA	MUT	MUT	WT	MUT	WT	WT	MUT	WT	MUT	MUT	MUT	WT	WT	WT	WT	WT	WT	WT	WT	WT	WT	WT	WT
Z7B6O-SM-1	Z7B6O	-5.70171	16.602	Kwango	WT	WT	WT	WT	WT	WT	WT	WT	MUT	MUT	MUT	WT	WT	MUT	WT	WT	WT	WT	WT	WT	WT	NA	MUT	WT	WT	MUT	WT	WT	WT	WT	MUT	MUT	WT	WT	WT	WT	WT	WT	WT	WT	WT	WT	WT	WT	WT
Z7D6Q-SM-1	Z7D6Q	-6.14281	20.5909	Kasai	WT	MUT	WT	WT	WT	WT	WT	WT	MUT	MUT	MUT	WT	WT	MUT	WT	WT	WT	WT	WT	WT	WT	NA	MUT	MUT	WT	MUT	WT	WT	MUT	WT	MUT	MUT	WT	WT	WT	WT	WT	WT	WT	WT	WT	MUT	MUT	WT	WT
Z7F7T-SM-1	Z7F7T	-5.37334	22.1908	Kasai-Central	WT	WT	WT	NA	WT	WT	WT	WT	MUT	MUT	MUT	WT	WT	MUT	WT	WT	NA	WT	WT	WT	WT	NA	MUT	MUT	WT	MUT	WT	WT	WT	WT	MUT	MUT	MUT	WT	WT	WT	WT	WT	WT	WT	WT	MUT	MUT	WT	WT
Z7H5T-SM-1	Z7H5T	-6.55901	22.635	Kasai-Central	WT	MUT	WT	WT	WT	WT	WT	WT	WT	WT	WT	WT	WT	WT	WT	WT	WT	WT	WT	WT	WT	WT	MUT	MUT	WT	MUT	WT	WT	WT	WT	MUT	WT	WT	WT	WT	WT	WT	WT	WT	WT	WT	WT	WT	WT	WT
Z7O7D-SM-1	Z7O7D	-2.96035	28.5272	Sud-Kivu	WT	NA	NA	NA	WT	MUT	WT	WT	MUT	MUT	MUT	WT	WT	MUT	WT	WT	WT	NA	NA	NA	NA	NA	NA	NA	WT	MUT	WT	WT	WT	WT	MUT	NA	NA	NA	NA	NA	WT	WT	WT	WT	WT	NA	NA	WT	WT
Z8M9E-SM-1	Z8M9E	-5.45883	13.7195	Kongo Central	NA	NA	NA	NA	WT	WT	WT	WT	MUT	MUT	MUT	WT	WT	MUT	WT	MUT	NA	NA	NA	NA	NA	NA	NA	NA	WT	MUT	WT	WT	NA	NA	NA	NA	NA	NA	NA	NA	NA	WT	WT	WT	WT	MUT	WT	WT	WT
Z9T3G-SM-1	Z9T3G	-5.71053	22.3343	Kasai-Central	WT	NA	NA		NA	WT	WT	WT	MUT	MUT	MUT	WT	WT	NA	WT	WT	NA	NA	NA	NA	NA	NA	NA	NA	NA	NA	NA	NA	NA	NA	NA	NA	NA	NA	NA	NA	NA	NA	NA	NA	NA	NA	NA	NA	NA
[truncated: 4 more columns]
