# Supplementary material for: Drug-Resistance and Population Structure of Plasmodium falciparum Across the Democratic Republic of Congo Using High-Throughput Molecular Inversion Probes
Source: J Infect Dis. 2018 Apr 28;218(6):946–55. doi: 10.1093/infdis/jiy223 (PMC6093412; doi:10.1093/infdis/jiy223)
Supplement: Supplementary Table7 [file jiy223_suppl_supplementary_table7.xlsx]

## Sheet: Sheet1
Supplementary Table 7. MIP simulation
region	MIP	genome	chrom	start	end	strand	length	containsTandemRepeat	PossibleLengthVariation	# Variant Strains	totalVariantsPossible	variantRatio	GCContent	Longest Homopolymer	# Strains Captured	control_strain_total	arm_length	Barcode Count	capture_length	Reference MS Length	MS size adjustment	MS Length	MS MIP	Sample Count (Sequence Based)	False Negative Frequency (Sequence Based)	False Negative Count (Sequence Based)	False Positive Frequency (Sequence Based)	False Positive Count (Sequence Based)	Pearson two-tailed p-value (Sequence Based)	Pearson R (Sequence Based)	Sample Count (Length Based)	False Negative Frequency (Length Based)	False Negative Count (Length Based)	False Positive Frequency (Length Based)	False Positive Count (Length Based)	Pearson two-tailed p-value (Length Based)	Pearson R (Length Based)	Clean MS MIP	Sample Count (Sequence Based)	False Negative Frequency (Sequence Based)	False Negative Count (Sequence Based)	False Positive Frequency (Sequence Based)	False Positive Count (Sequence Based)	Pearson two-tailed p-value (Sequence Based)	Pearson R (Sequence Based)	Sample Count (Length Based)	False Negative Frequency (Length Based)	False Negative Count (Length Based)	False Positive Frequency (Length Based)
AS1	AS1_S0_Sub0_mip0	Pf3d7	Pf3D7_11_v3	416181	416613	-	432	notChecked	yes	9	21	0.428571	0.231481	7	21	4	58	8	374	173	201	173	True	5	0.068	4	0.0475862	2	4.33524e-10	0.906604	5	0.036	3	0	0	1.78399e-09	0.933955	True	5	0.068	4	0.0475862	2	4.33524e-10	0.906604	5	0.036	3	0
AS1	AS1_S0_Sub0_mip0	D10	AS1_S0_Sub0_mip0	0	432	+	432	notChecked	yes	9	21	0.428571	0.231481	7	21	4	58	8	374	173	201	173	True	5	0.068	4	0.0475862	2	4.33524e-10	0.906604	5	0.036	3	0	0	1.78399e-09	0.933955	True	5	0.068	4	0.0475862	2	4.33524e-10	0.906604	5	0.036	3	0
AS1	AS1_S0_Sub0_mip0	D6	AS1_S0_Sub0_mip0	0	435	+	435	notChecked	yes	9	21	0.428571	0.229885	7	21	4	58	8	377	173	201	176	True	5	0.068	4	0.0475862	2	4.33524e-10	0.906604	5	0.036	3	0	0	1.78399e-09	0.933955	True	5	0.068	4	0.0475862	2	4.33524e-10	0.906604	5	0.036	3	0
AS1	AS1_S0_Sub0_mip0	FCR3	AS1_S0_Sub0_mip0	0	429	+	429	notChecked	yes	9	21	0.428571	0.2331	7	21	4	58	8	371	173	201	170	True	5	0.068	4	0.0475862	2	4.33524e-10	0.906604	5	0.036	3	0	0	1.78399e-09	0.933955	True	5	0.068	4	0.0475862	2	4.33524e-10	0.906604	5	0.036	3	0
AS1	AS1_S0_Sub0_mip0	Pf7G8	Pf7G8_11	352762	353191	-	429	notChecked	yes	9	21	0.428571	0.2331	7	21	4	58	8	371	173	201	170	True	5	0.068	4	0.0475862	2	4.33524e-10	0.906604	5	0.036	3	0	0	1.78399e-09	0.933955	True	5	0.068	4	0.0475862	2	4.33524e-10	0.906604	5	0.036	3	0
AS1	AS1_S0_Sub0_mip0	PfCD01	PfCD01_11	416321	416759	-	438	notChecked	yes	9	21	0.428571	0.228311	7	21	4	58	8	380	173	201	179	True	5	0.068	4	0.0475862	2	4.33524e-10	0.906604	5	0.036	3	0	0	1.78399e-09	0.933955	True	5	0.068	4	0.0475862	2	4.33524e-10	0.906604	5	0.036	3	0
AS1	AS1_S0_Sub0_mip0	PfDd2	PfDd2_11	326161	326596	-	435	notChecked	yes	9	21	0.428571	0.229885	7	21	4	58	8	377	173	201	176	True	5	0.068	4	0.0475862	2	4.33524e-10	0.906604	5	0.036	3	0	0	1.78399e-09	0.933955	True	5	0.068	4	0.0475862	2	4.33524e-10	0.906604	5	0.036	3	0
AS1	AS1_S0_Sub0_mip0	PfGA01	PfGA01_11	391614	392046	-	432	notChecked	yes	9	21	0.428571	0.231481	7	21	4	58	8	374	173	201	173	True	5	0.068	4	0.0475862	2	4.33524e-10	0.906604	5	0.036	3	0	0	1.78399e-09	0.933955	True	5	0.068	4	0.0475862	2	4.33524e-10	0.906604	5	0.036	3	0
AS1	AS1_S0_Sub0_mip0	PfGB4	PfGB4_11	459697	460126	-	429	notChecked	yes	9	21	0.428571	0.2331	7	21	4	58	8	371	173	201	170	True	5	0.068	4	0.0475862	2	4.33524e-10	0.906604	5	0.036	3	0	0	1.78399e-09	0.933955	True	5	0.068	4	0.0475862	2	4.33524e-10	0.906604	5	0.036	3	0
AS1	AS1_S0_Sub0_mip0	PfGN01	PfGN01_11	381301	381730	-	429	notChecked	yes	9	21	0.428571	0.2331	7	21	4	58	8	371	173	201	170	True	5	0.068	4	0.0475862	2	4.33524e-10	0.906604	5	0.036	3	0	0	1.78399e-09	0.933955	True	5	0.068	4	0.0475862	2	4.33524e-10	0.906604	5	0.036	3	0
AS1	AS1_S0_Sub0_mip0	PfHB3	PfHB3_11	330646	331075	-	429	notChecked	yes	9	21	0.428571	0.2331	7	21	4	58	8	371	173	201	170	True	5	0.068	4	0.0475862	2	4.33524e-10	0.906604	5	0.036	3	0	0	1.78399e-09	0.933955	True	5	0.068	4	0.0475862	2	4.33524e-10	0.906604	5	0.036	3	0
AS1	AS1_S0_Sub0_mip0	PfIT	PfIT_11	376014	376443	-	429	notChecked	yes	9	21	0.428571	0.2331	7	21	4	58	8	371	173	201	170	True	5	0.068	4	0.0475862	2	4.33524e-10	0.906604	5	0.036	3	0	0	1.78399e-09	0.933955	True	5	0.068	4	0.0475862	2	4.33524e-10	0.906604	5	0.036	3	0
AS1	AS1_S0_Sub0_mip0	PfKE01	PfKE01_11	388260	388695	-	435	notChecked	yes	9	21	0.428571	0.229885	7	21	4	58	8	377	173	201	176	True	5	0.068	4	0.0475862	2	4.33524e-10	0.906604	5	0.036	3	0	0	1.78399e-09	0.933955	True	5	0.068	4	0.0475862	2	4.33524e-10	0.906604	5	0.036	3	0
AS1	AS1_S0_Sub0_mip0	PfKH01	PfKH01_11	370056	370497	-	441	notChecked	yes	9	21	0.428571	0.226757	7	21	4	58	8	383	173	201	182	True	5	0.068	4	0.0475862	2	4.33524e-10	0.906604	5	0.036	3	0	0	1.78399e-09	0.933955	True	5	0.068	4	0.0475862	2	4.33524e-10	0.906604	5	0.036	3	0
AS1	AS1_S0_Sub0_mip0	PfKH02	PfKH02_11	409811	410243	-	432	notChecked	yes	9	21	0.428571	0.229167	7	21	4	58	8	374	173	201	173	True	5	0.068	4	0.0475862	2	4.33524e-10	0.906604	5	0.036	3	0	0	1.78399e-09	0.933955	True	5	0.068	4	0.0475862	2	4.33524e-10	0.906604	5	0.036	3	0
AS1	AS1_S0_Sub0_mip0	PfML01	PfML01_11	394903	395338	-	435	notChecked	yes	9	21	0.428571	0.229885	7	21	4	58	8	377	173	201	176	True	5	0.068	4	0.0475862	2	4.33524e-10	0.906604	5	0.036	3	0	0	1.78399e-09	0.933955	True	5	0.068	4	0.0475862	2	4.33524e-10	0.906604	5	0.036	3	0
AS1	AS1_S0_Sub0_mip0	PfSD01	PfSD01_11	310702	311134	-	432	notChecked	yes	9	21	0.428571	0.231481	7	21	4	58	8	374	173	201	173	True	5	0.068	4	0.0475862	2	4.33524e-10	0.906604	5	0.036	3	0	0	1.78399e-09	0.933955	True	5	0.068	4	0.0475862	2	4.33524e-10	0.906604	5	0.036	3	0
AS1	AS1_S0_Sub0_mip0	PfSN01	PfSN01_11	331994	332426	-	432	notChecked	yes	9	21	0.428571	0.231481	7	21	4	58	8	374	173	201	173	True	5	0.068	4	0.0475862	2	4.33524e-10	0.906604	5	0.036	3	0	0	1.78399e-09	0.933955	True	5	0.068	4	0.0475862	2	4.33524e-10	0.906604	5	0.036	3	0
AS1	AS1_S0_Sub0_mip0	PfTG01	PfTG01_11	377827	378265	-	438	notChecked	yes	9	21	0.428571	0.228311	7	21	4	58	8	380	173	201	179	True	5	0.068	4	0.0475862	2	4.33524e-10	0.906604	5	0.036	3	0	0	1.78399e-09	0.933955	True	5	0.068	4	0.0475862	2	4.33524e-10	0.906604	5	0.036	3	0
AS1	AS1_S0_Sub0_mip0	U659	AS1_S0_Sub0_mip0	0	441	+	441	notChecked	yes	9	21	0.428571	0.226757	7	21	4	58	8	383	173	201	182	True	5	0.068	4	0.0475862	2	4.33524e-10	0.906604	5	0.036	3	0	0	1.78399e-09	0.933955	True	5	0.068	4	0.0475862	2	4.33524e-10	0.906604	5	0.036	3	0
AS1	AS1_S0_Sub0_mip0	W2	AS1_S0_Sub0_mip0	0	435	+	435	notChecked	yes	9	21	0.428571	0.229885	7	21	4	58	8	377	173	201	176	True	5	0.068	4	0.0475862	2	4.33524e-10	0.906604	5	0.036	3	0	0	1.78399e-09	0.933955	True	5	0.068	4	0.0475862	2	4.33524e-10	0.906604	5	0.036	3	0
AS1	AS1_S0_Sub0_mip1	Pf3d7	Pf3D7_11_v3	416343	416693	+	350	notChecked	no	2	20	0.1	0.257143	7	20	4	63	15	287	173	114	173	True	8	0	0	0.00707547	1	1.79789e-19	0.988322	8	0	0	0.00707547	1	1.79789e-19	0.988322	False	8	0	0	0.00707547	1	1.79789e-19	0.988322	8	0	0	0.00707547
AS1	AS1_S0_Sub0_mip1	D10	AS1_S0_Sub0_mip1	0	353	+	353	notChecked	no	2	20	0.1	0.254958	7	20	4	63	15	290	173	114	176	True	8	0	0	0.00707547	1	1.79789e-19	0.988322	8	0	0	0.00707547	1	1.79789e-19	0.988322	False	8	0	0	0.00707547	1	1.79789e-19	0.988322	8	0	0	0.00707547
AS1	AS1_S0_Sub0_mip1	FCR3	AS1_S0_Sub0_mip1	0	350	+	350	notChecked	no	2	20	0.1	0.257143	7	20	4	63	15	287	173	114	173	True	8	0	0	0.00707547	1	1.79789e-19	0.988322	8	0	0	0.00707547	1	1.79789e-19	0.988322	False	8	0	0	0.00707547	1	1.79789e-19	0.988322	8	0	0	0.00707547
AS1	AS1_S0_Sub0_mip1	Pf7G8	Pf7G8_11	352918	353271	+	353	notChecked	no	2	20	0.1	0.254958	7	20	4	63	15	290	173	114	176	True	8	0	0	0.00707547	1	1.79789e-19	0.988322	8	0	0	0.00707547	1	1.79789e-19	0.988322	False	8	0	0	0.00707547	1	1.79789e-19	0.988322	8	0	0	0.00707547
AS1	AS1_S0_Sub0_mip1	PfCD01	PfCD01_11	416489	416839	+	350	notChecked	no	2	20	0.1	0.257143	7	20	4	63	15	287	173	114	173	True	8	0	0	0.00707547	1	1.79789e-19	0.988322	8	0	0	0.00707547	1	1.79789e-19	0.988322	False	8	0	0	0.00707547	1	1.79789e-19	0.988322	8	0	0	0.00707547
AS1	AS1_S0_Sub0_mip1	PfDd2	PfDd2_11	326326	326676	+	350	notChecked	no	2	20	0.1	0.257143	7	20	4	63	15	287	173	114	173	True	8	0	0	0.00707547	1	1.79789e-19	0.988322	8	0	0	0.00707547	1	1.79789e-19	0.988322	False	8	0	0	0.00707547	1	1.79789e-19	0.988322	8	0	0	0.00707547
AS1	AS1_S0_Sub0_mip1	PfGA01	PfGA01_11	391776	392126	+	350	notChecked	no	2	20	0.1	0.257143	7	20	4	63	15	287	173	114	173	True	8	0	0	0.00707547	1	1.79789e-19	0.988322	8	0	0	0.00707547	1	1.79789e-19	0.988322	False	8	0	0	0.00707547	1	1.79789e-19	0.988322	8	0	0	0.00707547
AS1	AS1_S0_Sub0_mip1	PfGB4	PfGB4_11	459856	460206	+	350	notChecked	no	2	20	0.1	0.257143	7	20	4	63	15	287	173	114	173	True	8	0	0	0.00707547	1	1.79789e-19	0.988322	8	0	0	0.00707547	1	1.79789e-19	0.988322	False	8	0	0	0.00707547	1	1.79789e-19	0.988322	8	0	0	0.00707547
AS1	AS1_S0_Sub0_mip1	PfGN01	PfGN01_11	381460	381810	+	350	notChecked	no	2	20	0.1	0.257143	7	20	4	63	15	287	173	114	173	True	8	0	0	0.00707547	1	1.79789e-19	0.988322	8	0	0	0.00707547	1	1.79789e-19	0.988322	False	8	0	0	0.00707547	1	1.79789e-19	0.988322	8	0	0	0.00707547
AS1	AS1_S0_Sub0_mip1	PfHB3	PfHB3_11	330805	331155	+	350	notChecked	no	2	20	0.1	0.257143	7	20	4	63	15	287	173	114	173	True	8	0	0	0.00707547	1	1.79789e-19	0.988322	8	0	0	0.00707547	1	1.79789e-19	0.988322	False	8	0	0	0.00707547	1	1.79789e-19	0.988322	8	0	0	0.00707547
AS1	AS1_S0_Sub0_mip1	PfIT	PfIT_11	376173	376523	+	350	notChecked	no	2	20	0.1	0.257143	7	20	4	63	15	287	173	114	173	True	8	0	0	0.00707547	1	1.79789e-19	0.988322	8	0	0	0.00707547	1	1.79789e-19	0.988322	False	8	0	0	0.00707547	1	1.79789e-19	0.988322	8	0	0	0.00707547
AS1	AS1_S0_Sub0_mip1	PfKE01	PfKE01_11	388425	388775	+	350	notChecked	no	2	20	0.1	0.257143	7	20	4	63	15	287	173	114	173	True	8	0	0	0.00707547	1	1.79789e-19	0.988322	8	0	0	0.00707547	1	1.79789e-19	0.988322	False	8	0	0	0.00707547	1	1.79789e-19	0.988322	8	0	0	0.00707547
AS1	AS1_S0_Sub0_mip1	PfKH01	PfKH01_11	370227	370577	+	350	notChecked	no	2	20	0.1	0.257143	7	20	4	63	15	287	173	114	173	True	8	0	0	0.00707547	1	1.79789e-19	0.988322	8	0	0	0.00707547	1	1.79789e-19	0.988322	False	8	0	0	0.00707547	1	1.79789e-19	0.988322	8	0	0	0.00707547
AS1	AS1_S0_Sub0_mip1	PfKH02	PfKH02_11	409973	410323	+	350	notChecked	no	2	20	0.1	0.257143	7	20	4	63	15	287	173	114	173	True	8	0	0	0.00707547	1	1.79789e-19	0.988322	8	0	0	0.00707547	1	1.79789e-19	0.988322	False	8	0	0	0.00707547	1	1.79789e-19	0.988322	8	0	0	0.00707547
AS1	AS1_S0_Sub0_mip1	PfML01	PfML01_11	395068	395418	+	350	notChecked	no	2	20	0.1	0.257143	7	20	4	63	15	287	173	114	173	True	8	0	0	0.00707547	1	1.79789e-19	0.988322	8	0	0	0.00707547	1	1.79789e-19	0.988322	False	8	0	0	0.00707547	1	1.79789e-19	0.988322	8	0	0	0.00707547
AS1	AS1_S0_Sub0_mip1	PfSD01	PfSD01_11	310861	311214	+	353	notChecked	no	2	20	0.1	0.254958	7	20	4	63	15	290	173	114	176	True	8	0	0	0.00707547	1	1.79789e-19	0.988322	8	0	0	0.00707547	1	1.79789e-19	0.988322	False	8	0	0	0.00707547	1	1.79789e-19	0.988322	8	0	0	0.00707547
AS1	AS1_S0_Sub0_mip1	PfSN01	PfSN01_11	332153	332506	+	353	notChecked	no	2	20	0.1	0.254958	7	20	4	63	15	290	173	114	176	True	8	0	0	0.00707547	1	1.79789e-19	0.988322	8	0	0	0.00707547	1	1.79789e-19	0.988322	False	8	0	0	0.00707547	1	1.79789e-19	0.988322	8	0	0	0.00707547
AS1	AS1_S0_Sub0_mip1	PfTG01	PfTG01_11	377995	378345	+	350	notChecked	no	2	20	0.1	0.257143	7	20	4	63	15	287	173	114	173	True	8	0	0	0.00707547	1	1.79789e-19	0.988322	8	0	0	0.00707547	1	1.79789e-19	0.988322	False	8	0	0	0.00707547	1	1.79789e-19	0.988322	8	0	0	0.00707547
AS1	AS1_S0_Sub0_mip1	U659	AS1_S0_Sub0_mip1	0	353	+	353	notChecked	no	2	20	0.1	0.254958	7	20	4	63	15	290	173	114	176	True	8	0	0	0.00707547	1	1.79789e-19	0.988322	8	0	0	0.00707547	1	1.79789e-19	0.988322	False	8	0	0	0.00707547	1	1.79789e-19	0.988322	8	0	0	0.00707547
AS1	AS1_S0_Sub0_mip1	W2	AS1_S0_Sub0_mip1	0	350	+	350	notChecked	no	2	20	0.1	0.257143	7	20	4	63	15	287	173	114	173	True	8	0	0	0.00707547	1	1.79789e-19	0.988322	8	0	0	0.00707547	1	1.79789e-19	0.988322	False	8	0	0	0.00707547	1	1.79789e-19	0.988322	8	0	0	0.00707547
AS2	AS2_S0_Sub0_mip0	Pf3d7	Pf3D7_11_v3	416572	416978	+	406	notChecked	yes	8	21	0.380952	0.192118	8	21	4	59	7	347	192	155	192	True	6	0.0716667	5	0.0384615	1	5.58568e-14	0.933314	6	0.04	4	0	0	4.65862e-18	0.966401	False	6	0.0716667	5	0.0384615	1	5.58568e-14	0.933314	6	0.04	4	0
AS2	AS2_S0_Sub0_mip0	D10	AS2_S0_Sub0_mip0	0	409	+	409	notChecked	yes	8	21	0.380952	0.190709	8	21	4	59	7	350	192	155	195	True	6	0.0716667	5	0.0384615	1	5.58568e-14	0.933314	6	0.04	4	0	0	4.65862e-18	0.966401	False	6	0.0716667	5	0.0384615	1	5.58568e-14	0.933314	6	0.04	4	0
AS2	AS2_S0_Sub0_mip0	D6	AS2_S0_Sub0_mip0	0	412	+	412	notChecked	yes	8	21	0.380952	0.18932	8	21	4	59	7	353	192	155	198	True	6	0.0716667	5	0.0384615	1	5.58568e-14	0.933314	6	0.04	4	0	0	4.65862e-18	0.966401	False	6	0.0716667	5	0.0384615	1	5.58568e-14	0.933314	6	0.04	4	0
AS2	AS2_S0_Sub0_mip0	FCR3	AS2_S0_Sub0_mip0	0	409	+	409	notChecked	yes	8	21	0.380952	0.190709	8	21	4	59	7	350	192	155	195	True	6	0.0716667	5	0.0384615	1	5.58568e-14	0.933314	6	0.04	4	0	0	4.65862e-18	0.966401	False	6	0.0716667	5	0.0384615	1	5.58568e-14	0.933314	6	0.04	4	0
AS2	AS2_S0_Sub0_mip0	Pf7G8	Pf7G8_11	353150	353553	+	403	notChecked	yes	8	21	0.380952	0.193548	8	21	4	59	7	344	192	155	189	True	6	0.0716667	5	0.0384615	1	5.58568e-14	0.933314	6	0.04	4	0	0	4.65862e-18	0.966401	False	6	0.0716667	5	0.0384615	1	5.58568e-14	0.933314	6	0.04	4	0
AS2	AS2_S0_Sub0_mip0	PfCD01	PfCD01_11	416718	417130	+	412	notChecked	yes	8	21	0.380952	0.18932	8	21	4	59	7	353	192	155	198	True	6	0.0716667	5	0.0384615	1	5.58568e-14	0.933314	6	0.04	4	0	0	4.65862e-18	0.966401	False	6	0.0716667	5	0.0384615	1	5.58568e-14	0.933314	6	0.04	4	0
AS2	AS2_S0_Sub0_mip0	PfDd2	PfDd2_11	326555	326967	+	412	notChecked	yes	8	21	0.380952	0.18932	8	21	4	59	7	353	192	155	198	True	6	0.0716667	5	0.0384615	1	5.58568e-14	0.933314	6	0.04	4	0	0	4.65862e-18	0.966401	False	6	0.0716667	5	0.0384615	1	5.58568e-14	0.933314	6	0.04	4	0
AS2	AS2_S0_Sub0_mip0	PfGA01	PfGA01_11	392005	392414	+	409	notChecked	yes	8	21	0.380952	0.190709	8	21	4	59	7	350	192	155	195	True	6	0.0716667	5	0.0384615	1	5.58568e-14	0.933314	6	0.04	4	0	0	4.65862e-18	0.966401	False	6	0.0716667	5	0.0384615	1	5.58568e-14	0.933314	6	0.04	4	0
AS2	AS2_S0_Sub0_mip0	PfGB4	PfGB4_11	460085	460494	+	409	notChecked	yes	8	21	0.380952	0.190709	8	21	4	59	7	350	192	155	195	True	6	0.0716667	5	0.0384615	1	5.58568e-14	0.933314	6	0.04	4	0	0	4.65862e-18	0.966401	False	6	0.0716667	5	0.0384615	1	5.58568e-14	0.933314	6	0.04	4	0
AS2	AS2_S0_Sub0_mip0	PfGN01	PfGN01_11	381689	382104	+	415	notChecked	yes	8	21	0.380952	0.187952	8	21	4	59	7	356	192	155	201	True	6	0.0716667	5	0.0384615	1	5.58568e-14	0.933314	6	0.04	4	0	0	4.65862e-18	0.966401	False	6	0.0716667	5	0.0384615	1	5.58568e-14	0.933314	6	0.04	4	0
AS2	AS2_S0_Sub0_mip0	PfHB3	PfHB3_11	331034	331443	+	409	notChecked	yes	8	21	0.380952	0.190709	8	21	4	59	7	350	192	155	195	True	6	0.0716667	5	0.0384615	1	5.58568e-14	0.933314	6	0.04	4	0	0	4.65862e-18	0.966401	False	6	0.0716667	5	0.0384615	1	5.58568e-14	0.933314	6	0.04	4	0
AS2	AS2_S0_Sub0_mip0	PfIT	PfIT_11	376402	376811	+	409	notChecked	yes	8	21	0.380952	0.190709	8	21	4	59	7	350	192	155	195	True	6	0.0716667	5	0.0384615	1	5.58568e-14	0.933314	6	0.04	4	0	0	4.65862e-18	0.966401	False	6	0.0716667	5	0.0384615	1	5.58568e-14	0.933314	6	0.04	4	0
AS2	AS2_S0_Sub0_mip0	PfKE01	PfKE01_11	388654	389063	+	409	notChecked	yes	8	21	0.380952	0.193154	8	21	4	59	7	350	192	155	195	True	6	0.0716667	5	0.0384615	1	5.58568e-14	0.933314	6	0.04	4	0	0	4.65862e-18	0.966401	False	6	0.0716667	5	0.0384615	1	5.58568e-14	0.933314	6	0.04	4	0
AS2	AS2_S0_Sub0_mip0	PfKH01	PfKH01_11	370456	370871	+	415	notChecked	yes	8	21	0.380952	0.187952	8	21	4	59	7	356	192	155	201	True	6	0.0716667	5	0.0384615	1	5.58568e-14	0.933314	6	0.04	4	0	0	4.65862e-18	0.966401	False	6	0.0716667	5	0.0384615	1	5.58568e-14	0.933314	6	0.04	4	0
AS2	AS2_S0_Sub0_mip0	PfKH02	PfKH02_11	410202	410611	+	409	notChecked	yes	8	21	0.380952	0.190709	8	21	4	59	7	350	192	155	195	True	6	0.0716667	5	0.0384615	1	5.58568e-14	0.933314	6	0.04	4	0	0	4.65862e-18	0.966401	False	6	0.0716667	5	0.0384615	1	5.58568e-14	0.933314	6	0.04	4	0
AS2	AS2_S0_Sub0_mip0	PfML01	PfML01_11	395297	395730	+	433	notChecked	yes	8	21	0.380952	0.189376	8	21	4	59	7	374	192	155	219	True	6	0.0716667	5	0.0384615	1	5.58568e-14	0.933314	6	0.04	4	0	0	4.65862e-18	0.966401	False	6	0.0716667	5	0.0384615	1	5.58568e-14	0.933314	6	0.04	4	0
AS2	AS2_S0_Sub0_mip0	PfSD01	PfSD01_11	311093	311499	+	406	notChecked	yes	8	21	0.380952	0.189655	8	21	4	59	7	347	192	155	192	True	6	0.0716667	5	0.0384615	1	5.58568e-14	0.933314	6	0.04	4	0	0	4.65862e-18	0.966401	False	6	0.0716667	5	0.0384615	1	5.58568e-14	0.933314	6	0.04	4	0
AS2	AS2_S0_Sub0_mip0	PfSN01	PfSN01_11	332385	332794	+	409	notChecked	yes	8	21	0.380952	0.190709	8	21	4	59	7	350	192	155	195	True	6	0.0716667	5	0.0384615	1	5.58568e-14	0.933314	6	0.04	4	0	0	4.65862e-18	0.966401	False	6	0.0716667	5	0.0384615	1	5.58568e-14	0.933314	6	0.04	4	0
AS2	AS2_S0_Sub0_mip0	PfTG01	PfTG01_11	378224	378633	+	409	notChecked	yes	8	21	0.380952	0.190709	8	21	4	59	7	350	192	155	195	True	6	0.0716667	5	0.0384615	1	5.58568e-14	0.933314	6	0.04	4	0	0	4.65862e-18	0.966401	False	6	0.0716667	5	0.0384615	1	5.58568e-14	0.933314	6	0.04	4	0
AS2	AS2_S0_Sub0_mip0	U659	AS2_S0_Sub0_mip0	0	409	+	409	notChecked	yes	8	21	0.380952	0.190709	8	21	4	59	7	350	192	155	195	True	6	0.0716667	5	0.0384615	1	5.58568e-14	0.933314	6	0.04	4	0	0	4.65862e-18	0.966401	False	6	0.0716667	5	0.0384615	1	5.58568e-14	0.933314	6	0.04	4	0
AS2	AS2_S0_Sub0_mip0	W2	AS2_S0_Sub0_mip0	0	412	+	412	notChecked	yes	8	21	0.380952	0.18932	8	21	4	59	7	353	192	155	198	True	6	0.0716667	5	0.0384615	1	5.58568e-14	0.933314	6	0.04	4	0	0	4.65862e-18	0.966401	False	6	0.0716667	5	0.0384615	1	5.58568e-14	0.933314	6	0.04	4	0
AS2	AS2_S0_Sub0_mip1	Pf3d7	Pf3D7_11_v3	416717	417068	-	351	notChecked	yes	8	21	0.380952	0.188034	8	21	4	63	16	288	192	96	192	True	8	0.0075	1	0.00269784	1	4.02105e-24	0.966807	8	0.0075	1	0.00269784	1	4.02105e-24	0.966807	True	8	0.0075	1	0.00269784	1	4.02105e-24	0.966807	8	0.0075	1	0.00269784
AS2	AS2_S0_Sub0_mip1	D10	AS2_S0_Sub0_mip1	0	354	+	354	notChecked	yes	8	21	0.380952	0.186441	8	21	4	63	16	291	192	96	195	True	8	0.0075	1	0.00269784	1	4.02105e-24	0.966807	8	0.0075	1	0.00269784	1	4.02105e-24	0.966807	True	8	0.0075	1	0.00269784	1	4.02105e-24	0.966807	8	0.0075	1	0.00269784
AS2	AS2_S0_Sub0_mip1	D6	AS2_S0_Sub0_mip1	0	357	+	357	notChecked	yes	8	21	0.380952	0.184874	8	21	4	63	16	294	192	96	198	True	8	0.0075	1	0.00269784	1	4.02105e-24	0.966807	8	0.0075	1	0.00269784	1	4.02105e-24	0.966807	True	8	0.0075	1	0.00269784	1	4.02105e-24	0.966807	8	0.0075	1	0.00269784
AS2	AS2_S0_Sub0_mip1	FCR3	AS2_S0_Sub0_mip1	0	354	+	354	notChecked	yes	8	21	0.380952	0.186441	8	21	4	63	16	291	192	96	195	True	8	0.0075	1	0.00269784	1	4.02105e-24	0.966807	8	0.0075	1	0.00269784	1	4.02105e-24	0.966807	True	8	0.0075	1	0.00269784	1	4.02105e-24	0.966807	8	0.0075	1	0.00269784
AS2	AS2_S0_Sub0_mip1	Pf7G8	Pf7G8_11	353295	353643	-	348	notChecked	yes	8	21	0.380952	0.189655	8	21	4	63	16	285	192	96	189	True	8	0.0075	1	0.00269784	1	4.02105e-24	0.966807	8	0.0075	1	0.00269784	1	4.02105e-24	0.966807	True	8	0.0075	1	0.00269784	1	4.02105e-24	0.966807	8	0.0075	1	0.00269784
AS2	AS2_S0_Sub0_mip1	PfCD01	PfCD01_11	416863	417220	-	357	notChecked	yes	8	21	0.380952	0.184874	8	21	4	63	16	294	192	96	198	True	8	0.0075	1	0.00269784	1	4.02105e-24	0.966807	8	0.0075	1	0.00269784	1	4.02105e-24	0.966807	True	8	0.0075	1	0.00269784	1	4.02105e-24	0.966807	8	0.0075	1	0.00269784
AS2	AS2_S0_Sub0_mip1	PfDd2	PfDd2_11	326700	327057	-	357	notChecked	yes	8	21	0.380952	0.184874	8	21	4	63	16	294	192	96	198	True	8	0.0075	1	0.00269784	1	4.02105e-24	0.966807	8	0.0075	1	0.00269784	1	4.02105e-24	0.966807	True	8	0.0075	1	0.00269784	1	4.02105e-24	0.966807	8	0.0075	1	0.00269784
AS2	AS2_S0_Sub0_mip1	PfGA01	PfGA01_11	392150	392504	-	354	notChecked	yes	8	21	0.380952	0.186441	8	21	4	63	16	291	192	96	195	True	8	0.0075	1	0.00269784	1	4.02105e-24	0.966807	8	0.0075	1	0.00269784	1	4.02105e-24	0.966807	True	8	0.0075	1	0.00269784	1	4.02105e-24	0.966807	8	0.0075	1	0.00269784
AS2	AS2_S0_Sub0_mip1	PfGB4	PfGB4_11	460230	460584	-	354	notChecked	yes	8	21	0.380952	0.186441	8	21	4	63	16	291	192	96	195	True	8	0.0075	1	0.00269784	1	4.02105e-24	0.966807	8	0.0075	1	0.00269784	1	4.02105e-24	0.966807	True	8	0.0075	1	0.00269784	1	4.02105e-24	0.966807	8	0.0075	1	0.00269784
AS2	AS2_S0_Sub0_mip1	PfGN01	PfGN01_11	381834	382194	-	360	notChecked	yes	8	21	0.380952	0.183333	8	21	4	63	16	297	192	96	201	True	8	0.0075	1	0.00269784	1	4.02105e-24	0.966807	8	0.0075	1	0.00269784	1	4.02105e-24	0.966807	True	8	0.0075	1	0.00269784	1	4.02105e-24	0.966807	8	0.0075	1	0.00269784
AS2	AS2_S0_Sub0_mip1	PfHB3	PfHB3_11	331179	331533	-	354	notChecked	yes	8	21	0.380952	0.186441	8	21	4	63	16	291	192	96	195	True	8	0.0075	1	0.00269784	1	4.02105e-24	0.966807	8	0.0075	1	0.00269784	1	4.02105e-24	0.966807	True	8	0.0075	1	0.00269784	1	4.02105e-24	0.966807	8	0.0075	1	0.00269784
AS2	AS2_S0_Sub0_mip1	PfIT	PfIT_11	376547	376901	-	354	notChecked	yes	8	21	0.380952	0.186441	8	21	4	63	16	291	192	96	195	True	8	0.0075	1	0.00269784	1	4.02105e-24	0.966807	8	0.0075	1	0.00269784	1	4.02105e-24	0.966807	True	8	0.0075	1	0.00269784	1	4.02105e-24	0.966807	8	0.0075	1	0.00269784
AS2	AS2_S0_Sub0_mip1	PfKE01	PfKE01_11	388799	389153	-	354	notChecked	yes	8	21	0.380952	0.189266	8	21	4	63	16	291	192	96	195	True	8	0.0075	1	0.00269784	1	4.02105e-24	0.966807	8	0.0075	1	0.00269784	1	4.02105e-24	0.966807	True	8	0.0075	1	0.00269784	1	4.02105e-24	0.966807	8	0.0075	1	0.00269784
AS2	AS2_S0_Sub0_mip1	PfKH01	PfKH01_11	370601	370961	-	360	notChecked	yes	8	21	0.380952	0.183333	8	21	4	63	16	297	192	96	201	True	8	0.0075	1	0.00269784	1	4.02105e-24	0.966807	8	0.0075	1	0.00269784	1	4.02105e-24	0.966807	True	8	0.0075	1	0.00269784	1	4.02105e-24	0.966807	8	0.0075	1	0.00269784
AS2	AS2_S0_Sub0_mip1	PfKH02	PfKH02_11	410347	410701	-	354	notChecked	yes	8	21	0.380952	0.186441	8	21	4	63	16	291	192	96	195	True	8	0.0075	1	0.00269784	1	4.02105e-24	0.966807	8	0.0075	1	0.00269784	1	4.02105e-24	0.966807	True	8	0.0075	1	0.00269784	1	4.02105e-24	0.966807	8	0.0075	1	0.00269784
AS2	AS2_S0_Sub0_mip1	PfML01	PfML01_11	395442	395820	-	378	notChecked	yes	8	21	0.380952	0.185185	8	21	4	63	16	315	192	96	219	True	8	0.0075	1	0.00269784	1	4.02105e-24	0.966807	8	0.0075	1	0.00269784	1	4.02105e-24	0.966807	True	8	0.0075	1	0.00269784	1	4.02105e-24	0.966807	8	0.0075	1	0.00269784
AS2	AS2_S0_Sub0_mip1	PfSD01	PfSD01_11	311238	311589	-	351	notChecked	yes	8	21	0.380952	0.185185	8	21	4	63	16	288	192	96	192	True	8	0.0075	1	0.00269784	1	4.02105e-24	0.966807	8	0.0075	1	0.00269784	1	4.02105e-24	0.966807	True	8	0.0075	1	0.00269784	1	4.02105e-24	0.966807	8	0.0075	1	0.00269784
AS2	AS2_S0_Sub0_mip1	PfSN01	PfSN01_11	332530	332884	-	354	notChecked	yes	8	21	0.380952	0.186441	8	21	4	63	16	291	192	96	195	True	8	0.0075	1	0.00269784	1	4.02105e-24	0.966807	8	0.0075	1	0.00269784	1	4.02105e-24	0.966807	True	8	0.0075	1	0.00269784	1	4.02105e-24	0.966807	8	0.0075	1	0.00269784
AS2	AS2_S0_Sub0_mip1	PfTG01	PfTG01_11	378369	378723	-	354	notChecked	yes	8	21	0.380952	0.186441	8	21	4	63	16	291	192	96	195	True	8	0.0075	1	0.00269784	1	4.02105e-24	0.966807	8	0.0075	1	0.00269784	1	4.02105e-24	0.966807	True	8	0.0075	1	0.00269784	1	4.02105e-24	0.966807	8	0.0075	1	0.00269784
AS2	AS2_S0_Sub0_mip1	U659	AS2_S0_Sub0_mip1	0	354	+	354	notChecked	yes	8	21	0.380952	0.186441	8	21	4	63	16	291	192	96	195	True	8	0.0075	1	0.00269784	1	4.02105e-24	0.966807	8	0.0075	1	0.00269784	1	4.02105e-24	0.966807	True	8	0.0075	1	0.00269784	1	4.02105e-24	0.966807	8	0.0075	1	0.00269784
AS2	AS2_S0_Sub0_mip1	W2	AS2_S0_Sub0_mip1	0	357	+	357	notChecked	yes	8	21	0.380952	0.184874	8	21	4	63	16	294	192	96	198	True	8	0.0075	1	0.00269784	1	4.02105e-24	0.966807	8	0.0075	1	0.00269784	1	4.02105e-24	0.966807	True	8	0.0075	1	0.00269784	1	4.02105e-24	0.966807	8	0.0075	1	0.00269784
AS3	AS3_S0_Sub0_mip0	Pf3d7	Pf3D7_11_v3	417465	417833	+	368	notChecked	yes	8	21	0.380952	0.266304	6	21	4	59	16	309	165	144	165	True	8	0	0	0.0489193	7	9.85255e-22	0.977148	8	0	0	0.0489193	7	9.85255e-22	0.977148	False	8	0	0	0.0489193	7	9.85255e-22	0.977148	8	0	0	0.0489193
AS3	AS3_S0_Sub0_mip0	D10	AS3_S0_Sub0_mip0	0	362	+	362	notChecked	yes	8	21	0.380952	0.270718	6	21	4	59	16	303	165	144	159	True	8	0	0	0.0489193	7	9.85255e-22	0.977148	8	0	0	0.0489193	7	9.85255e-22	0.977148	False	8	0	0	0.0489193	7	9.85255e-22	0.977148	8	0	0	0.0489193
AS3	AS3_S0_Sub0_mip0	D6	AS3_S0_Sub0_mip0	0	368	+	368	notChecked	yes	8	21	0.380952	0.266304	6	21	4	59	16	309	165	144	165	True	8	0	0	0.0489193	7	9.85255e-22	0.977148	8	0	0	0.0489193	7	9.85255e-22	0.977148	False	8	0	0	0.0489193	7	9.85255e-22	0.977148	8	0	0	0.0489193
AS3	AS3_S0_Sub0_mip0	FCR3	AS3_S0_Sub0_mip0	0	377	+	377	notChecked	yes	8	21	0.380952	0.259947	6	21	4	59	16	318	165	144	174	True	8	0	0	0.0489193	7	9.85255e-22	0.977148	8	0	0	0.0489193	7	9.85255e-22	0.977148	False	8	0	0	0.0489193	7	9.85255e-22	0.977148	8	0	0	0.0489193
AS3	AS3_S0_Sub0_mip0	Pf7G8	Pf7G8_11	354040	354411	+	371	notChecked	yes	8	21	0.380952	0.264151	6	21	4	59	16	312	165	144	168	True	8	0	0	0.0489193	7	9.85255e-22	0.977148	8	0	0	0.0489193	7	9.85255e-22	0.977148	False	8	0	0	0.0489193	7	9.85255e-22	0.977148	8	0	0	0.0489193
AS3	AS3_S0_Sub0_mip0	PfCD01	PfCD01_11	417617	417982	+	365	notChecked	yes	8	21	0.380952	0.268493	6	21	4	59	16	306	165	144	162	True	8	0	0	0.0489193	7	9.85255e-22	0.977148	8	0	0	0.0489193	7	9.85255e-22	0.977148	False	8	0	0	0.0489193	7	9.85255e-22	0.977148	8	0	0	0.0489193
AS3	AS3_S0_Sub0_mip0	PfDd2	PfDd2_11	327454	327828	+	374	notChecked	yes	8	21	0.380952	0.262032	6	21	4	59	16	315	165	144	171	True	8	0	0	0.0489193	7	9.85255e-22	0.977148	8	0	0	0.0489193	7	9.85255e-22	0.977148	False	8	0	0	0.0489193	7	9.85255e-22	0.977148	8	0	0	0.0489193
AS3	AS3_S0_Sub0_mip0	PfGA01	PfGA01_11	392901	393263	+	362	notChecked	yes	8	21	0.380952	0.270718	6	21	4	59	16	303	165	144	159	True	8	0	0	0.0489193	7	9.85255e-22	0.977148	8	0	0	0.0489193	7	9.85255e-22	0.977148	False	8	0	0	0.0489193	7	9.85255e-22	0.977148	8	0	0	0.0489193
AS3	AS3_S0_Sub0_mip0	PfGB4	PfGB4_11	460981	461349	+	368	notChecked	yes	8	21	0.380952	0.266304	6	21	4	59	16	309	165	144	165	True	8	0	0	0.0489193	7	9.85255e-22	0.977148	8	0	0	0.0489193	7	9.85255e-22	0.977148	False	8	0	0	0.0489193	7	9.85255e-22	0.977148	8	0	0	0.0489193
AS3	AS3_S0_Sub0_mip0	PfGN01	PfGN01_11	382591	382953	+	362	notChecked	yes	8	21	0.380952	0.270718	6	21	4	59	16	303	165	144	159	True	8	0	0	0.0489193	7	9.85255e-22	0.977148	8	0	0	0.0489193	7	9.85255e-22	0.977148	False	8	0	0	0.0489193	7	9.85255e-22	0.977148	8	0	0	0.0489193
AS3	AS3_S0_Sub0_mip0	PfHB3	PfHB3_11	331930	332301	+	371	notChecked	yes	8	21	0.380952	0.264151	6	21	4	59	16	312	165	144	168	True	8	0	0	0.0489193	7	9.85255e-22	0.977148	8	0	0	0.0489193	7	9.85255e-22	0.977148	False	8	0	0	0.0489193	7	9.85255e-22	0.977148	8	0	0	0.0489193
AS3	AS3_S0_Sub0_mip0	PfIT	PfIT_11	377298	377675	+	377	notChecked	yes	8	21	0.380952	0.259947	6	21	4	59	16	318	165	144	174	True	8	0	0	0.0489193	7	9.85255e-22	0.977148	8	0	0	0.0489193	7	9.85255e-22	0.977148	False	8	0	0	0.0489193	7	9.85255e-22	0.977148	8	0	0	0.0489193
AS3	AS3_S0_Sub0_mip0	PfKE01	PfKE01_11	389550	389939	+	389	notChecked	yes	8	21	0.380952	0.251928	6	21	4	59	16	330	165	144	186	True	8	0	0	0.0489193	7	9.85255e-22	0.977148	8	0	0	0.0489193	7	9.85255e-22	0.977148	False	8	0	0	0.0489193	7	9.85255e-22	0.977148	8	0	0	0.0489193
AS3	AS3_S0_Sub0_mip0	PfKH01	PfKH01_11	371358	371735	+	377	notChecked	yes	8	21	0.380952	0.259947	6	21	4	59	16	318	165	144	174	True	8	0	0	0.0489193	7	9.85255e-22	0.977148	8	0	0	0.0489193	7	9.85255e-22	0.977148	False	8	0	0	0.0489193	7	9.85255e-22	0.977148	8	0	0	0.0489193
AS3	AS3_S0_Sub0_mip0	PfKH02	PfKH02_11	411098	411478	+	380	notChecked	yes	8	21	0.380952	0.257895	6	21	4	59	16	321	165	144	177	True	8	0	0	0.0489193	7	9.85255e-22	0.977148	8	0	0	0.0489193	7	9.85255e-22	0.977148	False	8	0	0	0.0489193	7	9.85255e-22	0.977148	8	0	0	0.0489193
AS3	AS3_S0_Sub0_mip0	PfML01	PfML01_11	396217	396591	+	374	notChecked	yes	8	21	0.380952	0.262032	6	21	4	59	16	315	165	144	171	True	8	0	0	0.0489193	7	9.85255e-22	0.977148	8	0	0	0.0489193	7	9.85255e-22	0.977148	False	8	0	0	0.0489193	7	9.85255e-22	0.977148	8	0	0	0.0489193
AS3	AS3_S0_Sub0_mip0	PfSD01	PfSD01_11	311986	312360	+	374	notChecked	yes	8	21	0.380952	0.262032	6	21	4	59	16	315	165	144	171	True	8	0	0	0.0489193	7	9.85255e-22	0.977148	8	0	0	0.0489193	7	9.85255e-22	0.977148	False	8	0	0	0.0489193	7	9.85255e-22	0.977148	8	0	0	0.0489193
AS3	AS3_S0_Sub0_mip0	PfSN01	PfSN01_11	333281	333655	+	374	notChecked	yes	8	21	0.380952	0.262032	6	21	4	59	16	315	165	144	171	True	8	0	0	0.0489193	7	9.85255e-22	0.977148	8	0	0	0.0489193	7	9.85255e-22	0.977148	False	8	0	0	0.0489193	7	9.85255e-22	0.977148	8	0	0	0.0489193
AS3	AS3_S0_Sub0_mip0	PfTG01	PfTG01_11	379120	379488	+	368	notChecked	yes	8	21	0.380952	0.266304	6	21	4	59	16	309	165	144	165	True	8	0	0	0.0489193	7	9.85255e-22	0.977148	8	0	0	0.0489193	7	9.85255e-22	0.977148	False	8	0	0	0.0489193	7	9.85255e-22	0.977148	8	0	0	0.0489193
AS3	AS3_S0_Sub0_mip0	U659	AS3_S0_Sub0_mip0	0	371	+	371	notChecked	yes	8	21	0.380952	0.264151	6	21	4	59	16	312	165	144	168	True	8	0	0	0.0489193	7	9.85255e-22	0.977148	8	0	0	0.0489193	7	9.85255e-22	0.977148	False	8	0	0	0.0489193	7	9.85255e-22	0.977148	8	0	0	0.0489193
AS3	AS3_S0_Sub0_mip0	W2	AS3_S0_Sub0_mip0	0	374	+	374	notChecked	yes	8	21	0.380952	0.262032	6	21	4	59	16	315	165	144	171	True	8	0	0	0.0489193	7	9.85255e-22	0.977148	8	0	0	0.0489193	7	9.85255e-22	0.977148	False	8	0	0	0.0489193	7	9.85255e-22	0.977148	8	0	0	0.0489193
AS3	AS3_S0_Sub0_mip1	Pf3d7	Pf3D7_11_v3	417498	417859	-	361	notChecked	yes	8	21	0.380952	0.263158	6	21	4	53	18.5	308	165	143	165	True	8	0	0	0.0739513	7	3.62807e-20	0.970857	8	0	0	0.0739513	7	3.62807e-20	0.970857	False	8	0	0	0.0739513	7	3.62807e-20	0.970857	8	0	0	0.0739513
AS3	AS3_S0_Sub0_mip1	D10	AS3_S0_Sub0_mip1	0	355	+	355	notChecked	yes	8	21	0.380952	0.267606	6	21	4	53	18.5	302	165	143	159	True	8	0	0	0.0739513	7	3.62807e-20	0.970857	8	0	0	0.0739513	7	3.62807e-20	0.970857	False	8	0	0	0.0739513	7	3.62807e-20	0.970857	8	0	0	0.0739513
AS3	AS3_S0_Sub0_mip1	D6	AS3_S0_Sub0_mip1	0	361	+	361	notChecked	yes	8	21	0.380952	0.263158	6	21	4	53	18.5	308	165	143	165	True	8	0	0	0.0739513	7	3.62807e-20	0.970857	8	0	0	0.0739513	7	3.62807e-20	0.970857	False	8	0	0	0.0739513	7	3.62807e-20	0.970857	8	0	0	0.0739513
AS3	AS3_S0_Sub0_mip1	FCR3	AS3_S0_Sub0_mip1	0	370	+	370	notChecked	yes	8	21	0.380952	0.256757	6	21	4	53	18.5	317	165	143	174	True	8	0	0	0.0739513	7	3.62807e-20	0.970857	8	0	0	0.0739513	7	3.62807e-20	0.970857	False	8	0	0	0.0739513	7	3.62807e-20	0.970857	8	0	0	0.0739513
AS3	AS3_S0_Sub0_mip1	Pf7G8	Pf7G8_11	354073	354437	-	364	notChecked	yes	8	21	0.380952	0.260989	6	21	4	53	18.5	311	165	143	168	True	8	0	0	0.0739513	7	3.62807e-20	0.970857	8	0	0	0.0739513	7	3.62807e-20	0.970857	False	8	0	0	0.0739513	7	3.62807e-20	0.970857	8	0	0	0.0739513
AS3	AS3_S0_Sub0_mip1	PfCD01	PfCD01_11	417650	418008	-	358	notChecked	yes	8	21	0.380952	0.265363	6	21	4	53	18.5	305	165	143	162	True	8	0	0	0.0739513	7	3.62807e-20	0.970857	8	0	0	0.0739513	7	3.62807e-20	0.970857	False	8	0	0	0.0739513	7	3.62807e-20	0.970857	8	0	0	0.0739513
AS3	AS3_S0_Sub0_mip1	PfDd2	PfDd2_11	327487	327854	-	367	notChecked	yes	8	21	0.380952	0.258856	6	21	4	53	18.5	314	165	143	171	True	8	0	0	0.0739513	7	3.62807e-20	0.970857	8	0	0	0.0739513	7	3.62807e-20	0.970857	False	8	0	0	0.0739513	7	3.62807e-20	0.970857	8	0	0	0.0739513
AS3	AS3_S0_Sub0_mip1	PfGA01	PfGA01_11	392934	393289	-	355	notChecked	yes	8	21	0.380952	0.267606	6	21	4	53	18.5	302	165	143	159	True	8	0	0	0.0739513	7	3.62807e-20	0.970857	8	0	0	0.0739513	7	3.62807e-20	0.970857	False	8	0	0	0.0739513	7	3.62807e-20	0.970857	8	0	0	0.0739513
AS3	AS3_S0_Sub0_mip1	PfGB4	PfGB4_11	461014	461375	-	361	notChecked	yes	8	21	0.380952	0.263158	6	21	4	53	18.5	308	165	143	165	True	8	0	0	0.0739513	7	3.62807e-20	0.970857	8	0	0	0.0739513	7	3.62807e-20	0.970857	False	8	0	0	0.0739513	7	3.62807e-20	0.970857	8	0	0	0.0739513
AS3	AS3_S0_Sub0_mip1	PfGN01	PfGN01_11	382624	382979	-	355	notChecked	yes	8	21	0.380952	0.267606	6	21	4	53	18.5	302	165	143	159	True	8	0	0	0.0739513	7	3.62807e-20	0.970857	8	0	0	0.0739513	7	3.62807e-20	0.970857	False	8	0	0	0.0739513	7	3.62807e-20	0.970857	8	0	0	0.0739513
AS3	AS3_S0_Sub0_mip1	PfHB3	PfHB3_11	331963	332327	-	364	notChecked	yes	8	21	0.380952	0.260989	6	21	4	53	18.5	311	165	143	168	True	8	0	0	0.0739513	7	3.62807e-20	0.970857	8	0	0	0.0739513	7	3.62807e-20	0.970857	False	8	0	0	0.0739513	7	3.62807e-20	0.970857	8	0	0	0.0739513
AS3	AS3_S0_Sub0_mip1	PfIT	PfIT_11	377331	377701	-	370	notChecked	yes	8	21	0.380952	0.256757	6	21	4	53	18.5	317	165	143	174	True	8	0	0	0.0739513	7	3.62807e-20	0.970857	8	0	0	0.0739513	7	3.62807e-20	0.970857	False	8	0	0	0.0739513	7	3.62807e-20	0.970857	8	0	0	0.0739513
AS3	AS3_S0_Sub0_mip1	PfKE01	PfKE01_11	389583	389965	-	382	notChecked	yes	8	21	0.380952	0.248691	6	21	4	53	18.5	329	165	143	186	True	8	0	0	0.0739513	7	3.62807e-20	0.970857	8	0	0	0.0739513	7	3.62807e-20	0.970857	False	8	0	0	0.0739513	7	3.62807e-20	0.970857	8	0	0	0.0739513
AS3	AS3_S0_Sub0_mip1	PfKH01	PfKH01_11	371391	371761	-	370	notChecked	yes	8	21	0.380952	0.256757	6	21	4	53	18.5	317	165	143	174	True	8	0	0	0.0739513	7	3.62807e-20	0.970857	8	0	0	0.0739513	7	3.62807e-20	0.970857	False	8	0	0	0.0739513	7	3.62807e-20	0.970857	8	0	0	0.0739513
AS3	AS3_S0_Sub0_mip1	PfKH02	PfKH02_11	411131	411504	-	373	notChecked	yes	8	21	0.380952	0.254692	6	21	4	53	18.5	320	165	143	177	True	8	0	0	0.0739513	7	3.62807e-20	0.970857	8	0	0	0.0739513	7	3.62807e-20	0.970857	False	8	0	0	0.0739513	7	3.62807e-20	0.970857	8	0	0	0.0739513
AS3	AS3_S0_Sub0_mip1	PfML01	PfML01_11	396250	396617	-	367	notChecked	yes	8	21	0.380952	0.258856	6	21	4	53	18.5	314	165	143	171	True	8	0	0	0.0739513	7	3.62807e-20	0.970857	8	0	0	0.0739513	7	3.62807e-20	0.970857	False	8	0	0	0.0739513	7	3.62807e-20	0.970857	8	0	0	0.0739513
AS3	AS3_S0_Sub0_mip1	PfSD01	PfSD01_11	312019	312386	-	367	notChecked	yes	8	21	0.380952	0.258856	6	21	4	53	18.5	314	165	143	171	True	8	0	0	0.0739513	7	3.62807e-20	0.970857	8	0	0	0.0739513	7	3.62807e-20	0.970857	False	8	0	0	0.0739513	7	3.62807e-20	0.970857	8	0	0	0.0739513
AS3	AS3_S0_Sub0_mip1	PfSN01	PfSN01_11	333314	333681	-	367	notChecked	yes	8	21	0.380952	0.258856	6	21	4	53	18.5	314	165	143	171	True	8	0	0	0.0739513	7	3.62807e-20	0.970857	8	0	0	0.0739513	7	3.62807e-20	0.970857	False	8	0	0	0.0739513	7	3.62807e-20	0.970857	8	0	0	0.0739513
AS3	AS3_S0_Sub0_mip1	PfTG01	PfTG01_11	379153	379514	-	361	notChecked	yes	8	21	0.380952	0.263158	6	21	4	53	18.5	308	165	143	165	True	8	0	0	0.0739513	7	3.62807e-20	0.970857	8	0	0	0.0739513	7	3.62807e-20	0.970857	False	8	0	0	0.0739513	7	3.62807e-20	0.970857	8	0	0	0.0739513
AS3	AS3_S0_Sub0_mip1	U659	AS3_S0_Sub0_mip1	0	364	+	364	notChecked	yes	8	21	0.380952	0.260989	6	21	4	53	18.5	311	165	143	168	True	8	0	0	0.0739513	7	3.62807e-20	0.970857	8	0	0	0.0739513	7	3.62807e-20	0.970857	False	8	0	0	0.0739513	7	3.62807e-20	0.970857	8	0	0	0.0739513
AS3	AS3_S0_Sub0_mip1	W2	AS3_S0_Sub0_mip1	0	367	+	367	notChecked	yes	8	21	0.380952	0.258856	6	21	4	53	18.5	314	165	143	171	True	8	0	0	0.0739513	7	3.62807e-20	0.970857	8	0	0	0.0739513	7	3.62807e-20	0.970857	False	8	0	0	0.0739513	7	3.62807e-20	0.970857	8	0	0	0.0739513
AS4	AS4_S0_Sub0_mip0	Pf3d7	Pf3D7_11_v3	417932	418330	+	398	notChecked	no	5	21	0.238095	0.263819	7	21	4	51	22	347	151	196	151	True	8	0	0	0.00971016	2	3.95435e-17	0.980873	8	0	0	0	0	0	1	True	8	0	0	0.00971016	2	3.95435e-17	0.980873	8	0	0	0
AS4	AS4_S0_Sub0_mip0	D10	AS4_S0_Sub0_mip0	0	401	+	401	notChecked	no	5	21	0.238095	0.261845	7	21	4	51	22	350	151	196	154	True	8	0	0	0.00971016	2	3.95435e-17	0.980873	8	0	0	0	0	0	1	True	8	0	0	0.00971016	2	3.95435e-17	0.980873	8	0	0	0
AS4	AS4_S0_Sub0_mip0	D6	AS4_S0_Sub0_mip0	0	398	+	398	notChecked	no	5	21	0.238095	0.263819	7	21	4	51	22	347	151	196	151	True	8	0	0	0.00971016	2	3.95435e-17	0.980873	8	0	0	0	0	0	1	True	8	0	0	0.00971016	2	3.95435e-17	0.980873	8	0	0	0
AS4	AS4_S0_Sub0_mip0	FCR3	AS4_S0_Sub0_mip0	0	401	+	401	notChecked	no	5	21	0.238095	0.261845	7	21	4	51	22	350	151	196	154	True	8	0	0	0.00971016	2	3.95435e-17	0.980873	8	0	0	0	0	0	1	True	8	0	0	0.00971016	2	3.95435e-17	0.980873	8	0	0	0
AS4	AS4_S0_Sub0_mip0	Pf7G8	Pf7G8_11	354510	354908	+	398	notChecked	no	5	21	0.238095	0.263819	7	21	4	51	22	347	151	196	151	True	8	0	0	0.00971016	2	3.95435e-17	0.980873	8	0	0	0	0	0	1	True	8	0	0	0.00971016	2	3.95435e-17	0.980873	8	0	0	0
AS4	AS4_S0_Sub0_mip0	PfCD01	PfCD01_11	418081	418482	+	401	notChecked	no	5	21	0.238095	0.256858	7	21	4	51	22	350	151	196	154	True	8	0	0	0.00971016	2	3.95435e-17	0.980873	8	0	0	0	0	0	1	True	8	0	0	0.00971016	2	3.95435e-17	0.980873	8	0	0	0
AS4	AS4_S0_Sub0_mip0	PfDd2	PfDd2_11	327927	328325	+	398	notChecked	no	5	21	0.238095	0.263819	7	21	4	51	22	347	151	196	151	True	8	0	0	0.00971016	2	3.95435e-17	0.980873	8	0	0	0	0	0	1	True	8	0	0	0.00971016	2	3.95435e-17	0.980873	8	0	0	0
AS4	AS4_S0_Sub0_mip0	PfGA01	PfGA01_11	393362	393760	+	398	notChecked	no	5	21	0.238095	0.263819	7	21	4	51	22	347	151	196	151	True	8	0	0	0.00971016	2	3.95435e-17	0.980873	8	0	0	0	0	0	1	True	8	0	0	0.00971016	2	3.95435e-17	0.980873	8	0	0	0
AS4	AS4_S0_Sub0_mip0	PfGB4	PfGB4_11	461448	461846	+	398	notChecked	no	5	21	0.238095	0.263819	7	21	4	51	22	347	151	196	151	True	8	0	0	0.00971016	2	3.95435e-17	0.980873	8	0	0	0	0	0	1	True	8	0	0	0.00971016	2	3.95435e-17	0.980873	8	0	0	0
AS4	AS4_S0_Sub0_mip0	PfGN01	PfGN01_11	383052	383450	+	398	notChecked	no	5	21	0.238095	0.263819	7	21	4	51	22	347	151	196	151	True	8	0	0	0.00971016	2	3.95435e-17	0.980873	8	0	0	0	0	0	1	True	8	0	0	0.00971016	2	3.95435e-17	0.980873	8	0	0	0
AS4	AS4_S0_Sub0_mip0	PfHB3	PfHB3_11	332400	332798	+	398	notChecked	no	5	21	0.238095	0.263819	7	21	4	51	22	347	151	196	151	True	8	0	0	0.00971016	2	3.95435e-17	0.980873	8	0	0	0	0	0	1	True	8	0	0	0.00971016	2	3.95435e-17	0.980873	8	0	0	0
AS4	AS4_S0_Sub0_mip0	PfIT	PfIT_11	377774	378175	+	401	notChecked	no	5	21	0.238095	0.261845	7	21	4	51	22	350	151	196	154	True	8	0	0	0.00971016	2	3.95435e-17	0.980873	8	0	0	0	0	0	1	True	8	0	0	0.00971016	2	3.95435e-17	0.980873	8	0	0	0
AS4	AS4_S0_Sub0_mip0	PfKE01	PfKE01_11	390038	390436	+	398	notChecked	no	5	21	0.238095	0.263819	7	21	4	51	22	347	151	196	151	True	8	0	0	0.00971016	2	3.95435e-17	0.980873	8	0	0	0	0	0	1	True	8	0	0	0.00971016	2	3.95435e-17	0.980873	8	0	0	0
AS4	AS4_S0_Sub0_mip0	PfKH01	PfKH01_11	371834	372235	+	401	notChecked	no	5	21	0.238095	0.261845	7	21	4	51	22	350	151	196	154	True	8	0	0	0.00971016	2	3.95435e-17	0.980873	8	0	0	0	0	0	1	True	8	0	0	0.00971016	2	3.95435e-17	0.980873	8	0	0	0
AS4	AS4_S0_Sub0_mip0	PfKH02	PfKH02_11	411577	411975	+	398	notChecked	no	5	21	0.238095	0.263819	7	21	4	51	22	347	151	196	151	True	8	0	0	0.00971016	2	3.95435e-17	0.980873	8	0	0	0	0	0	1	True	8	0	0	0.00971016	2	3.95435e-17	0.980873	8	0	0	0
AS4	AS4_S0_Sub0_mip0	PfML01	PfML01_11	396690	397088	+	398	notChecked	no	5	21	0.238095	0.263819	7	21	4	51	22	347	151	196	151	True	8	0	0	0.00971016	2	3.95435e-17	0.980873	8	0	0	0	0	0	1	True	8	0	0	0.00971016	2	3.95435e-17	0.980873	8	0	0	0
AS4	AS4_S0_Sub0_mip0	PfSD01	PfSD01_11	312459	312857	+	398	notChecked	no	5	21	0.238095	0.263819	7	21	4	51	22	347	151	196	151	True	8	0	0	0.00971016	2	3.95435e-17	0.980873	8	0	0	0	0	0	1	True	8	0	0	0.00971016	2	3.95435e-17	0.980873	8	0	0	0
AS4	AS4_S0_Sub0_mip0	PfSN01	PfSN01_11	333754	334152	+	398	notChecked	no	5	21	0.238095	0.261307	7	21	4	51	22	347	151	196	151	True	8	0	0	0.00971016	2	3.95435e-17	0.980873	8	0	0	0	0	0	1	True	8	0	0	0.00971016	2	3.95435e-17	0.980873	8	0	0	0
AS4	AS4_S0_Sub0_mip0	PfTG01	PfTG01_11	379587	379985	+	398	notChecked	no	5	21	0.238095	0.263819	7	21	4	51	22	347	151	196	151	True	8	0	0	0.00971016	2	3.95435e-17	0.980873	8	0	0	0	0	0	1	True	8	0	0	0.00971016	2	3.95435e-17	0.980873	8	0	0	0
AS4	AS4_S0_Sub0_mip0	U659	AS4_S0_Sub0_mip0	0	401	+	401	notChecked	no	5	21	0.238095	0.261845	7	21	4	51	22	350	151	196	154	True	8	0	0	0.00971016	2	3.95435e-17	0.980873	8	0	0	0	0	0	1	True	8	0	0	0.00971016	2	3.95435e-17	0.980873	8	0	0	0
AS4	AS4_S0_Sub0_mip0	W2	AS4_S0_Sub0_mip0	0	398	+	398	notChecked	no	5	21	0.238095	0.263819	7	21	4	51	22	347	151	196	151	True	8	0	0	0.00971016	2	3.95435e-17	0.980873	8	0	0	0	0	0	1	True	8	0	0	0.00971016	2	3.95435e-17	0.980873	8	0	0	0
AS4	AS4_S0_Sub0_mip1	Pf3d7	Pf3D7_11_v3	418032	418448	-	416	notChecked	no	4	21	0.190476	0.307692	7	21	4	59	25	357	151	206	151	True	8	0.04	2	0	0	1.00034e-16	0.979174	8	0	0	0	0	0	1	True	8	0.04	2	0	0	1.00034e-16	0.979174	8	0	0	0
AS4	AS4_S0_Sub0_mip1	D10	AS4_S0_Sub0_mip1	0	419	+	419	notChecked	no	4	21	0.190476	0.305489	7	21	4	59	25	360	151	206	154	True	8	0.04	2	0	0	1.00034e-16	0.979174	8	0	0	0	0	0	1	True	8	0.04	2	0	0	1.00034e-16	0.979174	8	0	0	0
AS4	AS4_S0_Sub0_mip1	D6	AS4_S0_Sub0_mip1	0	416	+	416	notChecked	no	4	21	0.190476	0.307692	7	21	4	59	25	357	151	206	151	True	8	0.04	2	0	0	1.00034e-16	0.979174	8	0	0	0	0	0	1	True	8	0.04	2	0	0	1.00034e-16	0.979174	8	0	0	0
AS4	AS4_S0_Sub0_mip1	FCR3	AS4_S0_Sub0_mip1	0	419	+	419	notChecked	no	4	21	0.190476	0.305489	7	21	4	59	25	360	151	206	154	True	8	0.04	2	0	0	1.00034e-16	0.979174	8	0	0	0	0	0	1	True	8	0.04	2	0	0	1.00034e-16	0.979174	8	0	0	0
AS4	AS4_S0_Sub0_mip1	Pf7G8	Pf7G8_11	354610	355026	-	416	notChecked	no	4	21	0.190476	0.307692	7	21	4	59	25	357	151	206	151	True	8	0.04	2	0	0	1.00034e-16	0.979174	8	0	0	0	0	0	1	True	8	0.04	2	0	0	1.00034e-16	0.979174	8	0	0	0
AS4	AS4_S0_Sub0_mip1	PfCD01	PfCD01_11	418181	418600	-	419	notChecked	no	4	21	0.190476	0.300716	7	21	4	59	25	360	151	206	154	True	8	0.04	2	0	0	1.00034e-16	0.979174	8	0	0	0	0	0	1	True	8	0.04	2	0	0	1.00034e-16	0.979174	8	0	0	0
AS4	AS4_S0_Sub0_mip1	PfDd2	PfDd2_11	328027	328443	-	416	notChecked	no	4	21	0.190476	0.307692	7	21	4	59	25	357	151	206	151	True	8	0.04	2	0	0	1.00034e-16	0.979174	8	0	0	0	0	0	1	True	8	0.04	2	0	0	1.00034e-16	0.979174	8	0	0	0
AS4	AS4_S0_Sub0_mip1	PfGA01	PfGA01_11	393462	393878	-	416	notChecked	no	4	21	0.190476	0.307692	7	21	4	59	25	357	151	206	151	True	8	0.04	2	0	0	1.00034e-16	0.979174	8	0	0	0	0	0	1	True	8	0.04	2	0	0	1.00034e-16	0.979174	8	0	0	0
AS4	AS4_S0_Sub0_mip1	PfGB4	PfGB4_11	461548	461964	-	416	notChecked	no	4	21	0.190476	0.307692	7	21	4	59	25	357	151	206	151	True	8	0.04	2	0	0	1.00034e-16	0.979174	8	0	0	0	0	0	1	True	8	0.04	2	0	0	1.00034e-16	0.979174	8	0	0	0
AS4	AS4_S0_Sub0_mip1	PfGN01	PfGN01_11	383152	383568	-	416	notChecked	no	4	21	0.190476	0.307692	7	21	4	59	25	357	151	206	151	True	8	0.04	2	0	0	1.00034e-16	0.979174	8	0	0	0	0	0	1	True	8	0.04	2	0	0	1.00034e-16	0.979174	8	0	0	0
AS4	AS4_S0_Sub0_mip1	PfHB3	PfHB3_11	332500	332916	-	416	notChecked	no	4	21	0.190476	0.310096	7	21	4	59	25	357	151	206	151	True	8	0.04	2	0	0	1.00034e-16	0.979174	8	0	0	0	0	0	1	True	8	0.04	2	0	0	1.00034e-16	0.979174	8	0	0	0
AS4	AS4_S0_Sub0_mip1	PfIT	PfIT_11	377874	378293	-	419	notChecked	no	4	21	0.190476	0.305489	7	21	4	59	25	360	151	206	154	True	8	0.04	2	0	0	1.00034e-16	0.979174	8	0	0	0	0	0	1	True	8	0.04	2	0	0	1.00034e-16	0.979174	8	0	0	0
AS4	AS4_S0_Sub0_mip1	PfKE01	PfKE01_11	390138	390554	-	416	notChecked	no	4	21	0.190476	0.307692	7	21	4	59	25	357	151	206	151	True	8	0.04	2	0	0	1.00034e-16	0.979174	8	0	0	0	0	0	1	True	8	0.04	2	0	0	1.00034e-16	0.979174	8	0	0	0
AS4	AS4_S0_Sub0_mip1	PfKH01	PfKH01_11	371934	372353	-	419	notChecked	no	4	21	0.190476	0.305489	7	21	4	59	25	360	151	206	154	True	8	0.04	2	0	0	1.00034e-16	0.979174	8	0	0	0	0	0	1	True	8	0.04	2	0	0	1.00034e-16	0.979174	8	0	0	0
AS4	AS4_S0_Sub0_mip1	PfKH02	PfKH02_11	411677	412093	-	416	notChecked	no	4	21	0.190476	0.307692	7	21	4	59	25	357	151	206	151	True	8	0.04	2	0	0	1.00034e-16	0.979174	8	0	0	0	0	0	1	True	8	0.04	2	0	0	1.00034e-16	0.979174	8	0	0	0
AS4	AS4_S0_Sub0_mip1	PfML01	PfML01_11	396790	397206	-	416	notChecked	no	4	21	0.190476	0.307692	7	21	4	59	25	357	151	206	151	True	8	0.04	2	0	0	1.00034e-16	0.979174	8	0	0	0	0	0	1	True	8	0.04	2	0	0	1.00034e-16	0.979174	8	0	0	0
AS4	AS4_S0_Sub0_mip1	PfSD01	PfSD01_11	312559	312975	-	416	notChecked	no	4	21	0.190476	0.307692	7	21	4	59	25	357	151	206	151	True	8	0.04	2	0	0	1.00034e-16	0.979174	8	0	0	0	0	0	1	True	8	0.04	2	0	0	1.00034e-16	0.979174	8	0	0	0
AS4	AS4_S0_Sub0_mip1	PfSN01	PfSN01_11	333854	334270	-	416	notChecked	no	4	21	0.190476	0.307692	7	21	4	59	25	357	151	206	151	True	8	0.04	2	0	0	1.00034e-16	0.979174	8	0	0	0	0	0	1	True	8	0.04	2	0	0	1.00034e-16	0.979174	8	0	0	0
AS4	AS4_S0_Sub0_mip1	PfTG01	PfTG01_11	379687	380103	-	416	notChecked	no	4	21	0.190476	0.307692	7	21	4	59	25	357	151	206	151	True	8	0.04	2	0	0	1.00034e-16	0.979174	8	0	0	0	0	0	1	True	8	0.04	2	0	0	1.00034e-16	0.979174	8	0	0	0
AS4	AS4_S0_Sub0_mip1	U659	AS4_S0_Sub0_mip1	0	419	+	419	notChecked	no	4	21	0.190476	0.305489	7	21	4	59	25	360	151	206	154	True	8	0.04	2	0	0	1.00034e-16	0.979174	8	0	0	0	0	0	1	True	8	0.04	2	0	0	1.00034e-16	0.979174	8	0	0	0
AS4	AS4_S0_Sub0_mip1	W2	AS4_S0_Sub0_mip1	0	416	+	416	notChecked	no	4	21	0.190476	0.307692	7	21	4	59	25	357	151	206	151	True	8	0.04	2	0	0	1.00034e-16	0.979174	8	0	0	0	0	0	1	True	8	0.04	2	0	0	1.00034e-16	0.979174	8	0	0	0
AS7	AS7_S0_Sub0_mip0	Pf3d7	Pf3D7_06_v3	898936	899335	-	399	notChecked	no	1	21	0.047619	0.225564	7	21	4	58	44	341	170	171	170	True	8	0	0	0.003125	1	2.60894e-26	0.999862	8	0	0	0	0	0	1	True	8	0	0	0.003125	1	2.60894e-26	0.999862	8	0	0	0
AS7	AS7_S0_Sub0_mip0	D10	AS7_S0_Sub0_mip0	0	399	+	399	notChecked	no	1	21	0.047619	0.225564	7	21	4	58	44	341	170	171	170	True	8	0	0	0.003125	1	2.60894e-26	0.999862	8	0	0	0	0	0	1	True	8	0	0	0.003125	1	2.60894e-26	0.999862	8	0	0	0
AS7	AS7_S0_Sub0_mip0	D6	AS7_S0_Sub0_mip0	0	399	+	399	notChecked	no	1	21	0.047619	0.225564	7	21	4	58	44	341	170	171	170	True	8	0	0	0.003125	1	2.60894e-26	0.999862	8	0	0	0	0	0	1	True	8	0	0	0.003125	1	2.60894e-26	0.999862	8	0	0	0
AS7	AS7_S0_Sub0_mip0	FCR3	AS7_S0_Sub0_mip0	0	399	+	399	notChecked	no	1	21	0.047619	0.225564	7	21	4	58	44	341	170	171	170	True	8	0	0	0.003125	1	2.60894e-26	0.999862	8	0	0	0	0	0	1	True	8	0	0	0.003125	1	2.60894e-26	0.999862	8	0	0	0
AS7	AS7_S0_Sub0_mip0	Pf7G8	Pf7G8_06	885189	885588	-	399	notChecked	no	1	21	0.047619	0.225564	7	21	4	58	44	341	170	171	170	True	8	0	0	0.003125	1	2.60894e-26	0.999862	8	0	0	0	0	0	1	True	8	0	0	0.003125	1	2.60894e-26	0.999862	8	0	0	0
AS7	AS7_S0_Sub0_mip0	PfCD01	PfCD01_06	910730	911129	-	399	notChecked	no	1	21	0.047619	0.225564	7	21	4	58	44	341	170	171	170	True	8	0	0	0.003125	1	2.60894e-26	0.999862	8	0	0	0	0	0	1	True	8	0	0	0.003125	1	2.60894e-26	0.999862	8	0	0	0
AS7	AS7_S0_Sub0_mip0	PfDd2	PfDd2_06	866536	866935	-	399	notChecked	no	1	21	0.047619	0.225564	7	21	4	58	44	341	170	171	170	True	8	0	0	0.003125	1	2.60894e-26	0.999862	8	0	0	0	0	0	1	True	8	0	0	0.003125	1	2.60894e-26	0.999862	8	0	0	0
AS7	AS7_S0_Sub0_mip0	PfGA01	PfGA01_06	910363	910762	-	399	notChecked	no	1	21	0.047619	0.225564	7	21	4	58	44	341	170	171	170	True	8	0	0	0.003125	1	2.60894e-26	0.999862	8	0	0	0	0	0	1	True	8	0	0	0.003125	1	2.60894e-26	0.999862	8	0	0	0
AS7	AS7_S0_Sub0_mip0	PfGB4	PfGB4_06	858827	859226	-	399	notChecked	no	1	21	0.047619	0.225564	7	21	4	58	44	341	170	171	170	True	8	0	0	0.003125	1	2.60894e-26	0.999862	8	0	0	0	0	0	1	True	8	0	0	0.003125	1	2.60894e-26	0.999862	8	0	0	0
AS7	AS7_S0_Sub0_mip0	PfGN01	PfGN01_06	924161	924560	-	399	notChecked	no	1	21	0.047619	0.225564	7	21	4	58	44	341	170	171	170	True	8	0	0	0.003125	1	2.60894e-26	0.999862	8	0	0	0	0	0	1	True	8	0	0	0.003125	1	2.60894e-26	0.999862	8	0	0	0
AS7	AS7_S0_Sub0_mip0	PfHB3	PfHB3_06	848887	849286	-	399	notChecked	no	1	21	0.047619	0.225564	7	21	4	58	44	341	170	171	170	True	8	0	0	0.003125	1	2.60894e-26	0.999862	8	0	0	0	0	0	1	True	8	0	0	0.003125	1	2.60894e-26	0.999862	8	0	0	0
AS7	AS7_S0_Sub0_mip0	PfIT	PfIT_06	846848	847247	-	399	notChecked	no	1	21	0.047619	0.225564	7	21	4	58	44	341	170	171	170	True	8	0	0	0.003125	1	2.60894e-26	0.999862	8	0	0	0	0	0	1	True	8	0	0	0.003125	1	2.60894e-26	0.999862	8	0	0	0
AS7	AS7_S0_Sub0_mip0	PfKE01	PfKE01_06	907308	907707	-	399	notChecked	no	1	21	0.047619	0.225564	7	21	4	58	44	341	170	171	170	True	8	0	0	0.003125	1	2.60894e-26	0.999862	8	0	0	0	0	0	1	True	8	0	0	0.003125	1	2.60894e-26	0.999862	8	0	0	0
AS7	AS7_S0_Sub0_mip0	PfKH01	PfKH01_06	959041	959440	-	399	notChecked	no	1	21	0.047619	0.225564	7	21	4	58	44	341	170	171	170	True	8	0	0	0.003125	1	2.60894e-26	0.999862	8	0	0	0	0	0	1	True	8	0	0	0.003125	1	2.60894e-26	0.999862	8	0	0	0
AS7	AS7_S0_Sub0_mip0	PfKH02	PfKH02_06	961418	961817	-	399	notChecked	no	1	21	0.047619	0.225564	7	21	4	58	44	341	170	171	170	True	8	0	0	0.003125	1	2.60894e-26	0.999862	8	0	0	0	0	0	1	True	8	0	0	0.003125	1	2.60894e-26	0.999862	8	0	0	0
AS7	AS7_S0_Sub0_mip0	PfML01	PfML01_06	845996	846395	-	399	notChecked	no	1	21	0.047619	0.225564	7	21	4	58	44	341	170	171	170	True	8	0	0	0.003125	1	2.60894e-26	0.999862	8	0	0	0	0	0	1	True	8	0	0	0.003125	1	2.60894e-26	0.999862	8	0	0	0
AS7	AS7_S0_Sub0_mip0	PfSD01	PfSD01_06	845014	845413	-	399	notChecked	no	1	21	0.047619	0.225564	7	21	4	58	44	341	170	171	170	True	8	0	0	0.003125	1	2.60894e-26	0.999862	8	0	0	0	0	0	1	True	8	0	0	0.003125	1	2.60894e-26	0.999862	8	0	0	0
AS7	AS7_S0_Sub0_mip0	PfSN01	PfSN01_06	879406	879805	-	399	notChecked	no	1	21	0.047619	0.225564	7	21	4	58	44	341	170	171	170	True	8	0	0	0.003125	1	2.60894e-26	0.999862	8	0	0	0	0	0	1	True	8	0	0	0.003125	1	2.60894e-26	0.999862	8	0	0	0
AS7	AS7_S0_Sub0_mip0	PfTG01	PfTG01_06	904453	904852	-	399	notChecked	no	1	21	0.047619	0.225564	7	21	4	58	44	341	170	171	170	True	8	0	0	0.003125	1	2.60894e-26	0.999862	8	0	0	0	0	0	1	True	8	0	0	0.003125	1	2.60894e-26	0.999862	8	0	0	0
AS7	AS7_S0_Sub0_mip0	U659	AS7_S0_Sub0_mip0	0	399	+	399	notChecked	no	1	21	0.047619	0.225564	7	21	4	58	44	341	170	171	170	True	8	0	0	0.003125	1	2.60894e-26	0.999862	8	0	0	0	0	0	1	True	8	0	0	0.003125	1	2.60894e-26	0.999862	8	0	0	0
AS7	AS7_S0_Sub0_mip0	W2	AS7_S0_Sub0_mip0	0	399	+	399	notChecked	no	1	21	0.047619	0.225564	7	21	4	58	44	341	170	171	170	True	8	0	0	0.003125	1	2.60894e-26	0.999862	8	0	0	0	0	0	1	True	8	0	0	0.003125	1	2.60894e-26	0.999862	8	0	0	0
AS8	AS8_S0_Sub0_mip0	Pf3d7	Pf3D7_06_v3	893972	894391	+	419	notChecked	yes	4	21	0.190476	0.229117	6	21	4	57	11	362	199	163	199	True	8	0.02	1	0	0	3.21037e-12	0.898003	8	0.02	1	0	0	3.21037e-12	0.898003	True	8	0.02	1	0	0	3.21037e-12	0.898003	8	0.02	1	0
AS8	AS8_S0_Sub0_mip0	D10	AS8_S0_Sub0_mip0	0	434	+	434	notChecked	yes	4	21	0.190476	0.225806	6	21	4	57	11	377	199	163	214	True	8	0.02	1	0	0	3.21037e-12	0.898003	8	0.02	1	0	0	3.21037e-12	0.898003	True	8	0.02	1	0	0	3.21037e-12	0.898003	8	0.02	1	0
AS8	AS8_S0_Sub0_mip0	D6	AS8_S0_Sub0_mip0	0	413	+	413	notChecked	yes	4	21	0.190476	0.232446	6	21	4	57	11	356	199	163	193	True	8	0.02	1	0	0	3.21037e-12	0.898003	8	0.02	1	0	0	3.21037e-12	0.898003	True	8	0.02	1	0	0	3.21037e-12	0.898003	8	0.02	1	0
AS8	AS8_S0_Sub0_mip0	FCR3	AS8_S0_Sub0_mip0	0	413	+	413	notChecked	yes	4	21	0.190476	0.232446	6	21	4	57	11	356	199	163	193	True	8	0.02	1	0	0	3.21037e-12	0.898003	8	0.02	1	0	0	3.21037e-12	0.898003	True	8	0.02	1	0	0	3.21037e-12	0.898003	8	0.02	1	0
AS8	AS8_S0_Sub0_mip0	Pf7G8	Pf7G8_06	880261	880674	+	413	notChecked	yes	4	21	0.190476	0.232446	6	21	4	57	11	356	199	163	193	True	8	0.02	1	0	0	3.21037e-12	0.898003	8	0.02	1	0	0	3.21037e-12	0.898003	True	8	0.02	1	0	0	3.21037e-12	0.898003	8	0.02	1	0
AS8	AS8_S0_Sub0_mip0	PfCD01	PfCD01_06	905698	906111	+	413	notChecked	yes	4	21	0.190476	0.232446	6	21	4	57	11	356	199	163	193	True	8	0.02	1	0	0	3.21037e-12	0.898003	8	0.02	1	0	0	3.21037e-12	0.898003	True	8	0.02	1	0	0	3.21037e-12	0.898003	8	0.02	1	0
AS8	AS8_S0_Sub0_mip0	PfDd2	PfDd2_06	861623	862036	+	413	notChecked	yes	4	21	0.190476	0.232446	6	21	4	57	11	356	199	163	193	True	8	0.02	1	0	0	3.21037e-12	0.898003	8	0.02	1	0	0	3.21037e-12	0.898003	True	8	0.02	1	0	0	3.21037e-12	0.898003	8	0.02	1	0
AS8	AS8_S0_Sub0_mip0	PfGA01	PfGA01_06	905560	905976	+	416	notChecked	yes	4	21	0.190476	0.230769	6	21	4	57	11	359	199	163	196	True	8	0.02	1	0	0	3.21037e-12	0.898003	8	0.02	1	0	0	3.21037e-12	0.898003	True	8	0.02	1	0	0	3.21037e-12	0.898003	8	0.02	1	0
AS8	AS8_S0_Sub0_mip0	PfGB4	PfGB4_06	853833	854246	+	413	notChecked	yes	4	21	0.190476	0.232446	6	21	4	57	11	356	199	163	193	True	8	0.02	1	0	0	3.21037e-12	0.898003	8	0.02	1	0	0	3.21037e-12	0.898003	True	8	0.02	1	0	0	3.21037e-12	0.898003	8	0.02	1	0
AS8	AS8_S0_Sub0_mip0	PfGN01	PfGN01_06	919261	919674	+	413	notChecked	yes	4	21	0.190476	0.232446	6	21	4	57	11	356	199	163	193	True	8	0.02	1	0	0	3.21037e-12	0.898003	8	0.02	1	0	0	3.21037e-12	0.898003	True	8	0.02	1	0	0	3.21037e-12	0.898003	8	0.02	1	0
AS8	AS8_S0_Sub0_mip0	PfHB3	PfHB3_06	843962	844378	+	416	notChecked	yes	4	21	0.190476	0.230769	6	21	4	57	11	359	199	163	196	True	8	0.02	1	0	0	3.21037e-12	0.898003	8	0.02	1	0	0	3.21037e-12	0.898003	True	8	0.02	1	0	0	3.21037e-12	0.898003	8	0.02	1	0
AS8	AS8_S0_Sub0_mip0	PfIT	PfIT_06	841823	842236	+	413	notChecked	yes	4	21	0.190476	0.232446	6	21	4	57	11	356	199	163	193	True	8	0.02	1	0	0	3.21037e-12	0.898003	8	0.02	1	0	0	3.21037e-12	0.898003	True	8	0.02	1	0	0	3.21037e-12	0.898003	8	0.02	1	0
AS8	AS8_S0_Sub0_mip0	PfKE01	PfKE01_06	902342	902755	+	413	notChecked	yes	4	21	0.190476	0.232446	6	21	4	57	11	356	199	163	193	True	8	0.02	1	0	0	3.21037e-12	0.898003	8	0.02	1	0	0	3.21037e-12	0.898003	True	8	0.02	1	0	0	3.21037e-12	0.898003	8	0.02	1	0
AS8	AS8_S0_Sub0_mip0	PfKH01	PfKH01_06	954128	954541	+	413	notChecked	yes	4	21	0.190476	0.232446	6	21	4	57	11	356	199	163	193	True	8	0.02	1	0	0	3.21037e-12	0.898003	8	0.02	1	0	0	3.21037e-12	0.898003	True	8	0.02	1	0	0	3.21037e-12	0.898003	8	0.02	1	0
AS8	AS8_S0_Sub0_mip0	PfKH02	PfKH02_06	956410	956823	+	413	notChecked	yes	4	21	0.190476	0.232446	6	21	4	57	11	356	199	163	193	True	8	0.02	1	0	0	3.21037e-12	0.898003	8	0.02	1	0	0	3.21037e-12	0.898003	True	8	0.02	1	0	0	3.21037e-12	0.898003	8	0.02	1	0
AS8	AS8_S0_Sub0_mip0	PfML01	PfML01_06	841014	841427	+	413	notChecked	yes	4	21	0.190476	0.232446	6	21	4	57	11	356	199	163	193	True	8	0.02	1	0	0	3.21037e-12	0.898003	8	0.02	1	0	0	3.21037e-12	0.898003	True	8	0.02	1	0	0	3.21037e-12	0.898003	8	0.02	1	0
AS8	AS8_S0_Sub0_mip0	PfSD01	PfSD01_06	840089	840502	+	413	notChecked	yes	4	21	0.190476	0.232446	6	21	4	57	11	356	199	163	193	True	8	0.02	1	0	0	3.21037e-12	0.898003	8	0.02	1	0	0	3.21037e-12	0.898003	True	8	0.02	1	0	0	3.21037e-12	0.898003	8	0.02	1	0
AS8	AS8_S0_Sub0_mip0	PfSN01	PfSN01_06	874460	874873	+	413	notChecked	yes	4	21	0.190476	0.232446	6	21	4	57	11	356	199	163	193	True	8	0.02	1	0	0	3.21037e-12	0.898003	8	0.02	1	0	0	3.21037e-12	0.898003	True	8	0.02	1	0	0	3.21037e-12	0.898003	8	0.02	1	0
AS8	AS8_S0_Sub0_mip0	PfTG01	PfTG01_06	899367	899780	+	413	notChecked	yes	4	21	0.190476	0.232446	6	21	4	57	11	356	199	163	193	True	8	0.02	1	0	0	3.21037e-12	0.898003	8	0.02	1	0	0	3.21037e-12	0.898003	True	8	0.02	1	0	0	3.21037e-12	0.898003	8	0.02	1	0
AS8	AS8_S0_Sub0_mip0	U659	AS8_S0_Sub0_mip0	0	413	+	413	notChecked	yes	4	21	0.190476	0.232446	6	21	4	57	11	356	199	163	193	True	8	0.02	1	0	0	3.21037e-12	0.898003	8	0.02	1	0	0	3.21037e-12	0.898003	True	8	0.02	1	0	0	3.21037e-12	0.898003	8	0.02	1	0
AS8	AS8_S0_Sub0_mip0	W2	AS8_S0_Sub0_mip0	0	413	+	413	notChecked	yes	4	21	0.190476	0.232446	6	21	4	57	11	356	199	163	193	True	8	0.02	1	0	0	3.21037e-12	0.898003	8	0.02	1	0	0	3.21037e-12	0.898003	True	8	0.02	1	0	0	3.21037e-12	0.898003	8	0.02	1	0
AS8	AS8_S0_Sub0_mip1	Pf3d7	Pf3D7_06_v3	894092	894468	-	376	notChecked	yes	4	21	0.190476	0.215426	6	21	4	67	21	309	199	110	199	True	8	0	0	0.00340909	1	7.19381e-13	0.908108	8	0	0	0	0	1.01341e-12	0.90589	True	8	0	0	0.00340909	1	7.19381e-13	0.908108	8	0	0	0
AS8	AS8_S0_Sub0_mip1	D10	AS8_S0_Sub0_mip1	0	391	+	391	notChecked	yes	4	21	0.190476	0.212276	6	21	4	67	21	324	199	110	214	True	8	0	0	0.00340909	1	7.19381e-13	0.908108	8	0	0	0	0	1.01341e-12	0.90589	True	8	0	0	0.00340909	1	7.19381e-13	0.908108	8	0	0	0
AS8	AS8_S0_Sub0_mip1	D6	AS8_S0_Sub0_mip1	0	370	+	370	notChecked	yes	4	21	0.190476	0.218919	6	21	4	67	21	303	199	110	193	True	8	0	0	0.00340909	1	7.19381e-13	0.908108	8	0	0	0	0	1.01341e-12	0.90589	True	8	0	0	0.00340909	1	7.19381e-13	0.908108	8	0	0	0
AS8	AS8_S0_Sub0_mip1	FCR3	AS8_S0_Sub0_mip1	0	370	+	370	notChecked	yes	4	21	0.190476	0.218919	6	21	4	67	21	303	199	110	193	True	8	0	0	0.00340909	1	7.19381e-13	0.908108	8	0	0	0	0	1.01341e-12	0.90589	True	8	0	0	0.00340909	1	7.19381e-13	0.908108	8	0	0	0
AS8	AS8_S0_Sub0_mip1	Pf7G8	Pf7G8_06	880381	880751	-	370	notChecked	yes	4	21	0.190476	0.218919	6	21	4	67	21	303	199	110	193	True	8	0	0	0.00340909	1	7.19381e-13	0.908108	8	0	0	0	0	1.01341e-12	0.90589	True	8	0	0	0.00340909	1	7.19381e-13	0.908108	8	0	0	0
AS8	AS8_S0_Sub0_mip1	PfCD01	PfCD01_06	905818	906188	-	370	notChecked	yes	4	21	0.190476	0.218919	6	21	4	67	21	303	199	110	193	True	8	0	0	0.00340909	1	7.19381e-13	0.908108	8	0	0	0	0	1.01341e-12	0.90589	True	8	0	0	0.00340909	1	7.19381e-13	0.908108	8	0	0	0
AS8	AS8_S0_Sub0_mip1	PfDd2	PfDd2_06	861743	862113	-	370	notChecked	yes	4	21	0.190476	0.218919	6	21	4	67	21	303	199	110	193	True	8	0	0	0.00340909	1	7.19381e-13	0.908108	8	0	0	0	0	1.01341e-12	0.90589	True	8	0	0	0.00340909	1	7.19381e-13	0.908108	8	0	0	0
AS8	AS8_S0_Sub0_mip1	PfGA01	PfGA01_06	905680	906053	-	373	notChecked	yes	4	21	0.190476	0.217158	6	21	4	67	21	306	199	110	196	True	8	0	0	0.00340909	1	7.19381e-13	0.908108	8	0	0	0	0	1.01341e-12	0.90589	True	8	0	0	0.00340909	1	7.19381e-13	0.908108	8	0	0	0
AS8	AS8_S0_Sub0_mip1	PfGB4	PfGB4_06	853953	854323	-	370	notChecked	yes	4	21	0.190476	0.218919	6	21	4	67	21	303	199	110	193	True	8	0	0	0.00340909	1	7.19381e-13	0.908108	8	0	0	0	0	1.01341e-12	0.90589	True	8	0	0	0.00340909	1	7.19381e-13	0.908108	8	0	0	0
AS8	AS8_S0_Sub0_mip1	PfGN01	PfGN01_06	919381	919751	-	370	notChecked	yes	4	21	0.190476	0.218919	6	21	4	67	21	303	199	110	193	True	8	0	0	0.00340909	1	7.19381e-13	0.908108	8	0	0	0	0	1.01341e-12	0.90589	True	8	0	0	0.00340909	1	7.19381e-13	0.908108	8	0	0	0
AS8	AS8_S0_Sub0_mip1	PfHB3	PfHB3_06	844082	844455	-	373	notChecked	yes	4	21	0.190476	0.217158	6	21	4	67	21	306	199	110	196	True	8	0	0	0.00340909	1	7.19381e-13	0.908108	8	0	0	0	0	1.01341e-12	0.90589	True	8	0	0	0.00340909	1	7.19381e-13	0.908108	8	0	0	0
AS8	AS8_S0_Sub0_mip1	PfIT	PfIT_06	841943	842313	-	370	notChecked	yes	4	21	0.190476	0.218919	6	21	4	67	21	303	199	110	193	True	8	0	0	0.00340909	1	7.19381e-13	0.908108	8	0	0	0	0	1.01341e-12	0.90589	True	8	0	0	0.00340909	1	7.19381e-13	0.908108	8	0	0	0
AS8	AS8_S0_Sub0_mip1	PfKE01	PfKE01_06	902462	902832	-	370	notChecked	yes	4	21	0.190476	0.218919	6	21	4	67	21	303	199	110	193	True	8	0	0	0.00340909	1	7.19381e-13	0.908108	8	0	0	0	0	1.01341e-12	0.90589	True	8	0	0	0.00340909	1	7.19381e-13	0.908108	8	0	0	0
AS8	AS8_S0_Sub0_mip1	PfKH01	PfKH01_06	954248	954618	-	370	notChecked	yes	4	21	0.190476	0.218919	6	21	4	67	21	303	199	110	193	True	8	0	0	0.00340909	1	7.19381e-13	0.908108	8	0	0	0	0	1.01341e-12	0.90589	True	8	0	0	0.00340909	1	7.19381e-13	0.908108	8	0	0	0
AS8	AS8_S0_Sub0_mip1	PfKH02	PfKH02_06	956530	956900	-	370	notChecked	yes	4	21	0.190476	0.218919	6	21	4	67	21	303	199	110	193	True	8	0	0	0.00340909	1	7.19381e-13	0.908108	8	0	0	0	0	1.01341e-12	0.90589	True	8	0	0	0.00340909	1	7.19381e-13	0.908108	8	0	0	0
AS8	AS8_S0_Sub0_mip1	PfML01	PfML01_06	841134	841504	-	370	notChecked	yes	4	21	0.190476	0.218919	6	21	4	67	21	303	199	110	193	True	8	0	0	0.00340909	1	7.19381e-13	0.908108	8	0	0	0	0	1.01341e-12	0.90589	True	8	0	0	0.00340909	1	7.19381e-13	0.908108	8	0	0	0
AS8	AS8_S0_Sub0_mip1	PfSD01	PfSD01_06	840209	840579	-	370	notChecked	yes	4	21	0.190476	0.218919	6	21	4	67	21	303	199	110	193	True	8	0	0	0.00340909	1	7.19381e-13	0.908108	8	0	0	0	0	1.01341e-12	0.90589	True	8	0	0	0.00340909	1	7.19381e-13	0.908108	8	0	0	0
AS8	AS8_S0_Sub0_mip1	PfSN01	PfSN01_06	874580	874950	-	370	notChecked	yes	4	21	0.190476	0.218919	6	21	4	67	21	303	199	110	193	True	8	0	0	0.00340909	1	7.19381e-13	0.908108	8	0	0	0	0	1.01341e-12	0.90589	True	8	0	0	0.00340909	1	7.19381e-13	0.908108	8	0	0	0
AS8	AS8_S0_Sub0_mip1	PfTG01	PfTG01_06	899487	899857	-	370	notChecked	yes	4	21	0.190476	0.218919	6	21	4	67	21	303	199	110	193	True	8	0	0	0.00340909	1	7.19381e-13	0.908108	8	0	0	0	0	1.01341e-12	0.90589	True	8	0	0	0.00340909	1	7.19381e-13	0.908108	8	0	0	0
AS8	AS8_S0_Sub0_mip1	U659	AS8_S0_Sub0_mip1	0	370	+	370	notChecked	yes	4	21	0.190476	0.218919	6	21	4	67	21	303	199	110	193	True	8	0	0	0.00340909	1	7.19381e-13	0.908108	8	0	0	0	0	1.01341e-12	0.90589	True	8	0	0	0.00340909	1	7.19381e-13	0.908108	8	0	0	0
AS8	AS8_S0_Sub0_mip1	W2	AS8_S0_Sub0_mip1	0	370	+	370	notChecked	yes	4	21	0.190476	0.218919	6	21	4	67	21	303	199	110	193	True	8	0	0	0.00340909	1	7.19381e-13	0.908108	8	0	0	0	0	1.01341e-12	0.90589	True	8	0	0	0.00340909	1	7.19381e-13	0.908108	8	0	0	0
AS11	AS11_S0_Sub0_mip0	Pf3d7	Pf3D7_06_v3	377373	377718	-	345	notChecked	yes	4	21	0.190476	0.278261	8	21	4	63	18	282	152	130	152	True	8	0	0	0.00386598	1	3.84469e-17	0.953268	8	0	0	0.00386598	1	3.84469e-17	0.953268	False	8	0	0	0.00386598	1	3.84469e-17	0.953268	8	0	0	0.00386598
AS11	AS11_S0_Sub0_mip0	D10	AS11_S0_Sub0_mip0	0	351	+	351	notChecked	yes	4	21	0.190476	0.273504	8	21	4	63	18	288	152	130	158	True	8	0	0	0.00386598	1	3.84469e-17	0.953268	8	0	0	0.00386598	1	3.84469e-17	0.953268	False	8	0	0	0.00386598	1	3.84469e-17	0.953268	8	0	0	0.00386598
AS11	AS11_S0_Sub0_mip0	D6	AS11_S0_Sub0_mip0	0	354	+	354	notChecked	yes	4	21	0.190476	0.271186	8	21	4	63	18	291	152	130	161	True	8	0	0	0.00386598	1	3.84469e-17	0.953268	8	0	0	0.00386598	1	3.84469e-17	0.953268	False	8	0	0	0.00386598	1	3.84469e-17	0.953268	8	0	0	0.00386598
AS11	AS11_S0_Sub0_mip0	FCR3	AS11_S0_Sub0_mip0	0	351	+	351	notChecked	yes	4	21	0.190476	0.273504	8	21	4	63	18	288	152	130	158	True	8	0	0	0.00386598	1	3.84469e-17	0.953268	8	0	0	0.00386598	1	3.84469e-17	0.953268	False	8	0	0	0.00386598	1	3.84469e-17	0.953268	8	0	0	0.00386598
AS11	AS11_S0_Sub0_mip0	Pf7G8	Pf7G8_06	370101	370455	-	354	notChecked	yes	4	21	0.190476	0.271186	8	21	4	63	18	291	152	130	161	True	8	0	0	0.00386598	1	3.84469e-17	0.953268	8	0	0	0.00386598	1	3.84469e-17	0.953268	False	8	0	0	0.00386598	1	3.84469e-17	0.953268	8	0	0	0.00386598
AS11	AS11_S0_Sub0_mip0	PfCD01	PfCD01_06	393751	394105	-	354	notChecked	yes	4	21	0.190476	0.271186	8	21	4	63	18	291	152	130	161	True	8	0	0	0.00386598	1	3.84469e-17	0.953268	8	0	0	0.00386598	1	3.84469e-17	0.953268	False	8	0	0	0.00386598	1	3.84469e-17	0.953268	8	0	0	0.00386598
AS11	AS11_S0_Sub0_mip0	PfDd2	PfDd2_06	352876	353227	-	351	notChecked	yes	4	21	0.190476	0.273504	8	21	4	63	18	288	152	130	158	True	8	0	0	0.00386598	1	3.84469e-17	0.953268	8	0	0	0.00386598	1	3.84469e-17	0.953268	False	8	0	0	0.00386598	1	3.84469e-17	0.953268	8	0	0	0.00386598
AS11	AS11_S0_Sub0_mip0	PfGA01	PfGA01_06	390623	390974	-	351	notChecked	yes	4	21	0.190476	0.273504	8	21	4	63	18	288	152	130	158	True	8	0	0	0.00386598	1	3.84469e-17	0.953268	8	0	0	0.00386598	1	3.84469e-17	0.953268	False	8	0	0	0.00386598	1	3.84469e-17	0.953268	8	0	0	0.00386598
AS11	AS11_S0_Sub0_mip0	PfGB4	PfGB4_06	318033	318384	-	351	notChecked	yes	4	21	0.190476	0.273504	8	21	4	63	18	288	152	130	158	True	8	0	0	0.00386598	1	3.84469e-17	0.953268	8	0	0	0.00386598	1	3.84469e-17	0.953268	False	8	0	0	0.00386598	1	3.84469e-17	0.953268	8	0	0	0.00386598
AS11	AS11_S0_Sub0_mip0	PfGN01	PfGN01_06	407464	407815	-	351	notChecked	yes	4	21	0.190476	0.273504	8	21	4	63	18	288	152	130	158	True	8	0	0	0.00386598	1	3.84469e-17	0.953268	8	0	0	0.00386598	1	3.84469e-17	0.953268	False	8	0	0	0.00386598	1	3.84469e-17	0.953268	8	0	0	0.00386598
AS11	AS11_S0_Sub0_mip0	PfHB3	PfHB3_06	332531	332882	-	351	notChecked	yes	4	21	0.190476	0.273504	8	21	4	63	18	288	152	130	158	True	8	0	0	0.00386598	1	3.84469e-17	0.953268	8	0	0	0.00386598	1	3.84469e-17	0.953268	False	8	0	0	0.00386598	1	3.84469e-17	0.953268	8	0	0	0.00386598
AS11	AS11_S0_Sub0_mip0	PfIT	PfIT_06	330860	331211	-	351	notChecked	yes	4	21	0.190476	0.273504	8	21	4	63	18	288	152	130	158	True	8	0	0	0.00386598	1	3.84469e-17	0.953268	8	0	0	0.00386598	1	3.84469e-17	0.953268	False	8	0	0	0.00386598	1	3.84469e-17	0.953268	8	0	0	0.00386598
AS11	AS11_S0_Sub0_mip0	PfKE01	PfKE01_06	390100	390451	-	351	notChecked	yes	4	21	0.190476	0.273504	8	21	4	63	18	288	152	130	158	True	8	0	0	0.00386598	1	3.84469e-17	0.953268	8	0	0	0.00386598	1	3.84469e-17	0.953268	False	8	0	0	0.00386598	1	3.84469e-17	0.953268	8	0	0	0.00386598
AS11	AS11_S0_Sub0_mip0	PfKH01	PfKH01_06	444997	445348	-	351	notChecked	yes	4	21	0.190476	0.273504	8	21	4	63	18	288	152	130	158	True	8	0	0	0.00386598	1	3.84469e-17	0.953268	8	0	0	0.00386598	1	3.84469e-17	0.953268	False	8	0	0	0.00386598	1	3.84469e-17	0.953268	8	0	0	0.00386598
AS11	AS11_S0_Sub0_mip0	PfKH02	PfKH02_06	412200	412551	-	351	notChecked	yes	4	21	0.190476	0.273504	8	21	4	63	18	288	152	130	158	True	8	0	0	0.00386598	1	3.84469e-17	0.953268	8	0	0	0.00386598	1	3.84469e-17	0.953268	False	8	0	0	0.00386598	1	3.84469e-17	0.953268	8	0	0	0.00386598
AS11	AS11_S0_Sub0_mip0	PfML01	PfML01_06	329756	330107	-	351	notChecked	yes	4	21	0.190476	0.273504	8	21	4	63	18	288	152	130	158	True	8	0	0	0.00386598	1	3.84469e-17	0.953268	8	0	0	0.00386598	1	3.84469e-17	0.953268	False	8	0	0	0.00386598	1	3.84469e-17	0.953268	8	0	0	0.00386598
AS11	AS11_S0_Sub0_mip0	PfSD01	PfSD01_06	329419	329770	-	351	notChecked	yes	4	21	0.190476	0.273504	8	21	4	63	18	288	152	130	158	True	8	0	0	0.00386598	1	3.84469e-17	0.953268	8	0	0	0.00386598	1	3.84469e-17	0.953268	False	8	0	0	0.00386598	1	3.84469e-17	0.953268	8	0	0	0.00386598
AS11	AS11_S0_Sub0_mip0	PfSN01	PfSN01_06	364576	364930	-	354	notChecked	yes	4	21	0.190476	0.268362	8	21	4	63	18	291	152	130	161	True	8	0	0	0.00386598	1	3.84469e-17	0.953268	8	0	0	0.00386598	1	3.84469e-17	0.953268	False	8	0	0	0.00386598	1	3.84469e-17	0.953268	8	0	0	0.00386598
AS11	AS11_S0_Sub0_mip0	PfTG01	PfTG01_06	388891	389242	-	351	notChecked	yes	4	21	0.190476	0.273504	8	21	4	63	18	288	152	130	158	True	8	0	0	0.00386598	1	3.84469e-17	0.953268	8	0	0	0.00386598	1	3.84469e-17	0.953268	False	8	0	0	0.00386598	1	3.84469e-17	0.953268	8	0	0	0.00386598
AS11	AS11_S0_Sub0_mip0	U659	AS11_S0_Sub0_mip0	0	351	+	351	notChecked	yes	4	21	0.190476	0.273504	8	21	4	63	18	288	152	130	158	True	8	0	0	0.00386598	1	3.84469e-17	0.953268	8	0	0	0.00386598	1	3.84469e-17	0.953268	False	8	0	0	0.00386598	1	3.84469e-17	0.953268	8	0	0	0.00386598
AS11	AS11_S0_Sub0_mip0	W2	AS11_S0_Sub0_mip0	0	351	+	351	notChecked	yes	4	21	0.190476	0.273504	8	21	4	63	18	288	152	130	158	True	8	0	0	0.00386598	1	3.84469e-17	0.953268	8	0	0	0.00386598	1	3.84469e-17	0.953268	False	8	0	0	0.00386598	1	3.84469e-17	0.953268	8	0	0	0.00386598
AS11	AS11_S0_Sub0_mip1	Pf3d7	Pf3D7_06_v3	377447	377825	+	378	notChecked	yes	7	21	0.333333	0.269841	5	21	4	61	15	317	152	165	152	True	8	0	0	0	0	3.28969e-27	0.977276	8	0	0	0	0	9.33707e-24	0.983295	True	8	0	0	0	0	3.28969e-27	0.977276	8	0	0	0
AS11	AS11_S0_Sub0_mip1	D10	AS11_S0_Sub0_mip1	0	390	+	390	notChecked	yes	7	21	0.333333	0.266667	5	21	4	61	15	329	152	165	164	True	8	0	0	0	0	3.28969e-27	0.977276	8	0	0	0	0	9.33707e-24	0.983295	True	8	0	0	0	0	3.28969e-27	0.977276	8	0	0	0
AS11	AS11_S0_Sub0_mip1	D6	AS11_S0_Sub0_mip1	0	387	+	387	notChecked	yes	7	21	0.333333	0.263566	5	21	4	61	15	326	152	165	161	True	8	0	0	0	0	3.28969e-27	0.977276	8	0	0	0	0	9.33707e-24	0.983295	True	8	0	0	0	0	3.28969e-27	0.977276	8	0	0	0
AS11	AS11_S0_Sub0_mip1	FCR3	AS11_S0_Sub0_mip1	0	384	+	384	notChecked	yes	7	21	0.333333	0.265625	5	21	4	61	15	323	152	165	158	True	8	0	0	0	0	3.28969e-27	0.977276	8	0	0	0	0	9.33707e-24	0.983295	True	8	0	0	0	0	3.28969e-27	0.977276	8	0	0	0
AS11	AS11_S0_Sub0_mip1	Pf7G8	Pf7G8_06	370175	370568	+	393	notChecked	yes	7	21	0.333333	0.264631	5	21	4	61	15	332	152	165	167	True	8	0	0	0	0	3.28969e-27	0.977276	8	0	0	0	0	9.33707e-24	0.983295	True	8	0	0	0	0	3.28969e-27	0.977276	8	0	0	0
AS11	AS11_S0_Sub0_mip1	PfCD01	PfCD01_06	393825	394212	+	387	notChecked	yes	7	21	0.333333	0.263566	5	21	4	61	15	326	152	165	161	True	8	0	0	0	0	3.28969e-27	0.977276	8	0	0	0	0	9.33707e-24	0.983295	True	8	0	0	0	0	3.28969e-27	0.977276	8	0	0	0
AS11	AS11_S0_Sub0_mip1	PfDd2	PfDd2_06	352950	353328	+	378	notChecked	yes	7	21	0.333333	0.26455	5	21	4	61	15	317	152	165	152	True	8	0	0	0	0	3.28969e-27	0.977276	8	0	0	0	0	9.33707e-24	0.983295	True	8	0	0	0	0	3.28969e-27	0.977276	8	0	0	0
AS11	AS11_S0_Sub0_mip1	PfGA01	PfGA01_06	390697	391087	+	390	notChecked	yes	7	21	0.333333	0.266667	5	21	4	61	15	329	152	165	164	True	8	0	0	0	0	3.28969e-27	0.977276	8	0	0	0	0	9.33707e-24	0.983295	True	8	0	0	0	0	3.28969e-27	0.977276	8	0	0	0
AS11	AS11_S0_Sub0_mip1	PfGB4	PfGB4_06	318107	318491	+	384	notChecked	yes	7	21	0.333333	0.265625	5	21	4	61	15	323	152	165	158	True	8	0	0	0	0	3.28969e-27	0.977276	8	0	0	0	0	9.33707e-24	0.983295	True	8	0	0	0	0	3.28969e-27	0.977276	8	0	0	0
AS11	AS11_S0_Sub0_mip1	PfGN01	PfGN01_06	407538	407928	+	390	notChecked	yes	7	21	0.333333	0.266667	5	21	4	61	15	329	152	165	164	True	8	0	0	0	0	3.28969e-27	0.977276	8	0	0	0	0	9.33707e-24	0.983295	True	8	0	0	0	0	3.28969e-27	0.977276	8	0	0	0
AS11	AS11_S0_Sub0_mip1	PfHB3	PfHB3_06	332605	332989	+	384	notChecked	yes	7	21	0.333333	0.265625	5	21	4	61	15	323	152	165	158	True	8	0	0	0	0	3.28969e-27	0.977276	8	0	0	0	0	9.33707e-24	0.983295	True	8	0	0	0	0	3.28969e-27	0.977276	8	0	0	0
AS11	AS11_S0_Sub0_mip1	PfIT	PfIT_06	330934	331318	+	384	notChecked	yes	7	21	0.333333	0.265625	5	21	4	61	15	323	152	165	158	True	8	0	0	0	0	3.28969e-27	0.977276	8	0	0	0	0	9.33707e-24	0.983295	True	8	0	0	0	0	3.28969e-27	0.977276	8	0	0	0
AS11	AS11_S0_Sub0_mip1	PfKE01	PfKE01_06	390174	390558	+	384	notChecked	yes	7	21	0.333333	0.265625	5	21	4	61	15	323	152	165	158	True	8	0	0	0	0	3.28969e-27	0.977276	8	0	0	0	0	9.33707e-24	0.983295	True	8	0	0	0	0	3.28969e-27	0.977276	8	0	0	0
AS11	AS11_S0_Sub0_mip1	PfKH01	PfKH01_06	445071	445449	+	378	notChecked	yes	7	21	0.333333	0.26455	5	21	4	61	15	317	152	165	152	True	8	0	0	0	0	3.28969e-27	0.977276	8	0	0	0	0	9.33707e-24	0.983295	True	8	0	0	0	0	3.28969e-27	0.977276	8	0	0	0
AS11	AS11_S0_Sub0_mip1	PfKH02	PfKH02_06	412274	412658	+	384	notChecked	yes	7	21	0.333333	0.265625	5	21	4	61	15	323	152	165	158	True	8	0	0	0	0	3.28969e-27	0.977276	8	0	0	0	0	9.33707e-24	0.983295	True	8	0	0	0	0	3.28969e-27	0.977276	8	0	0	0
AS11	AS11_S0_Sub0_mip1	PfML01	PfML01_06	329830	330214	+	384	notChecked	yes	7	21	0.333333	0.265625	5	21	4	61	15	323	152	165	158	True	8	0	0	0	0	3.28969e-27	0.977276	8	0	0	0	0	9.33707e-24	0.983295	True	8	0	0	0	0	3.28969e-27	0.977276	8	0	0	0
AS11	AS11_S0_Sub0_mip1	PfSD01	PfSD01_06	329493	329883	+	390	notChecked	yes	7	21	0.333333	0.266667	5	21	4	61	15	329	152	165	164	True	8	0	0	0	0	3.28969e-27	0.977276	8	0	0	0	0	9.33707e-24	0.983295	True	8	0	0	0	0	3.28969e-27	0.977276	8	0	0	0
AS11	AS11_S0_Sub0_mip1	PfSN01	PfSN01_06	364650	365037	+	387	notChecked	yes	7	21	0.333333	0.260982	5	21	4	61	15	326	152	165	161	True	8	0	0	0	0	3.28969e-27	0.977276	8	0	0	0	0	9.33707e-24	0.983295	True	8	0	0	0	0	3.28969e-27	0.977276	8	0	0	0
AS11	AS11_S0_Sub0_mip1	PfTG01	PfTG01_06	388965	389349	+	384	notChecked	yes	7	21	0.333333	0.265625	5	21	4	61	15	323	152	165	158	True	8	0	0	0	0	3.28969e-27	0.977276	8	0	0	0	0	9.33707e-24	0.983295	True	8	0	0	0	0	3.28969e-27	0.977276	8	0	0	0
AS11	AS11_S0_Sub0_mip1	U659	AS11_S0_Sub0_mip1	0	378	+	378	notChecked	yes	7	21	0.333333	0.26455	5	21	4	61	15	317	152	165	152	True	8	0	0	0	0	3.28969e-27	0.977276	8	0	0	0	0	9.33707e-24	0.983295	True	8	0	0	0	0	3.28969e-27	0.977276	8	0	0	0
AS11	AS11_S0_Sub0_mip1	W2	AS11_S0_Sub0_mip1	0	378	+	378	notChecked	yes	7	21	0.333333	0.26455	5	21	4	61	15	317	152	165	152	True	8	0	0	0	0	3.28969e-27	0.977276	8	0	0	0	0	9.33707e-24	0.983295	True	8	0	0	0	0	3.28969e-27	0.977276	8	0	0	0
AS12	AS12_S0_Sub0_mip0	Pf3d7	Pf3D7_06_v3	372458	372856	-	398	notChecked	no	3	21	0.142857	0.180905	14	21	4	64	11	334	161	173	161	True	5	0.15	6	0.21834	5	0.000224675	0.763836	5	0	0	0.01	1	8.65625e-08	0.947159	False	5	0.15	6	0.21834	5	0.000224675	0.763836	5	0	0	0.01
AS12	AS12_S0_Sub0_mip0	D10	AS12_S0_Sub0_mip0	0	395	+	395	notChecked	no	3	21	0.142857	0.182278	14	21	4	64	11	331	161	173	158	True	5	0.15	6	0.21834	5	0.000224675	0.763836	5	0	0	0.01	1	8.65625e-08	0.947159	False	5	0.15	6	0.21834	5	0.000224675	0.763836	5	0	0	0.01
AS12	AS12_S0_Sub0_mip0	D6	AS12_S0_Sub0_mip0	0	398	+	398	notChecked	no	3	21	0.142857	0.180905	14	21	4	64	11	334	161	173	161	True	5	0.15	6	0.21834	5	0.000224675	0.763836	5	0	0	0.01	1	8.65625e-08	0.947159	False	5	0.15	6	0.21834	5	0.000224675	0.763836	5	0	0	0.01
AS12	AS12_S0_Sub0_mip0	FCR3	AS12_S0_Sub0_mip0	0	395	+	395	notChecked	no	3	21	0.142857	0.182278	14	21	4	64	11	331	161	173	158	True	5	0.15	6	0.21834	5	0.000224675	0.763836	5	0	0	0.01	1	8.65625e-08	0.947159	False	5	0.15	6	0.21834	5	0.000224675	0.763836	5	0	0	0.01
AS12	AS12_S0_Sub0_mip0	Pf7G8	Pf7G8_06	365162	365557	-	395	notChecked	no	3	21	0.142857	0.182278	14	21	4	64	11	331	161	173	158	True	5	0.15	6	0.21834	5	0.000224675	0.763836	5	0	0	0.01	1	8.65625e-08	0.947159	False	5	0.15	6	0.21834	5	0.000224675	0.763836	5	0	0	0.01
AS12	AS12_S0_Sub0_mip0	PfCD01	PfCD01_06	388830	389225	-	395	notChecked	no	3	21	0.142857	0.182278	14	21	4	64	11	331	161	173	158	True	5	0.15	6	0.21834	5	0.000224675	0.763836	5	0	0	0.01	1	8.65625e-08	0.947159	False	5	0.15	6	0.21834	5	0.000224675	0.763836	5	0	0	0.01
AS12	AS12_S0_Sub0_mip0	PfDd2	PfDd2_06	347925	348320	-	395	notChecked	no	3	21	0.142857	0.182278	14	21	4	64	11	331	161	173	158	True	5	0.15	6	0.21834	5	0.000224675	0.763836	5	0	0	0.01	1	8.65625e-08	0.947159	False	5	0.15	6	0.21834	5	0.000224675	0.763836	5	0	0	0.01
AS12	AS12_S0_Sub0_mip0	PfGA01	PfGA01_06	385678	386076	-	398	notChecked	no	3	21	0.142857	0.180905	14	21	4	64	11	334	161	173	161	True	5	0.15	6	0.21834	5	0.000224675	0.763836	5	0	0	0.01	1	8.65625e-08	0.947159	False	5	0.15	6	0.21834	5	0.000224675	0.763836	5	0	0	0.01
AS12	AS12_S0_Sub0_mip0	PfGB4	PfGB4_06	313106	313504	-	398	notChecked	no	3	21	0.142857	0.180905	14	21	4	64	11	334	161	173	161	True	5	0.15	6	0.21834	5	0.000224675	0.763836	5	0	0	0.01	1	8.65625e-08	0.947159	False	5	0.15	6	0.21834	5	0.000224675	0.763836	5	0	0	0.01
AS12	AS12_S0_Sub0_mip0	PfGN01	PfGN01_06	402546	402941	-	395	notChecked	no	3	21	0.142857	0.182278	14	21	4	64	11	331	161	173	158	True	5	0.15	6	0.21834	5	0.000224675	0.763836	5	0	0	0.01	1	8.65625e-08	0.947159	False	5	0.15	6	0.21834	5	0.000224675	0.763836	5	0	0	0.01
AS12	AS12_S0_Sub0_mip0	PfHB3	PfHB3_06	327595	327993	-	398	notChecked	no	3	21	0.142857	0.180905	14	21	4	64	11	334	161	173	161	True	5	0.15	6	0.21834	5	0.000224675	0.763836	5	0	0	0.01	1	8.65625e-08	0.947159	False	5	0.15	6	0.21834	5	0.000224675	0.763836	5	0	0	0.01
AS12	AS12_S0_Sub0_mip0	PfIT	PfIT_06	325930	326325	-	395	notChecked	no	3	21	0.142857	0.182278	14	21	4	64	11	331	161	173	158	True	5	0.15	6	0.21834	5	0.000224675	0.763836	5	0	0	0.01	1	8.65625e-08	0.947159	False	5	0.15	6	0.21834	5	0.000224675	0.763836	5	0	0	0.01
AS12	AS12_S0_Sub0_mip0	PfKE01	PfKE01_06	385182	385577	-	395	notChecked	no	3	21	0.142857	0.182278	14	21	4	64	11	331	161	173	158	True	5	0.15	6	0.21834	5	0.000224675	0.763836	5	0	0	0.01	1	8.65625e-08	0.947159	False	5	0.15	6	0.21834	5	0.000224675	0.763836	5	0	0	0.01
AS12	AS12_S0_Sub0_mip0	PfKH01	PfKH01_06	440064	440459	-	395	notChecked	no	3	21	0.142857	0.182278	14	21	4	64	11	331	161	173	158	True	5	0.15	6	0.21834	5	0.000224675	0.763836	5	0	0	0.01	1	8.65625e-08	0.947159	False	5	0.15	6	0.21834	5	0.000224675	0.763836	5	0	0	0.01
AS12	AS12_S0_Sub0_mip0	PfKH02	PfKH02_06	407252	407650	-	398	notChecked	no	3	21	0.142857	0.180905	14	21	4	64	11	334	161	173	161	True	5	0.15	6	0.21834	5	0.000224675	0.763836	5	0	0	0.01	1	8.65625e-08	0.947159	False	5	0.15	6	0.21834	5	0.000224675	0.763836	5	0	0	0.01
AS12	AS12_S0_Sub0_mip0	PfML01	PfML01_06	324814	325209	-	395	notChecked	no	3	21	0.142857	0.182278	14	21	4	64	11	331	161	173	158	True	5	0.15	6	0.21834	5	0.000224675	0.763836	5	0	0	0.01	1	8.65625e-08	0.947159	False	5	0.15	6	0.21834	5	0.000224675	0.763836	5	0	0	0.01
AS12	AS12_S0_Sub0_mip0	PfSD01	PfSD01_06	324468	324866	-	398	notChecked	no	3	21	0.142857	0.180905	14	21	4	64	11	334	161	173	161	True	5	0.15	6	0.21834	5	0.000224675	0.763836	5	0	0	0.01	1	8.65625e-08	0.947159	False	5	0.15	6	0.21834	5	0.000224675	0.763836	5	0	0	0.01
AS12	AS12_S0_Sub0_mip0	PfSN01	PfSN01_06	359655	360050	-	395	notChecked	no	3	21	0.142857	0.18481	14	21	4	64	11	331	161	173	158	True	5	0.15	6	0.21834	5	0.000224675	0.763836	5	0	0	0.01	1	8.65625e-08	0.947159	False	5	0.15	6	0.21834	5	0.000224675	0.763836	5	0	0	0.01
AS12	AS12_S0_Sub0_mip0	PfTG01	PfTG01_06	383976	384374	-	398	notChecked	no	3	21	0.142857	0.180905	14	21	4	64	11	334	161	173	161	True	5	0.15	6	0.21834	5	0.000224675	0.763836	5	0	0	0.01	1	8.65625e-08	0.947159	False	5	0.15	6	0.21834	5	0.000224675	0.763836	5	0	0	0.01
AS12	AS12_S0_Sub0_mip0	U659	AS12_S0_Sub0_mip0	0	398	+	398	notChecked	no	3	21	0.142857	0.180905	14	21	4	64	11	334	161	173	161	True	5	0.15	6	0.21834	5	0.000224675	0.763836	5	0	0	0.01	1	8.65625e-08	0.947159	False	5	0.15	6	0.21834	5	0.000224675	0.763836	5	0	0	0.01
AS12	AS12_S0_Sub0_mip0	W2	AS12_S0_Sub0_mip0	0	395	+	395	notChecked	no	3	21	0.142857	0.182278	14	21	4	64	11	331	161	173	158	True	5	0.15	6	0.21834	5	0.000224675	0.763836	5	0	0	0.01	1	8.65625e-08	0.947159	False	5	0.15	6	0.21834	5	0.000224675	0.763836	5	0	0	0.01
AS12	AS12_S0_Sub0_mip1	Pf3d7	Pf3D7_06_v3	372563	372966	+	403	notChecked	no	3	21	0.142857	0.19603	8	21	4	62	23	341	161	180	161	True	8	0	0	0	0	2.17706e-22	0.993673	8	0	0	0	0	2.17706e-22	0.993673	True	8	0	0	0	0	2.17706e-22	0.993673	8	0	0	0
AS12	AS12_S0_Sub0_mip1	D10	AS12_S0_Sub0_mip1	0	400	+	400	notChecked	no	3	21	0.142857	0.1975	8	21	4	62	23	338	161	180	158	True	8	0	0	0	0	2.17706e-22	0.993673	8	0	0	0	0	2.17706e-22	0.993673	True	8	0	0	0	0	2.17706e-22	0.993673	8	0	0	0
AS12	AS12_S0_Sub0_mip1	D6	AS12_S0_Sub0_mip1	0	403	+	403	notChecked	no	3	21	0.142857	0.19603	8	21	4	62	23	341	161	180	161	True	8	0	0	0	0	2.17706e-22	0.993673	8	0	0	0	0	2.17706e-22	0.993673	True	8	0	0	0	0	2.17706e-22	0.993673	8	0	0	0
AS12	AS12_S0_Sub0_mip1	FCR3	AS12_S0_Sub0_mip1	0	400	+	400	notChecked	no	3	21	0.142857	0.1975	8	21	4	62	23	338	161	180	158	True	8	0	0	0	0	2.17706e-22	0.993673	8	0	0	0	0	2.17706e-22	0.993673	True	8	0	0	0	0	2.17706e-22	0.993673	8	0	0	0
AS12	AS12_S0_Sub0_mip1	Pf7G8	Pf7G8_06	365267	365667	+	400	notChecked	no	3	21	0.142857	0.1975	8	21	4	62	23	338	161	180	158	True	8	0	0	0	0	2.17706e-22	0.993673	8	0	0	0	0	2.17706e-22	0.993673	True	8	0	0	0	0	2.17706e-22	0.993673	8	0	0	0
AS12	AS12_S0_Sub0_mip1	PfCD01	PfCD01_06	388935	389335	+	400	notChecked	no	3	21	0.142857	0.1975	8	21	4	62	23	338	161	180	158	True	8	0	0	0	0	2.17706e-22	0.993673	8	0	0	0	0	2.17706e-22	0.993673	True	8	0	0	0	0	2.17706e-22	0.993673	8	0	0	0
AS12	AS12_S0_Sub0_mip1	PfDd2	PfDd2_06	348030	348430	+	400	notChecked	no	3	21	0.142857	0.1975	8	21	4	62	23	338	161	180	158	True	8	0	0	0	0	2.17706e-22	0.993673	8	0	0	0	0	2.17706e-22	0.993673	True	8	0	0	0	0	2.17706e-22	0.993673	8	0	0	0
AS12	AS12_S0_Sub0_mip1	PfGA01	PfGA01_06	385783	386186	+	403	notChecked	no	3	21	0.142857	0.19603	8	21	4	62	23	341	161	180	161	True	8	0	0	0	0	2.17706e-22	0.993673	8	0	0	0	0	2.17706e-22	0.993673	True	8	0	0	0	0	2.17706e-22	0.993673	8	0	0	0
AS12	AS12_S0_Sub0_mip1	PfGB4	PfGB4_06	313211	313614	+	403	notChecked	no	3	21	0.142857	0.19603	8	21	4	62	23	341	161	180	161	True	8	0	0	0	0	2.17706e-22	0.993673	8	0	0	0	0	2.17706e-22	0.993673	True	8	0	0	0	0	2.17706e-22	0.993673	8	0	0	0
AS12	AS12_S0_Sub0_mip1	PfGN01	PfGN01_06	402651	403051	+	400	notChecked	no	3	21	0.142857	0.1975	8	21	4	62	23	338	161	180	158	True	8	0	0	0	0	2.17706e-22	0.993673	8	0	0	0	0	2.17706e-22	0.993673	True	8	0	0	0	0	2.17706e-22	0.993673	8	0	0	0
AS12	AS12_S0_Sub0_mip1	PfHB3	PfHB3_06	327700	328103	+	403	notChecked	no	3	21	0.142857	0.19603	8	21	4	62	23	341	161	180	161	True	8	0	0	0	0	2.17706e-22	0.993673	8	0	0	0	0	2.17706e-22	0.993673	True	8	0	0	0	0	2.17706e-22	0.993673	8	0	0	0
AS12	AS12_S0_Sub0_mip1	PfIT	PfIT_06	326035	326435	+	400	notChecked	no	3	21	0.142857	0.1975	8	21	4	62	23	338	161	180	158	True	8	0	0	0	0	2.17706e-22	0.993673	8	0	0	0	0	2.17706e-22	0.993673	True	8	0	0	0	0	2.17706e-22	0.993673	8	0	0	0
AS12	AS12_S0_Sub0_mip1	PfKE01	PfKE01_06	385287	385687	+	400	notChecked	no	3	21	0.142857	0.1975	8	21	4	62	23	338	161	180	158	True	8	0	0	0	0	2.17706e-22	0.993673	8	0	0	0	0	2.17706e-22	0.993673	True	8	0	0	0	0	2.17706e-22	0.993673	8	0	0	0
AS12	AS12_S0_Sub0_mip1	PfKH01	PfKH01_06	440169	440569	+	400	notChecked	no	3	21	0.142857	0.1975	8	21	4	62	23	338	161	180	158	True	8	0	0	0	0	2.17706e-22	0.993673	8	0	0	0	0	2.17706e-22	0.993673	True	8	0	0	0	0	2.17706e-22	0.993673	8	0	0	0
AS12	AS12_S0_Sub0_mip1	PfKH02	PfKH02_06	407357	407760	+	403	notChecked	no	3	21	0.142857	0.19603	8	21	4	62	23	341	161	180	161	True	8	0	0	0	0	2.17706e-22	0.993673	8	0	0	0	0	2.17706e-22	0.993673	True	8	0	0	0	0	2.17706e-22	0.993673	8	0	0	0
AS12	AS12_S0_Sub0_mip1	PfML01	PfML01_06	324919	325319	+	400	notChecked	no	3	21	0.142857	0.1975	8	21	4	62	23	338	161	180	158	True	8	0	0	0	0	2.17706e-22	0.993673	8	0	0	0	0	2.17706e-22	0.993673	True	8	0	0	0	0	2.17706e-22	0.993673	8	0	0	0
AS12	AS12_S0_Sub0_mip1	PfSD01	PfSD01_06	324573	324976	+	403	notChecked	no	3	21	0.142857	0.19603	8	21	4	62	23	341	161	180	161	True	8	0	0	0	0	2.17706e-22	0.993673	8	0	0	0	0	2.17706e-22	0.993673	True	8	0	0	0	0	2.17706e-22	0.993673	8	0	0	0
AS12	AS12_S0_Sub0_mip1	PfSN01	PfSN01_06	359760	360160	+	400	notChecked	no	3	21	0.142857	0.2	8	21	4	62	23	338	161	180	158	True	8	0	0	0	0	2.17706e-22	0.993673	8	0	0	0	0	2.17706e-22	0.993673	True	8	0	0	0	0	2.17706e-22	0.993673	8	0	0	0
AS12	AS12_S0_Sub0_mip1	PfTG01	PfTG01_06	384081	384484	+	403	notChecked	no	3	21	0.142857	0.19603	8	21	4	62	23	341	161	180	161	True	8	0	0	0	0	2.17706e-22	0.993673	8	0	0	0	0	2.17706e-22	0.993673	True	8	0	0	0	0	2.17706e-22	0.993673	8	0	0	0
AS12	AS12_S0_Sub0_mip1	U659	AS12_S0_Sub0_mip1	0	403	+	403	notChecked	no	3	21	0.142857	0.19603	8	21	4	62	23	341	161	180	161	True	8	0	0	0	0	2.17706e-22	0.993673	8	0	0	0	0	2.17706e-22	0.993673	True	8	0	0	0	0	2.17706e-22	0.993673	8	0	0	0
AS12	AS12_S0_Sub0_mip1	W2	AS12_S0_Sub0_mip1	0	400	+	400	notChecked	no	3	21	0.142857	0.1975	8	21	4	62	23	338	161	180	158	True	8	0	0	0	0	2.17706e-22	0.993673	8	0	0	0	0	2.17706e-22	0.993673	True	8	0	0	0	0	2.17706e-22	0.993673	8	0	0	0
AS13	AS13_S0_Sub0_mip0	Pf3d7	Pf3D7_06_v3	372328	372749	-	421	notChecked	no	2	21	0.0952381	0.194774	14	21	4	63	15	358	182	176	182	True	7	0	0	0	0	3.06349e-13	0.970818	7	0	0	0	0	3.06349e-13	0.970818	True	7	0	0	0	0	3.06349e-13	0.970818	7	0	0	0
AS13	AS13_S0_Sub0_mip0	D10	AS13_S0_Sub0_mip0	0	418	+	418	notChecked	no	2	21	0.0952381	0.196172	14	21	4	63	15	355	182	176	179	True	7	0	0	0	0	3.06349e-13	0.970818	7	0	0	0	0	3.06349e-13	0.970818	True	7	0	0	0	0	3.06349e-13	0.970818	7	0	0	0
AS13	AS13_S0_Sub0_mip0	D6	AS13_S0_Sub0_mip0	0	421	+	421	notChecked	no	2	21	0.0952381	0.194774	14	21	4	63	15	358	182	176	182	True	7	0	0	0	0	3.06349e-13	0.970818	7	0	0	0	0	3.06349e-13	0.970818	True	7	0	0	0	0	3.06349e-13	0.970818	7	0	0	0
AS13	AS13_S0_Sub0_mip0	FCR3	AS13_S0_Sub0_mip0	0	418	+	418	notChecked	no	2	21	0.0952381	0.196172	14	21	4	63	15	355	182	176	179	True	7	0	0	0	0	3.06349e-13	0.970818	7	0	0	0	0	3.06349e-13	0.970818	True	7	0	0	0	0	3.06349e-13	0.970818	7	0	0	0
AS13	AS13_S0_Sub0_mip0	Pf7G8	Pf7G8_06	365032	365450	-	418	notChecked	no	2	21	0.0952381	0.196172	14	21	4	63	15	355	182	176	179	True	7	0	0	0	0	3.06349e-13	0.970818	7	0	0	0	0	3.06349e-13	0.970818	True	7	0	0	0	0	3.06349e-13	0.970818	7	0	0	0
AS13	AS13_S0_Sub0_mip0	PfCD01	PfCD01_06	388700	389118	-	418	notChecked	no	2	21	0.0952381	0.196172	14	21	4	63	15	355	182	176	179	True	7	0	0	0	0	3.06349e-13	0.970818	7	0	0	0	0	3.06349e-13	0.970818	True	7	0	0	0	0	3.06349e-13	0.970818	7	0	0	0
AS13	AS13_S0_Sub0_mip0	PfDd2	PfDd2_06	347795	348213	-	418	notChecked	no	2	21	0.0952381	0.196172	14	21	4	63	15	355	182	176	179	True	7	0	0	0	0	3.06349e-13	0.970818	7	0	0	0	0	3.06349e-13	0.970818	True	7	0	0	0	0	3.06349e-13	0.970818	7	0	0	0
AS13	AS13_S0_Sub0_mip0	PfGA01	PfGA01_06	385548	385969	-	421	notChecked	no	2	21	0.0952381	0.194774	14	21	4	63	15	358	182	176	182	True	7	0	0	0	0	3.06349e-13	0.970818	7	0	0	0	0	3.06349e-13	0.970818	True	7	0	0	0	0	3.06349e-13	0.970818	7	0	0	0
AS13	AS13_S0_Sub0_mip0	PfGB4	PfGB4_06	312976	313397	-	421	notChecked	no	2	21	0.0952381	0.194774	14	21	4	63	15	358	182	176	182	True	7	0	0	0	0	3.06349e-13	0.970818	7	0	0	0	0	3.06349e-13	0.970818	True	7	0	0	0	0	3.06349e-13	0.970818	7	0	0	0
AS13	AS13_S0_Sub0_mip0	PfGN01	PfGN01_06	402416	402834	-	418	notChecked	no	2	21	0.0952381	0.196172	14	21	4	63	15	355	182	176	179	True	7	0	0	0	0	3.06349e-13	0.970818	7	0	0	0	0	3.06349e-13	0.970818	True	7	0	0	0	0	3.06349e-13	0.970818	7	0	0	0
AS13	AS13_S0_Sub0_mip0	PfHB3	PfHB3_06	327465	327886	-	421	notChecked	no	2	21	0.0952381	0.194774	14	21	4	63	15	358	182	176	182	True	7	0	0	0	0	3.06349e-13	0.970818	7	0	0	0	0	3.06349e-13	0.970818	True	7	0	0	0	0	3.06349e-13	0.970818	7	0	0	0
AS13	AS13_S0_Sub0_mip0	PfIT	PfIT_06	325800	326218	-	418	notChecked	no	2	21	0.0952381	0.196172	14	21	4	63	15	355	182	176	179	True	7	0	0	0	0	3.06349e-13	0.970818	7	0	0	0	0	3.06349e-13	0.970818	True	7	0	0	0	0	3.06349e-13	0.970818	7	0	0	0
AS13	AS13_S0_Sub0_mip0	PfKE01	PfKE01_06	385052	385470	-	418	notChecked	no	2	21	0.0952381	0.196172	14	21	4	63	15	355	182	176	179	True	7	0	0	0	0	3.06349e-13	0.970818	7	0	0	0	0	3.06349e-13	0.970818	True	7	0	0	0	0	3.06349e-13	0.970818	7	0	0	0
AS13	AS13_S0_Sub0_mip0	PfKH01	PfKH01_06	439934	440352	-	418	notChecked	no	2	21	0.0952381	0.196172	14	21	4	63	15	355	182	176	179	True	7	0	0	0	0	3.06349e-13	0.970818	7	0	0	0	0	3.06349e-13	0.970818	True	7	0	0	0	0	3.06349e-13	0.970818	7	0	0	0
AS13	AS13_S0_Sub0_mip0	PfKH02	PfKH02_06	407122	407543	-	421	notChecked	no	2	21	0.0952381	0.194774	14	21	4	63	15	358	182	176	182	True	7	0	0	0	0	3.06349e-13	0.970818	7	0	0	0	0	3.06349e-13	0.970818	True	7	0	0	0	0	3.06349e-13	0.970818	7	0	0	0
AS13	AS13_S0_Sub0_mip0	PfML01	PfML01_06	324684	325102	-	418	notChecked	no	2	21	0.0952381	0.196172	14	21	4	63	15	355	182	176	179	True	7	0	0	0	0	3.06349e-13	0.970818	7	0	0	0	0	3.06349e-13	0.970818	True	7	0	0	0	0	3.06349e-13	0.970818	7	0	0	0
AS13	AS13_S0_Sub0_mip0	PfSD01	PfSD01_06	324338	324759	-	421	notChecked	no	2	21	0.0952381	0.194774	14	21	4	63	15	358	182	176	182	True	7	0	0	0	0	3.06349e-13	0.970818	7	0	0	0	0	3.06349e-13	0.970818	True	7	0	0	0	0	3.06349e-13	0.970818	7	0	0	0
AS13	AS13_S0_Sub0_mip0	PfSN01	PfSN01_06	359525	359943	-	418	notChecked	no	2	21	0.0952381	0.196172	14	21	4	63	15	355	182	176	179	True	7	0	0	0	0	3.06349e-13	0.970818	7	0	0	0	0	3.06349e-13	0.970818	True	7	0	0	0	0	3.06349e-13	0.970818	7	0	0	0
AS13	AS13_S0_Sub0_mip0	PfTG01	PfTG01_06	383846	384267	-	421	notChecked	no	2	21	0.0952381	0.194774	14	21	4	63	15	358	182	176	182	True	7	0	0	0	0	3.06349e-13	0.970818	7	0	0	0	0	3.06349e-13	0.970818	True	7	0	0	0	0	3.06349e-13	0.970818	7	0	0	0
AS13	AS13_S0_Sub0_mip0	U659	AS13_S0_Sub0_mip0	0	421	+	421	notChecked	no	2	21	0.0952381	0.194774	14	21	4	63	15	358	182	176	182	True	7	0	0	0	0	3.06349e-13	0.970818	7	0	0	0	0	3.06349e-13	0.970818	True	7	0	0	0	0	3.06349e-13	0.970818	7	0	0	0
AS13	AS13_S0_Sub0_mip0	W2	AS13_S0_Sub0_mip0	0	418	+	418	notChecked	no	2	21	0.0952381	0.196172	14	21	4	63	15	355	182	176	179	True	7	0	0	0	0	3.06349e-13	0.970818	7	0	0	0	0	3.06349e-13	0.970818	True	7	0	0	0	0	3.06349e-13	0.970818	7	0	0	0
AS14	AS14_S0_Sub0_mip0	Pf3d7	Pf3D7_05_v3	1218689	1219076	+	387	notChecked	yes	8	21	0.380952	0.175711	9	21	4	62	15	325	200	125	200	True	8	0.015	2	0	0	9.96996e-21	0.949518	8	0.015	2	0	0	9.96996e-21	0.949518	True	8	0.015	2	0	0	9.96996e-21	0.949518	8	0.015	2	0
AS14	AS14_S0_Sub0_mip0	D10	AS14_S0_Sub0_mip0	0	390	+	390	notChecked	yes	8	21	0.380952	0.174359	9	21	4	62	15	328	200	125	203	True	8	0.015	2	0	0	9.96996e-21	0.949518	8	0.015	2	0	0	9.96996e-21	0.949518	True	8	0.015	2	0	0	9.96996e-21	0.949518	8	0.015	2	0
AS14	AS14_S0_Sub0_mip0	D6	AS14_S0_Sub0_mip0	0	387	+	387	notChecked	yes	8	21	0.380952	0.175711	9	21	4	62	15	325	200	125	200	True	8	0.015	2	0	0	9.96996e-21	0.949518	8	0.015	2	0	0	9.96996e-21	0.949518	True	8	0.015	2	0	0	9.96996e-21	0.949518	8	0.015	2	0
AS14	AS14_S0_Sub0_mip0	FCR3	AS14_S0_Sub0_mip0	0	393	+	393	notChecked	yes	8	21	0.380952	0.173028	9	21	4	62	15	331	200	125	206	True	8	0.015	2	0	0	9.96996e-21	0.949518	8	0.015	2	0	0	9.96996e-21	0.949518	True	8	0.015	2	0	0	9.96996e-21	0.949518	8	0.015	2	0
AS14	AS14_S0_Sub0_mip0	Pf7G8	Pf7G8_05	1238836	1239232	+	396	notChecked	yes	8	21	0.380952	0.171717	9	21	4	62	15	334	200	125	209	True	8	0.015	2	0	0	9.96996e-21	0.949518	8	0.015	2	0	0	9.96996e-21	0.949518	True	8	0.015	2	0	0	9.96996e-21	0.949518	8	0.015	2	0
AS14	AS14_S0_Sub0_mip0	PfCD01	PfCD01_05	1271026	1271416	+	390	notChecked	yes	8	21	0.380952	0.174359	9	21	4	62	15	328	200	125	203	True	8	0.015	2	0	0	9.96996e-21	0.949518	8	0.015	2	0	0	9.96996e-21	0.949518	True	8	0.015	2	0	0	9.96996e-21	0.949518	8	0.015	2	0
AS14	AS14_S0_Sub0_mip0	PfDd2	PfDd2_05	1223653	1224043	+	390	notChecked	yes	8	21	0.380952	0.174359	9	21	4	62	15	328	200	125	203	True	8	0.015	2	0	0	9.96996e-21	0.949518	8	0.015	2	0	0	9.96996e-21	0.949518	True	8	0.015	2	0	0	9.96996e-21	0.949518	8	0.015	2	0
AS14	AS14_S0_Sub0_mip0	PfGA01	PfGA01_05	1197974	1198370	+	396	notChecked	yes	8	21	0.380952	0.171717	9	21	4	62	15	334	200	125	209	True	8	0.015	2	0	0	9.96996e-21	0.949518	8	0.015	2	0	0	9.96996e-21	0.949518	True	8	0.015	2	0	0	9.96996e-21	0.949518	8	0.015	2	0
AS14	AS14_S0_Sub0_mip0	PfGB4	PfGB4_05	1246921	1247311	+	390	notChecked	yes	8	21	0.380952	0.174359	9	21	4	62	15	328	200	125	203	True	8	0.015	2	0	0	9.96996e-21	0.949518	8	0.015	2	0	0	9.96996e-21	0.949518	True	8	0.015	2	0	0	9.96996e-21	0.949518	8	0.015	2	0
AS14	AS14_S0_Sub0_mip0	PfGN01	PfGN01_05	1221529	1221925	+	396	notChecked	yes	8	21	0.380952	0.171717	9	21	4	62	15	334	200	125	209	True	8	0.015	2	0	0	9.96996e-21	0.949518	8	0.015	2	0	0	9.96996e-21	0.949518	True	8	0.015	2	0	0	9.96996e-21	0.949518	8	0.015	2	0
AS14	AS14_S0_Sub0_mip0	PfHB3	PfHB3_05	1230639	1231038	+	399	notChecked	yes	8	21	0.380952	0.172932	9	21	4	62	15	337	200	125	212	True	8	0.015	2	0	0	9.96996e-21	0.949518	8	0.015	2	0	0	9.96996e-21	0.949518	True	8	0.015	2	0	0	9.96996e-21	0.949518	8	0.015	2	0
AS14	AS14_S0_Sub0_mip0	PfIT	PfIT_05	1238967	1239360	+	393	notChecked	yes	8	21	0.380952	0.173028	9	21	4	62	15	331	200	125	206	True	8	0.015	2	0	0	9.96996e-21	0.949518	8	0.015	2	0	0	9.96996e-21	0.949518	True	8	0.015	2	0	0	9.96996e-21	0.949518	8	0.015	2	0
AS14	AS14_S0_Sub0_mip0	PfKE01	PfKE01_05	1196919	1197324	+	405	notChecked	yes	8	21	0.380952	0.17037	9	21	4	62	15	343	200	125	218	True	8	0.015	2	0	0	9.96996e-21	0.949518	8	0.015	2	0	0	9.96996e-21	0.949518	True	8	0.015	2	0	0	9.96996e-21	0.949518	8	0.015	2	0
AS14	AS14_S0_Sub0_mip0	PfKH01	PfKH01_05	1261298	1261688	+	390	notChecked	yes	8	21	0.380952	0.174359	9	21	4	62	15	328	200	125	203	True	8	0.015	2	0	0	9.96996e-21	0.949518	8	0.015	2	0	0	9.96996e-21	0.949518	True	8	0.015	2	0	0	9.96996e-21	0.949518	8	0.015	2	0
AS14	AS14_S0_Sub0_mip0	PfKH02	PfKH02_05	1246179	1246569	+	390	notChecked	yes	8	21	0.380952	0.174359	9	21	4	62	15	328	200	125	203	True	8	0.015	2	0	0	9.96996e-21	0.949518	8	0.015	2	0	0	9.96996e-21	0.949518	True	8	0.015	2	0	0	9.96996e-21	0.949518	8	0.015	2	0
AS14	AS14_S0_Sub0_mip0	PfML01	PfML01_05	1227853	1228243	+	390	notChecked	yes	8	21	0.380952	0.174359	9	21	4	62	15	328	200	125	203	True	8	0.015	2	0	0	9.96996e-21	0.949518	8	0.015	2	0	0	9.96996e-21	0.949518	True	8	0.015	2	0	0	9.96996e-21	0.949518	8	0.015	2	0
AS14	AS14_S0_Sub0_mip0	PfSD01	PfSD01_05	1215606	1215999	+	393	notChecked	yes	8	21	0.380952	0.173028	9	21	4	62	15	331	200	125	206	True	8	0.015	2	0	0	9.96996e-21	0.949518	8	0.015	2	0	0	9.96996e-21	0.949518	True	8	0.015	2	0	0	9.96996e-21	0.949518	8	0.015	2	0
AS14	AS14_S0_Sub0_mip0	PfSN01	PfSN01_05	1230110	1230506	+	396	notChecked	yes	8	21	0.380952	0.171717	9	21	4	62	15	334	200	125	209	True	8	0.015	2	0	0	9.96996e-21	0.949518	8	0.015	2	0	0	9.96996e-21	0.949518	True	8	0.015	2	0	0	9.96996e-21	0.949518	8	0.015	2	0
AS14	AS14_S0_Sub0_mip0	PfTG01	PfTG01_05	1232066	1232465	+	399	notChecked	yes	8	21	0.380952	0.172932	9	21	4	62	15	337	200	125	212	True	8	0.015	2	0	0	9.96996e-21	0.949518	8	0.015	2	0	0	9.96996e-21	0.949518	True	8	0.015	2	0	0	9.96996e-21	0.949518	8	0.015	2	0
AS14	AS14_S0_Sub0_mip0	U659	AS14_S0_Sub0_mip0	0	381	+	381	notChecked	yes	8	21	0.380952	0.175853	9	21	4	62	15	319	200	125	194	True	8	0.015	2	0	0	9.96996e-21	0.949518	8	0.015	2	0	0	9.96996e-21	0.949518	True	8	0.015	2	0	0	9.96996e-21	0.949518	8	0.015	2	0
AS14	AS14_S0_Sub0_mip0	W2	AS14_S0_Sub0_mip0	0	390	+	390	notChecked	yes	8	21	0.380952	0.174359	9	21	4	62	15	328	200	125	203	True	8	0.015	2	0	0	9.96996e-21	0.949518	8	0.015	2	0	0	9.96996e-21	0.949518	True	8	0.015	2	0	0	9.96996e-21	0.949518	8	0.015	2	0
AS14	AS14_S0_Sub0_mip1	Pf3d7	Pf3D7_05_v3	1218863	1219271	-	408	notChecked	yes	8	21	0.380952	0.20098	9	21	4	62	13	346	200	146	200	True	8	0.0075	1	0	0	3.01908e-28	0.979985	8	0.0075	1	0	0	3.01908e-28	0.979985	True	8	0.0075	1	0	0	3.01908e-28	0.979985	8	0.0075	1	0
AS14	AS14_S0_Sub0_mip1	D10	AS14_S0_Sub0_mip1	0	411	+	411	notChecked	yes	8	21	0.380952	0.199513	9	21	4	62	13	349	200	146	203	True	8	0.0075	1	0	0	3.01908e-28	0.979985	8	0.0075	1	0	0	3.01908e-28	0.979985	True	8	0.0075	1	0	0	3.01908e-28	0.979985	8	0.0075	1	0
AS14	AS14_S0_Sub0_mip1	D6	AS14_S0_Sub0_mip1	0	408	+	408	notChecked	yes	8	21	0.380952	0.20098	9	21	4	62	13	346	200	146	200	True	8	0.0075	1	0	0	3.01908e-28	0.979985	8	0.0075	1	0	0	3.01908e-28	0.979985	True	8	0.0075	1	0	0	3.01908e-28	0.979985	8	0.0075	1	0
AS14	AS14_S0_Sub0_mip1	FCR3	AS14_S0_Sub0_mip1	0	414	+	414	notChecked	yes	8	21	0.380952	0.198068	9	21	4	62	13	352	200	146	206	True	8	0.0075	1	0	0	3.01908e-28	0.979985	8	0.0075	1	0	0	3.01908e-28	0.979985	True	8	0.0075	1	0	0	3.01908e-28	0.979985	8	0.0075	1	0
AS14	AS14_S0_Sub0_mip1	Pf7G8	Pf7G8_05	1239010	1239427	-	417	notChecked	yes	8	21	0.380952	0.196643	9	21	4	62	13	355	200	146	209	True	8	0.0075	1	0	0	3.01908e-28	0.979985	8	0.0075	1	0	0	3.01908e-28	0.979985	True	8	0.0075	1	0	0	3.01908e-28	0.979985	8	0.0075	1	0
AS14	AS14_S0_Sub0_mip1	PfCD01	PfCD01_05	1271200	1271611	-	411	notChecked	yes	8	21	0.380952	0.199513	9	21	4	62	13	349	200	146	203	True	8	0.0075	1	0	0	3.01908e-28	0.979985	8	0.0075	1	0	0	3.01908e-28	0.979985	True	8	0.0075	1	0	0	3.01908e-28	0.979985	8	0.0075	1	0
AS14	AS14_S0_Sub0_mip1	PfDd2	PfDd2_05	1223827	1224238	-	411	notChecked	yes	8	21	0.380952	0.199513	9	21	4	62	13	349	200	146	203	True	8	0.0075	1	0	0	3.01908e-28	0.979985	8	0.0075	1	0	0	3.01908e-28	0.979985	True	8	0.0075	1	0	0	3.01908e-28	0.979985	8	0.0075	1	0
AS14	AS14_S0_Sub0_mip1	PfGA01	PfGA01_05	1198148	1198565	-	417	notChecked	yes	8	21	0.380952	0.196643	9	21	4	62	13	355	200	146	209	True	8	0.0075	1	0	0	3.01908e-28	0.979985	8	0.0075	1	0	0	3.01908e-28	0.979985	True	8	0.0075	1	0	0	3.01908e-28	0.979985	8	0.0075	1	0
AS14	AS14_S0_Sub0_mip1	PfGB4	PfGB4_05	1247095	1247506	-	411	notChecked	yes	8	21	0.380952	0.199513	9	21	4	62	13	349	200	146	203	True	8	0.0075	1	0	0	3.01908e-28	0.979985	8	0.0075	1	0	0	3.01908e-28	0.979985	True	8	0.0075	1	0	0	3.01908e-28	0.979985	8	0.0075	1	0
AS14	AS14_S0_Sub0_mip1	PfGN01	PfGN01_05	1221703	1222120	-	417	notChecked	yes	8	21	0.380952	0.196643	9	21	4	62	13	355	200	146	209	True	8	0.0075	1	0	0	3.01908e-28	0.979985	8	0.0075	1	0	0	3.01908e-28	0.979985	True	8	0.0075	1	0	0	3.01908e-28	0.979985	8	0.0075	1	0
AS14	AS14_S0_Sub0_mip1	PfHB3	PfHB3_05	1230813	1231233	-	420	notChecked	yes	8	21	0.380952	0.197619	9	21	4	62	13	358	200	146	212	True	8	0.0075	1	0	0	3.01908e-28	0.979985	8	0.0075	1	0	0	3.01908e-28	0.979985	True	8	0.0075	1	0	0	3.01908e-28	0.979985	8	0.0075	1	0
AS14	AS14_S0_Sub0_mip1	PfIT	PfIT_05	1239141	1239555	-	414	notChecked	yes	8	21	0.380952	0.198068	9	21	4	62	13	352	200	146	206	True	8	0.0075	1	0	0	3.01908e-28	0.979985	8	0.0075	1	0	0	3.01908e-28	0.979985	True	8	0.0075	1	0	0	3.01908e-28	0.979985	8	0.0075	1	0
AS14	AS14_S0_Sub0_mip1	PfKE01	PfKE01_05	1197093	1197519	-	426	notChecked	yes	8	21	0.380952	0.194836	9	21	4	62	13	364	200	146	218	True	8	0.0075	1	0	0	3.01908e-28	0.979985	8	0.0075	1	0	0	3.01908e-28	0.979985	True	8	0.0075	1	0	0	3.01908e-28	0.979985	8	0.0075	1	0
AS14	AS14_S0_Sub0_mip1	PfKH01	PfKH01_05	1261472	1261883	-	411	notChecked	yes	8	21	0.380952	0.199513	9	21	4	62	13	349	200	146	203	True	8	0.0075	1	0	0	3.01908e-28	0.979985	8	0.0075	1	0	0	3.01908e-28	0.979985	True	8	0.0075	1	0	0	3.01908e-28	0.979985	8	0.0075	1	0
AS14	AS14_S0_Sub0_mip1	PfKH02	PfKH02_05	1246353	1246764	-	411	notChecked	yes	8	21	0.380952	0.199513	9	21	4	62	13	349	200	146	203	True	8	0.0075	1	0	0	3.01908e-28	0.979985	8	0.0075	1	0	0	3.01908e-28	0.979985	True	8	0.0075	1	0	0	3.01908e-28	0.979985	8	0.0075	1	0
AS14	AS14_S0_Sub0_mip1	PfML01	PfML01_05	1228027	1228438	-	411	notChecked	yes	8	21	0.380952	0.199513	9	21	4	62	13	349	200	146	203	True	8	0.0075	1	0	0	3.01908e-28	0.979985	8	0.0075	1	0	0	3.01908e-28	0.979985	True	8	0.0075	1	0	0	3.01908e-28	0.979985	8	0.0075	1	0
AS14	AS14_S0_Sub0_mip1	PfSD01	PfSD01_05	1215780	1216194	-	414	notChecked	yes	8	21	0.380952	0.198068	9	21	4	62	13	352	200	146	206	True	8	0.0075	1	0	0	3.01908e-28	0.979985	8	0.0075	1	0	0	3.01908e-28	0.979985	True	8	0.0075	1	0	0	3.01908e-28	0.979985	8	0.0075	1	0
AS14	AS14_S0_Sub0_mip1	PfSN01	PfSN01_05	1230284	1230701	-	417	notChecked	yes	8	21	0.380952	0.196643	9	21	4	62	13	355	200	146	209	True	8	0.0075	1	0	0	3.01908e-28	0.979985	8	0.0075	1	0	0	3.01908e-28	0.979985	True	8	0.0075	1	0	0	3.01908e-28	0.979985	8	0.0075	1	0
AS14	AS14_S0_Sub0_mip1	PfTG01	PfTG01_05	1232240	1232660	-	420	notChecked	yes	8	21	0.380952	0.197619	9	21	4	62	13	358	200	146	212	True	8	0.0075	1	0	0	3.01908e-28	0.979985	8	0.0075	1	0	0	3.01908e-28	0.979985	True	8	0.0075	1	0	0	3.01908e-28	0.979985	8	0.0075	1	0
AS14	AS14_S0_Sub0_mip1	U659	AS14_S0_Sub0_mip1	0	402	+	402	notChecked	yes	8	21	0.380952	0.201493	9	21	4	62	13	340	200	146	194	True	8	0.0075	1	0	0	3.01908e-28	0.979985	8	0.0075	1	0	0	3.01908e-28	0.979985	True	8	0.0075	1	0	0	3.01908e-28	0.979985	8	0.0075	1	0
AS14	AS14_S0_Sub0_mip1	W2	AS14_S0_Sub0_mip1	0	411	+	411	notChecked	yes	8	21	0.380952	0.199513	9	21	4	62	13	349	200	146	203	True	8	0.0075	1	0	0	3.01908e-28	0.979985	8	0.0075	1	0	0	3.01908e-28	0.979985	True	8	0.0075	1	0	0	3.01908e-28	0.979985	8	0.0075	1	0
AS15	AS15_S0_Sub0_mip0	Pf3d7	Pf3D7_13_v3	2587466	2587877	+	411	notChecked	yes	12	21	0.571429	0.175182	6	21	4	64	17	347	126	221	126	True	8	0	0	0.0141046	2	1.36583e-08	0.814916	8	0	0	0	0	3.0864e-08	0.803511	True	8	0	0	0.0141046	2	1.36583e-08	0.814916	8	0	0	0
AS15	AS15_S0_Sub0_mip0	D10	AS15_S0_Sub0_mip0	0	414	+	414	notChecked	yes	12	21	0.571429	0.173913	6	21	4	64	17	350	126	221	129	True	8	0	0	0.0141046	2	1.36583e-08	0.814916	8	0	0	0	0	3.0864e-08	0.803511	True	8	0	0	0.0141046	2	1.36583e-08	0.814916	8	0	0	0
AS15	AS15_S0_Sub0_mip0	D6	AS15_S0_Sub0_mip0	0	405	+	405	notChecked	yes	12	21	0.571429	0.180247	6	21	4	64	17	341	126	221	120	True	8	0	0	0.0141046	2	1.36583e-08	0.814916	8	0	0	0	0	3.0864e-08	0.803511	True	8	0	0	0.0141046	2	1.36583e-08	0.814916	8	0	0	0
AS15	AS15_S0_Sub0_mip0	FCR3	AS15_S0_Sub0_mip0	0	402	+	402	notChecked	yes	12	21	0.571429	0.179104	6	21	4	64	17	338	126	221	117	True	8	0	0	0.0141046	2	1.36583e-08	0.814916	8	0	0	0	0	3.0864e-08	0.803511	True	8	0	0	0.0141046	2	1.36583e-08	0.814916	8	0	0	0
AS15	AS15_S0_Sub0_mip0	Pf7G8	Pf7G8_13	2538017	2538425	+	408	notChecked	yes	12	21	0.571429	0.176471	6	21	4	64	17	344	126	221	123	True	8	0	0	0.0141046	2	1.36583e-08	0.814916	8	0	0	0	0	3.0864e-08	0.803511	True	8	0	0	0.0141046	2	1.36583e-08	0.814916	8	0	0	0
AS15	AS15_S0_Sub0_mip0	PfCD01	PfCD01_13	2591553	2591961	+	408	notChecked	yes	12	21	0.571429	0.178922	6	21	4	64	17	344	126	221	123	True	8	0	0	0.0141046	2	1.36583e-08	0.814916	8	0	0	0	0	3.0864e-08	0.803511	True	8	0	0	0.0141046	2	1.36583e-08	0.814916	8	0	0	0
AS15	AS15_S0_Sub0_mip0	PfDd2	PfDd2_13	2602963	2603365	+	402	notChecked	yes	12	21	0.571429	0.179104	6	21	4	64	17	338	126	221	117	True	8	0	0	0.0141046	2	1.36583e-08	0.814916	8	0	0	0	0	3.0864e-08	0.803511	True	8	0	0	0.0141046	2	1.36583e-08	0.814916	8	0	0	0
AS15	AS15_S0_Sub0_mip0	PfGA01	PfGA01_13	2612123	2612534	+	411	notChecked	yes	12	21	0.571429	0.175182	6	21	4	64	17	347	126	221	126	True	8	0	0	0.0141046	2	1.36583e-08	0.814916	8	0	0	0	0	3.0864e-08	0.803511	True	8	0	0	0.0141046	2	1.36583e-08	0.814916	8	0	0	0
AS15	AS15_S0_Sub0_mip0	PfGB4	PfGB4_13	2599728	2600133	+	405	notChecked	yes	12	21	0.571429	0.177778	6	21	4	64	17	341	126	221	120	True	8	0	0	0.0141046	2	1.36583e-08	0.814916	8	0	0	0	0	3.0864e-08	0.803511	True	8	0	0	0.0141046	2	1.36583e-08	0.814916	8	0	0	0
AS15	AS15_S0_Sub0_mip0	PfGN01	PfGN01_13	2645756	2646158	+	402	notChecked	yes	12	21	0.571429	0.179104	6	21	4	64	17	338	126	221	117	True	8	0	0	0.0141046	2	1.36583e-08	0.814916	8	0	0	0	0	3.0864e-08	0.803511	True	8	0	0	0.0141046	2	1.36583e-08	0.814916	8	0	0	0
AS15	AS15_S0_Sub0_mip0	PfHB3	PfHB3_13	2620992	2621394	+	402	notChecked	yes	12	21	0.571429	0.179104	6	21	4	64	17	338	126	221	117	True	8	0	0	0.0141046	2	1.36583e-08	0.814916	8	0	0	0	0	3.0864e-08	0.803511	True	8	0	0	0.0141046	2	1.36583e-08	0.814916	8	0	0	0
AS15	AS15_S0_Sub0_mip0	PfIT	PfIT_13	2599558	2599960	+	402	notChecked	yes	12	21	0.571429	0.179104	6	21	4	64	17	338	126	221	117	True	8	0	0	0.0141046	2	1.36583e-08	0.814916	8	0	0	0	0	3.0864e-08	0.803511	True	8	0	0	0.0141046	2	1.36583e-08	0.814916	8	0	0	0
AS15	AS15_S0_Sub0_mip0	PfKE01	PfKE01_13	2596512	2596923	+	411	notChecked	yes	12	21	0.571429	0.177616	6	21	4	64	17	347	126	221	126	True	8	0	0	0.0141046	2	1.36583e-08	0.814916	8	0	0	0	0	3.0864e-08	0.803511	True	8	0	0	0.0141046	2	1.36583e-08	0.814916	8	0	0	0
AS15	AS15_S0_Sub0_mip0	PfKH01	PfKH01_13	2511397	2511811	+	414	notChecked	yes	12	21	0.571429	0.173913	6	21	4	64	17	350	126	221	129	True	8	0	0	0.0141046	2	1.36583e-08	0.814916	8	0	0	0	0	3.0864e-08	0.803511	True	8	0	0	0.0141046	2	1.36583e-08	0.814916	8	0	0	0
AS15	AS15_S0_Sub0_mip0	PfKH02	PfKH02_13	2470443	2470845	+	402	notChecked	yes	12	21	0.571429	0.179104	6	21	4	64	17	338	126	221	117	True	8	0	0	0.0141046	2	1.36583e-08	0.814916	8	0	0	0	0	3.0864e-08	0.803511	True	8	0	0	0.0141046	2	1.36583e-08	0.814916	8	0	0	0
AS15	AS15_S0_Sub0_mip0	PfML01	PfML01_13	2484905	2485310	+	405	notChecked	yes	12	21	0.571429	0.180247	6	21	4	64	17	341	126	221	120	True	8	0	0	0.0141046	2	1.36583e-08	0.814916	8	0	0	0	0	3.0864e-08	0.803511	True	8	0	0	0.0141046	2	1.36583e-08	0.814916	8	0	0	0
AS15	AS15_S0_Sub0_mip0	PfSD01	PfSD01_13	2633413	2633815	+	402	notChecked	yes	12	21	0.571429	0.179104	6	21	4	64	17	338	126	221	117	True	8	0	0	0.0141046	2	1.36583e-08	0.814916	8	0	0	0	0	3.0864e-08	0.803511	True	8	0	0	0.0141046	2	1.36583e-08	0.814916	8	0	0	0
AS15	AS15_S0_Sub0_mip0	PfSN01	PfSN01_13	2474569	2474992	+	423	notChecked	yes	12	21	0.571429	0.170213	6	21	4	64	17	359	126	221	138	True	8	0	0	0.0141046	2	1.36583e-08	0.814916	8	0	0	0	0	3.0864e-08	0.803511	True	8	0	0	0.0141046	2	1.36583e-08	0.814916	8	0	0	0
AS15	AS15_S0_Sub0_mip0	PfTG01	PfTG01_13	2594160	2594559	+	399	notChecked	yes	12	21	0.571429	0.180451	6	21	4	64	17	335	126	221	114	True	8	0	0	0.0141046	2	1.36583e-08	0.814916	8	0	0	0	0	3.0864e-08	0.803511	True	8	0	0	0.0141046	2	1.36583e-08	0.814916	8	0	0	0
AS15	AS15_S0_Sub0_mip0	U659	AS15_S0_Sub0_mip0	0	408	+	408	notChecked	yes	12	21	0.571429	0.176471	6	21	4	64	17	344	126	221	123	True	8	0	0	0.0141046	2	1.36583e-08	0.814916	8	0	0	0	0	3.0864e-08	0.803511	True	8	0	0	0.0141046	2	1.36583e-08	0.814916	8	0	0	0
AS15	AS15_S0_Sub0_mip0	W2	AS15_S0_Sub0_mip0	0	402	+	402	notChecked	yes	12	21	0.571429	0.179104	6	21	4	64	17	338	126	221	117	True	8	0	0	0.0141046	2	1.36583e-08	0.814916	8	0	0	0	0	3.0864e-08	0.803511	True	8	0	0	0.0141046	2	1.36583e-08	0.814916	8	0	0	0
AS15	AS15_S0_Sub0_mip1	Pf3d7	Pf3D7_13_v3	2587621	2588017	-	396	notChecked	yes	12	21	0.571429	0.176768	5	21	4	66	23	330	126	204	126	True	8	0	0	0.0178016	5	4.01861e-13	0.911754	8	0	0	0.00784632	3	1.04207e-12	0.905707	False	8	0	0	0.0178016	5	4.01861e-13	0.911754	8	0	0	0.00784632
AS15	AS15_S0_Sub0_mip1	D10	AS15_S0_Sub0_mip1	0	399	+	399	notChecked	yes	12	21	0.571429	0.175439	5	21	4	66	23	333	126	204	129	True	8	0	0	0.0178016	5	4.01861e-13	0.911754	8	0	0	0.00784632	3	1.04207e-12	0.905707	False	8	0	0	0.0178016	5	4.01861e-13	0.911754	8	0	0	0.00784632
AS15	AS15_S0_Sub0_mip1	D6	AS15_S0_Sub0_mip1	0	390	+	390	notChecked	yes	12	21	0.571429	0.182051	5	21	4	66	23	324	126	204	120	True	8	0	0	0.0178016	5	4.01861e-13	0.911754	8	0	0	0.00784632	3	1.04207e-12	0.905707	False	8	0	0	0.0178016	5	4.01861e-13	0.911754	8	0	0	0.00784632
AS15	AS15_S0_Sub0_mip1	FCR3	AS15_S0_Sub0_mip1	0	387	+	387	notChecked	yes	12	21	0.571429	0.180879	5	21	4	66	23	321	126	204	117	True	8	0	0	0.0178016	5	4.01861e-13	0.911754	8	0	0	0.00784632	3	1.04207e-12	0.905707	False	8	0	0	0.0178016	5	4.01861e-13	0.911754	8	0	0	0.00784632
AS15	AS15_S0_Sub0_mip1	Pf7G8	Pf7G8_13	2538172	2538565	-	393	notChecked	yes	12	21	0.571429	0.178117	5	21	4	66	23	327	126	204	123	True	8	0	0	0.0178016	5	4.01861e-13	0.911754	8	0	0	0.00784632	3	1.04207e-12	0.905707	False	8	0	0	0.0178016	5	4.01861e-13	0.911754	8	0	0	0.00784632
AS15	AS15_S0_Sub0_mip1	PfCD01	PfCD01_13	2591708	2592101	-	393	notChecked	yes	12	21	0.571429	0.180662	5	21	4	66	23	327	126	204	123	True	8	0	0	0.0178016	5	4.01861e-13	0.911754	8	0	0	0.00784632	3	1.04207e-12	0.905707	False	8	0	0	0.0178016	5	4.01861e-13	0.911754	8	0	0	0.00784632
AS15	AS15_S0_Sub0_mip1	PfDd2	PfDd2_13	2603118	2603505	-	387	notChecked	yes	12	21	0.571429	0.180879	5	21	4	66	23	321	126	204	117	True	8	0	0	0.0178016	5	4.01861e-13	0.911754	8	0	0	0.00784632	3	1.04207e-12	0.905707	False	8	0	0	0.0178016	5	4.01861e-13	0.911754	8	0	0	0.00784632
AS15	AS15_S0_Sub0_mip1	PfGA01	PfGA01_13	2612278	2612674	-	396	notChecked	yes	12	21	0.571429	0.176768	5	21	4	66	23	330	126	204	126	True	8	0	0	0.0178016	5	4.01861e-13	0.911754	8	0	0	0.00784632	3	1.04207e-12	0.905707	False	8	0	0	0.0178016	5	4.01861e-13	0.911754	8	0	0	0.00784632
AS15	AS15_S0_Sub0_mip1	PfGB4	PfGB4_13	2599883	2600273	-	390	notChecked	yes	12	21	0.571429	0.179487	5	21	4	66	23	324	126	204	120	True	8	0	0	0.0178016	5	4.01861e-13	0.911754	8	0	0	0.00784632	3	1.04207e-12	0.905707	False	8	0	0	0.0178016	5	4.01861e-13	0.911754	8	0	0	0.00784632
AS15	AS15_S0_Sub0_mip1	PfGN01	PfGN01_13	2645911	2646298	-	387	notChecked	yes	12	21	0.571429	0.180879	5	21	4	66	23	321	126	204	117	True	8	0	0	0.0178016	5	4.01861e-13	0.911754	8	0	0	0.00784632	3	1.04207e-12	0.905707	False	8	0	0	0.0178016	5	4.01861e-13	0.911754	8	0	0	0.00784632
AS15	AS15_S0_Sub0_mip1	PfHB3	PfHB3_13	2621147	2621534	-	387	notChecked	yes	12	21	0.571429	0.180879	5	21	4	66	23	321	126	204	117	True	8	0	0	0.0178016	5	4.01861e-13	0.911754	8	0	0	0.00784632	3	1.04207e-12	0.905707	False	8	0	0	0.0178016	5	4.01861e-13	0.911754	8	0	0	0.00784632
AS15	AS15_S0_Sub0_mip1	PfIT	PfIT_13	2599713	2600100	-	387	notChecked	yes	12	21	0.571429	0.180879	5	21	4	66	23	321	126	204	117	True	8	0	0	0.0178016	5	4.01861e-13	0.911754	8	0	0	0.00784632	3	1.04207e-12	0.905707	False	8	0	0	0.0178016	5	4.01861e-13	0.911754	8	0	0	0.00784632
AS15	AS15_S0_Sub0_mip1	PfKE01	PfKE01_13	2596667	2597063	-	396	notChecked	yes	12	21	0.571429	0.179293	5	21	4	66	23	330	126	204	126	True	8	0	0	0.0178016	5	4.01861e-13	0.911754	8	0	0	0.00784632	3	1.04207e-12	0.905707	False	8	0	0	0.0178016	5	4.01861e-13	0.911754	8	0	0	0.00784632
AS15	AS15_S0_Sub0_mip1	PfKH01	PfKH01_13	2511552	2511951	-	399	notChecked	yes	12	21	0.571429	0.175439	5	21	4	66	23	333	126	204	129	True	8	0	0	0.0178016	5	4.01861e-13	0.911754	8	0	0	0.00784632	3	1.04207e-12	0.905707	False	8	0	0	0.0178016	5	4.01861e-13	0.911754	8	0	0	0.00784632
AS15	AS15_S0_Sub0_mip1	PfKH02	PfKH02_13	2470598	2470985	-	387	notChecked	yes	12	21	0.571429	0.180879	5	21	4	66	23	321	126	204	117	True	8	0	0	0.0178016	5	4.01861e-13	0.911754	8	0	0	0.00784632	3	1.04207e-12	0.905707	False	8	0	0	0.0178016	5	4.01861e-13	0.911754	8	0	0	0.00784632
AS15	AS15_S0_Sub0_mip1	PfML01	PfML01_13	2485060	2485450	-	390	notChecked	yes	12	21	0.571429	0.179487	5	21	4	66	23	324	126	204	120	True	8	0	0	0.0178016	5	4.01861e-13	0.911754	8	0	0	0.00784632	3	1.04207e-12	0.905707	False	8	0	0	0.0178016	5	4.01861e-13	0.911754	8	0	0	0.00784632
AS15	AS15_S0_Sub0_mip1	PfSD01	PfSD01_13	2633568	2633955	-	387	notChecked	yes	12	21	0.571429	0.183463	5	21	4	66	23	321	126	204	117	True	8	0	0	0.0178016	5	4.01861e-13	0.911754	8	0	0	0.00784632	3	1.04207e-12	0.905707	False	8	0	0	0.0178016	5	4.01861e-13	0.911754	8	0	0	0.00784632
AS15	AS15_S0_Sub0_mip1	PfSN01	PfSN01_13	2474724	2475132	-	408	notChecked	yes	12	21	0.571429	0.171569	5	21	4	66	23	342	126	204	138	True	8	0	0	0.0178016	5	4.01861e-13	0.911754	8	0	0	0.00784632	3	1.04207e-12	0.905707	False	8	0	0	0.0178016	5	4.01861e-13	0.911754	8	0	0	0.00784632
AS15	AS15_S0_Sub0_mip1	PfTG01	PfTG01_13	2594315	2594699	-	384	notChecked	yes	12	21	0.571429	0.182292	5	21	4	66	23	318	126	204	114	True	8	0	0	0.0178016	5	4.01861e-13	0.911754	8	0	0	0.00784632	3	1.04207e-12	0.905707	False	8	0	0	0.0178016	5	4.01861e-13	0.911754	8	0	0	0.00784632
AS15	AS15_S0_Sub0_mip1	U659	AS15_S0_Sub0_mip1	0	393	+	393	notChecked	yes	12	21	0.571429	0.178117	5	21	4	66	23	327	126	204	123	True	8	0	0	0.0178016	5	4.01861e-13	0.911754	8	0	0	0.00784632	3	1.04207e-12	0.905707	False	8	0	0	0.0178016	5	4.01861e-13	0.911754	8	0	0	0.00784632
AS15	AS15_S0_Sub0_mip1	W2	AS15_S0_Sub0_mip1	0	387	+	387	notChecked	yes	12	21	0.571429	0.180879	5	21	4	66	23	321	126	204	117	True	8	0	0	0.0178016	5	4.01861e-13	0.911754	8	0	0	0.00784632	3	1.04207e-12	0.905707	False	8	0	0	0.0178016	5	4.01861e-13	0.911754	8	0	0	0.00784632
AS19	AS19_S0_Sub0_mip0	Pf3d7	Pf3D7_04_v3	533257	533681	-	424	notChecked	yes	5	21	0.238095	0.188679	10	21	4	68	14	356	180	176	180	True	8	0.02	1	0.00386598	1	3.46537e-17	0.953597	8	0	0	0	0	3.35537e-20	0.989982	True	8	0.02	1	0.00386598	1	3.46537e-17	0.953597	8	0	0	0
AS19	AS19_S0_Sub0_mip0	D10	AS19_S0_Sub0_mip0	0	421	+	421	notChecked	yes	5	21	0.238095	0.190024	10	21	4	68	14	353	180	176	177	True	8	0.02	1	0.00386598	1	3.46537e-17	0.953597	8	0	0	0	0	3.35537e-20	0.989982	True	8	0.02	1	0.00386598	1	3.46537e-17	0.953597	8	0	0	0
AS19	AS19_S0_Sub0_mip0	D6	AS19_S0_Sub0_mip0	0	421	+	421	notChecked	yes	5	21	0.238095	0.190024	10	21	4	68	14	353	180	176	177	True	8	0.02	1	0.00386598	1	3.46537e-17	0.953597	8	0	0	0	0	3.35537e-20	0.989982	True	8	0.02	1	0.00386598	1	3.46537e-17	0.953597	8	0	0	0
AS19	AS19_S0_Sub0_mip0	FCR3	AS19_S0_Sub0_mip0	0	421	+	421	notChecked	yes	5	21	0.238095	0.190024	10	21	4	68	14	353	180	176	177	True	8	0.02	1	0.00386598	1	3.46537e-17	0.953597	8	0	0	0	0	3.35537e-20	0.989982	True	8	0.02	1	0.00386598	1	3.46537e-17	0.953597	8	0	0	0
AS19	AS19_S0_Sub0_mip0	Pf7G8	Pf7G8_04	501574	501995	-	421	notChecked	yes	5	21	0.238095	0.190024	10	21	4	68	14	353	180	176	177	True	8	0.02	1	0.00386598	1	3.46537e-17	0.953597	8	0	0	0	0	3.35537e-20	0.989982	True	8	0.02	1	0.00386598	1	3.46537e-17	0.953597	8	0	0	0
AS19	AS19_S0_Sub0_mip0	PfCD01	PfCD01_04	495054	495475	-	421	notChecked	yes	5	21	0.238095	0.190024	10	21	4	68	14	353	180	176	177	True	8	0.02	1	0.00386598	1	3.46537e-17	0.953597	8	0	0	0	0	3.35537e-20	0.989982	True	8	0.02	1	0.00386598	1	3.46537e-17	0.953597	8	0	0	0
AS19	AS19_S0_Sub0_mip0	PfDd2	PfDd2_04	493161	493582	-	421	notChecked	yes	5	21	0.238095	0.190024	10	21	4	68	14	353	180	176	177	True	8	0.02	1	0.00386598	1	3.46537e-17	0.953597	8	0	0	0	0	3.35537e-20	0.989982	True	8	0.02	1	0.00386598	1	3.46537e-17	0.953597	8	0	0	0
AS19	AS19_S0_Sub0_mip0	PfGA01	PfGA01_04	498845	499266	-	421	notChecked	yes	5	21	0.238095	0.190024	10	21	4	68	14	353	180	176	177	True	8	0.02	1	0.00386598	1	3.46537e-17	0.953597	8	0	0	0	0	3.35537e-20	0.989982	True	8	0.02	1	0.00386598	1	3.46537e-17	0.953597	8	0	0	0
AS19	AS19_S0_Sub0_mip0	PfGB4	PfGB4_04	533914	534335	-	421	notChecked	yes	5	21	0.238095	0.190024	10	21	4	68	14	353	180	176	177	True	8	0.02	1	0.00386598	1	3.46537e-17	0.953597	8	0	0	0	0	3.35537e-20	0.989982	True	8	0.02	1	0.00386598	1	3.46537e-17	0.953597	8	0	0	0
AS19	AS19_S0_Sub0_mip0	PfGN01	PfGN01_04	513527	513936	-	409	notChecked	yes	5	21	0.238095	0.195599	10	21	4	68	14	341	180	176	165	True	8	0.02	1	0.00386598	1	3.46537e-17	0.953597	8	0	0	0	0	3.35537e-20	0.989982	True	8	0.02	1	0.00386598	1	3.46537e-17	0.953597	8	0	0	0
AS19	AS19_S0_Sub0_mip0	PfHB3	PfHB3_04	457503	457927	-	424	notChecked	yes	5	21	0.238095	0.188679	10	21	4	68	14	356	180	176	180	True	8	0.02	1	0.00386598	1	3.46537e-17	0.953597	8	0	0	0	0	3.35537e-20	0.989982	True	8	0.02	1	0.00386598	1	3.46537e-17	0.953597	8	0	0	0
AS19	AS19_S0_Sub0_mip0	PfIT	PfIT_04	495209	495630	-	421	notChecked	yes	5	21	0.238095	0.190024	10	21	4	68	14	353	180	176	177	True	8	0.02	1	0.00386598	1	3.46537e-17	0.953597	8	0	0	0	0	3.35537e-20	0.989982	True	8	0.02	1	0.00386598	1	3.46537e-17	0.953597	8	0	0	0
AS19	AS19_S0_Sub0_mip0	PfKE01	PfKE01_04	543523	543932	-	409	notChecked	yes	5	21	0.238095	0.195599	10	21	4	68	14	341	180	176	165	True	8	0.02	1	0.00386598	1	3.46537e-17	0.953597	8	0	0	0	0	3.35537e-20	0.989982	True	8	0.02	1	0.00386598	1	3.46537e-17	0.953597	8	0	0	0
AS19	AS19_S0_Sub0_mip0	PfKH01	PfKH01_04	506814	507235	-	421	notChecked	yes	5	21	0.238095	0.190024	10	21	4	68	14	353	180	176	177	True	8	0.02	1	0.00386598	1	3.46537e-17	0.953597	8	0	0	0	0	3.35537e-20	0.989982	True	8	0.02	1	0.00386598	1	3.46537e-17	0.953597	8	0	0	0
AS19	AS19_S0_Sub0_mip0	PfKH02	PfKH02_04	492024	492445	-	421	notChecked	yes	5	21	0.238095	0.190024	10	21	4	68	14	353	180	176	177	True	8	0.02	1	0.00386598	1	3.46537e-17	0.953597	8	0	0	0	0	3.35537e-20	0.989982	True	8	0.02	1	0.00386598	1	3.46537e-17	0.953597	8	0	0	0
AS19	AS19_S0_Sub0_mip0	PfML01	PfML01_04	535607	536028	-	421	notChecked	yes	5	21	0.238095	0.190024	10	21	4	68	14	353	180	176	177	True	8	0.02	1	0.00386598	1	3.46537e-17	0.953597	8	0	0	0	0	3.35537e-20	0.989982	True	8	0.02	1	0.00386598	1	3.46537e-17	0.953597	8	0	0	0
AS19	AS19_S0_Sub0_mip0	PfSD01	PfSD01_07	1020196	1020617	-	421	notChecked	yes	5	21	0.238095	0.190024	10	21	4	68	14	353	180	176	177	True	8	0.02	1	0.00386598	1	3.46537e-17	0.953597	8	0	0	0	0	3.35537e-20	0.989982	True	8	0.02	1	0.00386598	1	3.46537e-17	0.953597	8	0	0	0
AS19	AS19_S0_Sub0_mip0	PfSN01	PfSN01_04	513828	514252	-	424	notChecked	yes	5	21	0.238095	0.188679	10	21	4	68	14	356	180	176	180	True	8	0.02	1	0.00386598	1	3.46537e-17	0.953597	8	0	0	0	0	3.35537e-20	0.989982	True	8	0.02	1	0.00386598	1	3.46537e-17	0.953597	8	0	0	0
AS19	AS19_S0_Sub0_mip0	PfTG01	PfTG01_04	523404	523825	-	421	notChecked	yes	5	21	0.238095	0.190024	10	21	4	68	14	353	180	176	177	True	8	0.02	1	0.00386598	1	3.46537e-17	0.953597	8	0	0	0	0	3.35537e-20	0.989982	True	8	0.02	1	0.00386598	1	3.46537e-17	0.953597	8	0	0	0
AS19	AS19_S0_Sub0_mip0	U659	AS19_S0_Sub0_mip0	0	421	+	421	notChecked	yes	5	21	0.238095	0.190024	10	21	4	68	14	353	180	176	177	True	8	0.02	1	0.00386598	1	3.46537e-17	0.953597	8	0	0	0	0	3.35537e-20	0.989982	True	8	0.02	1	0.00386598	1	3.46537e-17	0.953597	8	0	0	0
AS19	AS19_S0_Sub0_mip0	W2	AS19_S0_Sub0_mip0	0	421	+	421	notChecked	yes	5	21	0.238095	0.190024	10	21	4	68	14	353	180	176	177	True	8	0.02	1	0.00386598	1	3.46537e-17	0.953597	8	0	0	0	0	3.35537e-20	0.989982	True	8	0.02	1	0.00386598	1	3.46537e-17	0.953597	8	0	0	0
AS19	AS19_S0_Sub0_mip1	Pf3d7	Pf3D7_04_v3	533419	533834	+	415	notChecked	yes	6	22	0.272727	0.221687	7	22	4	58	19	357	180	177	180	True	8	0.02	1	0.0154937	2	1.04709e-21	0.977054	8	0	0	0	0	1.72754e-23	0.994977	True	8	0.02	1	0.0154937	2	1.04709e-21	0.977054	8	0	0	0
AS19	AS19_S0_Sub0_mip1	D10	AS19_S0_Sub0_mip1	0	412	+	412	notChecked	yes	6	22	0.272727	0.223301	7	22	4	58	19	354	180	177	177	True	8	0.02	1	0.0154937	2	1.04709e-21	0.977054	8	0	0	0	0	1.72754e-23	0.994977	True	8	0.02	1	0.0154937	2	1.04709e-21	0.977054	8	0	0	0
AS19	AS19_S0_Sub0_mip1	D6	AS19_S0_Sub0_mip1	0	412	+	412	notChecked	yes	6	22	0.272727	0.223301	7	22	4	58	19	354	180	177	177	True	8	0.02	1	0.0154937	2	1.04709e-21	0.977054	8	0	0	0	0	1.72754e-23	0.994977	True	8	0.02	1	0.0154937	2	1.04709e-21	0.977054	8	0	0	0
AS19	AS19_S0_Sub0_mip1	FCR3	AS19_S0_Sub0_mip1	0	412	+	412	notChecked	yes	6	22	0.272727	0.223301	7	22	4	58	19	354	180	177	177	True	8	0.02	1	0.0154937	2	1.04709e-21	0.977054	8	0	0	0	0	1.72754e-23	0.994977	True	8	0.02	1	0.0154937	2	1.04709e-21	0.977054	8	0	0	0
AS19	AS19_S0_Sub0_mip1	Pf7G8	Pf7G8_04	501736	502148	+	412	notChecked	yes	6	22	0.272727	0.223301	7	22	4	58	19	354	180	177	177	True	8	0.02	1	0.0154937	2	1.04709e-21	0.977054	8	0	0	0	0	1.72754e-23	0.994977	True	8	0.02	1	0.0154937	2	1.04709e-21	0.977054	8	0	0	0
AS19	AS19_S0_Sub0_mip1	PfCD01	PfCD01_04	495216	495628	+	412	notChecked	yes	6	22	0.272727	0.223301	7	22	4	58	19	354	180	177	177	True	8	0.02	1	0.0154937	2	1.04709e-21	0.977054	8	0	0	0	0	1.72754e-23	0.994977	True	8	0.02	1	0.0154937	2	1.04709e-21	0.977054	8	0	0	0
AS19	AS19_S0_Sub0_mip1	PfDd2	PfDd2_04	493323	493735	+	412	notChecked	yes	6	22	0.272727	0.223301	7	22	4	58	19	354	180	177	177	True	8	0.02	1	0.0154937	2	1.04709e-21	0.977054	8	0	0	0	0	1.72754e-23	0.994977	True	8	0.02	1	0.0154937	2	1.04709e-21	0.977054	8	0	0	0
AS19	AS19_S0_Sub0_mip1	PfGA01	PfGA01_04	499007	499419	+	412	notChecked	yes	6	22	0.272727	0.223301	7	22	4	58	19	354	180	177	177	True	8	0.02	1	0.0154937	2	1.04709e-21	0.977054	8	0	0	0	0	1.72754e-23	0.994977	True	8	0.02	1	0.0154937	2	1.04709e-21	0.977054	8	0	0	0
AS19	AS19_S0_Sub0_mip1	PfGB4	PfGB4_04	534076	534488	+	412	notChecked	yes	6	22	0.272727	0.223301	7	22	4	58	19	354	180	177	177	True	8	0.02	1	0.0154937	2	1.04709e-21	0.977054	8	0	0	0	0	1.72754e-23	0.994977	True	8	0.02	1	0.0154937	2	1.04709e-21	0.977054	8	0	0	0
AS19	AS19_S0_Sub0_mip1	PfGN01	PfGN01_04	513689	514089	+	400	notChecked	yes	6	22	0.272727	0.23	7	22	4	58	19	342	180	177	165	True	8	0.02	1	0.0154937	2	1.04709e-21	0.977054	8	0	0	0	0	1.72754e-23	0.994977	True	8	0.02	1	0.0154937	2	1.04709e-21	0.977054	8	0	0	0
AS19	AS19_S0_Sub0_mip1	PfHB3	PfHB3_04	457665	458080	+	415	notChecked	yes	6	22	0.272727	0.221687	7	22	4	58	19	357	180	177	180	True	8	0.02	1	0.0154937	2	1.04709e-21	0.977054	8	0	0	0	0	1.72754e-23	0.994977	True	8	0.02	1	0.0154937	2	1.04709e-21	0.977054	8	0	0	0
AS19	AS19_S0_Sub0_mip1	PfIT	PfIT_04	495371	495783	+	412	notChecked	yes	6	22	0.272727	0.223301	7	22	4	58	19	354	180	177	177	True	8	0.02	1	0.0154937	2	1.04709e-21	0.977054	8	0	0	0	0	1.72754e-23	0.994977	True	8	0.02	1	0.0154937	2	1.04709e-21	0.977054	8	0	0	0
AS19	AS19_S0_Sub0_mip1	PfKE01	PfKE01_04	543685	544085	+	400	notChecked	yes	6	22	0.272727	0.23	7	22	4	58	19	342	180	177	165	True	8	0.02	1	0.0154937	2	1.04709e-21	0.977054	8	0	0	0	0	1.72754e-23	0.994977	True	8	0.02	1	0.0154937	2	1.04709e-21	0.977054	8	0	0	0
AS19	AS19_S0_Sub0_mip1	PfKH01	PfKH01_04	506976	507388	+	412	notChecked	yes	6	22	0.272727	0.223301	7	22	4	58	19	354	180	177	177	True	8	0.02	1	0.0154937	2	1.04709e-21	0.977054	8	0	0	0	0	1.72754e-23	0.994977	True	8	0.02	1	0.0154937	2	1.04709e-21	0.977054	8	0	0	0
AS19	AS19_S0_Sub0_mip1	PfKH02	PfKH02_04	492186	492598	+	412	notChecked	yes	6	22	0.272727	0.223301	7	22	4	58	19	354	180	177	177	True	8	0.02	1	0.0154937	2	1.04709e-21	0.977054	8	0	0	0	0	1.72754e-23	0.994977	True	8	0.02	1	0.0154937	2	1.04709e-21	0.977054	8	0	0	0
AS19	AS19_S0_Sub0_mip1	PfML01	PfML01_04	535769	536181	+	412	notChecked	yes	6	22	0.272727	0.223301	7	22	4	58	19	354	180	177	177	True	8	0.02	1	0.0154937	2	1.04709e-21	0.977054	8	0	0	0	0	1.72754e-23	0.994977	True	8	0.02	1	0.0154937	2	1.04709e-21	0.977054	8	0	0	0
AS19	AS19_S0_Sub0_mip1	PfSD01	PfSD01_07	1020358	1020770	+	412	notChecked	yes	6	22	0.272727	0.223301	7	22	4	58	19	354	180	177	177	True	8	0.02	1	0.0154937	2	1.04709e-21	0.977054	8	0	0	0	0	1.72754e-23	0.994977	True	8	0.02	1	0.0154937	2	1.04709e-21	0.977054	8	0	0	0
AS19	AS19_S0_Sub0_mip1	PfSN01	PfSN01_04	513990	514405	+	415	notChecked	yes	6	22	0.272727	0.221687	7	22	4	58	19	357	180	177	180	True	8	0.02	1	0.0154937	2	1.04709e-21	0.977054	8	0	0	0	0	1.72754e-23	0.994977	True	8	0.02	1	0.0154937	2	1.04709e-21	0.977054	8	0	0	0
AS19	AS19_S0_Sub0_mip1	PfTG01	PfTG01_04	523566	523978	+	412	notChecked	yes	6	22	0.272727	0.223301	7	22	4	58	19	354	180	177	177	True	8	0.02	1	0.0154937	2	1.04709e-21	0.977054	8	0	0	0	0	1.72754e-23	0.994977	True	8	0.02	1	0.0154937	2	1.04709e-21	0.977054	8	0	0	0
AS19	AS19_S0_Sub0_mip1	PfTG01	PfTG01_00_40	68157	68569	-	412	notChecked	yes	6	22	0.272727	0.223301	6	22	4	58	19	354	180	177	177	True	8	0.02	1	0.0154937	2	1.04709e-21	0.977054	8	0	0	0	0	1.72754e-23	0.994977	True	8	0.02	1	0.0154937	2	1.04709e-21	0.977054	8	0	0	0
AS19	AS19_S0_Sub0_mip1	U659	AS19_S0_Sub0_mip1	0	412	+	412	notChecked	yes	6	22	0.272727	0.223301	7	22	4	58	19	354	180	177	177	True	8	0.02	1	0.0154937	2	1.04709e-21	0.977054	8	0	0	0	0	1.72754e-23	0.994977	True	8	0.02	1	0.0154937	2	1.04709e-21	0.977054	8	0	0	0
AS19	AS19_S0_Sub0_mip1	W2	AS19_S0_Sub0_mip1	0	412	+	412	notChecked	yes	6	22	0.272727	0.223301	7	22	4	58	19	354	180	177	177	True	8	0.02	1	0.0154937	2	1.04709e-21	0.977054	8	0	0	0	0	1.72754e-23	0.994977	True	8	0.02	1	0.0154937	2	1.04709e-21	0.977054	8	0	0	0
AS20	AS20_S0_Sub0_mip0	Pf3d7	Pf3D7_04_v3	536850	537242	-	392	notChecked	yes	3	3	1	0.147959	6	3	2	67	11.5	325	161	164	161	True															False
AS20	AS20_S0_Sub0_mip0	PfCD01	PfCD01_04	498717	499112	-	395	notChecked	yes	3	3	1	0.146835	6	3	2	67	11.5	328	161	164	164	True															False
AS20	AS20_S0_Sub0_mip0	PfHB3	PfHB3_04	461109	461510	-	401	notChecked	yes	3	3	1	0.15212	6	3	2	67	11.5	334	161	164	170	True															False
AS21	AS21_S0_Sub0_mip0	Pf3d7	Pf3D7_04_v3	528485	528845	-	360	notChecked	no	7	21	0.333333	0.227778	8	21	4	70	19	290	152	138	152	True	8	0	0	0.0220885	4	1.96069e-27	0.997803	8	0	0	0.0220885	4	2.85461e-19	0.998597	False	8	0	0	0.0220885	4	1.96069e-27	0.997803	8	0	0	0.0220885
AS21	AS21_S0_Sub0_mip0	D10	AS21_S0_Sub0_mip0	0	357	+	357	notChecked	no	7	21	0.333333	0.232493	8	21	4	70	19	287	152	138	149	True	8	0	0	0.0220885	4	1.96069e-27	0.997803	8	0	0	0.0220885	4	2.85461e-19	0.998597	False	8	0	0	0.0220885	4	1.96069e-27	0.997803	8	0	0	0.0220885
AS21	AS21_S0_Sub0_mip0	D6	AS21_S0_Sub0_mip0	0	360	+	360	notChecked	no	7	21	0.333333	0.225	8	21	4	70	19	290	152	138	152	True	8	0	0	0.0220885	4	1.96069e-27	0.997803	8	0	0	0.0220885	4	2.85461e-19	0.998597	False	8	0	0	0.0220885	4	1.96069e-27	0.997803	8	0	0	0.0220885
AS21	AS21_S0_Sub0_mip0	FCR3	AS21_S0_Sub0_mip0	0	360	+	360	notChecked	no	7	21	0.333333	0.225	8	21	4	70	19	290	152	138	152	True	8	0	0	0.0220885	4	1.96069e-27	0.997803	8	0	0	0.0220885	4	2.85461e-19	0.998597	False	8	0	0	0.0220885	4	1.96069e-27	0.997803	8	0	0	0.0220885
AS21	AS21_S0_Sub0_mip0	Pf7G8	Pf7G8_04	496696	497056	-	360	notChecked	no	7	21	0.333333	0.227778	8	21	4	70	19	290	152	138	152	True	8	0	0	0.0220885	4	1.96069e-27	0.997803	8	0	0	0.0220885	4	2.85461e-19	0.998597	False	8	0	0	0.0220885	4	1.96069e-27	0.997803	8	0	0	0.0220885
AS21	AS21_S0_Sub0_mip0	PfCD01	PfCD01_04	490218	490578	-	360	notChecked	no	7	21	0.333333	0.230556	8	21	4	70	19	290	152	138	152	True	8	0	0	0.0220885	4	1.96069e-27	0.997803	8	0	0	0.0220885	4	2.85461e-19	0.998597	False	8	0	0	0.0220885	4	1.96069e-27	0.997803	8	0	0	0.0220885
AS21	AS21_S0_Sub0_mip0	PfDd2	PfDd2_04	488399	488759	-	360	notChecked	no	7	21	0.333333	0.227778	8	21	4	70	19	290	152	138	152	True	8	0	0	0.0220885	4	1.96069e-27	0.997803	8	0	0	0.0220885	4	2.85461e-19	0.998597	False	8	0	0	0.0220885	4	1.96069e-27	0.997803	8	0	0	0.0220885
AS21	AS21_S0_Sub0_mip0	PfGA01	PfGA01_04	494002	494362	-	360	notChecked	no	7	21	0.333333	0.227778	8	21	4	70	19	290	152	138	152	True	8	0	0	0.0220885	4	1.96069e-27	0.997803	8	0	0	0.0220885	4	2.85461e-19	0.998597	False	8	0	0	0.0220885	4	1.96069e-27	0.997803	8	0	0	0.0220885
AS21	AS21_S0_Sub0_mip0	PfGB4	PfGB4_04	529129	529489	-	360	notChecked	no	7	21	0.333333	0.230556	8	21	4	70	19	290	152	138	152	True	8	0	0	0.0220885	4	1.96069e-27	0.997803	8	0	0	0.0220885	4	2.85461e-19	0.998597	False	8	0	0	0.0220885	4	1.96069e-27	0.997803	8	0	0	0.0220885
AS21	AS21_S0_Sub0_mip0	PfGN01	PfGN01_04	508659	509019	-	360	notChecked	no	7	21	0.333333	0.227778	8	21	4	70	19	290	152	138	152	True	8	0	0	0.0220885	4	1.96069e-27	0.997803	8	0	0	0.0220885	4	2.85461e-19	0.998597	False	8	0	0	0.0220885	4	1.96069e-27	0.997803	8	0	0	0.0220885
AS21	AS21_S0_Sub0_mip0	PfHB3	PfHB3_04	452728	453088	-	360	notChecked	no	7	21	0.333333	0.227778	8	21	4	70	19	290	152	138	152	True	8	0	0	0.0220885	4	1.96069e-27	0.997803	8	0	0	0.0220885	4	2.85461e-19	0.998597	False	8	0	0	0.0220885	4	1.96069e-27	0.997803	8	0	0	0.0220885
AS21	AS21_S0_Sub0_mip0	PfIT	PfIT_04	490475	490835	-	360	notChecked	no	7	21	0.333333	0.225	8	21	4	70	19	290	152	138	152	True	8	0	0	0.0220885	4	1.96069e-27	0.997803	8	0	0	0.0220885	4	2.85461e-19	0.998597	False	8	0	0	0.0220885	4	1.96069e-27	0.997803	8	0	0	0.0220885
AS21	AS21_S0_Sub0_mip0	PfKE01	PfKE01_04	538726	539086	-	360	notChecked	no	7	21	0.333333	0.227778	8	21	4	70	19	290	152	138	152	True	8	0	0	0.0220885	4	1.96069e-27	0.997803	8	0	0	0.0220885	4	2.85461e-19	0.998597	False	8	0	0	0.0220885	4	1.96069e-27	0.997803	8	0	0	0.0220885
AS21	AS21_S0_Sub0_mip0	PfKH01	PfKH01_04	501997	502357	-	360	notChecked	no	7	21	0.333333	0.227778	8	21	4	70	19	290	152	138	152	True	8	0	0	0.0220885	4	1.96069e-27	0.997803	8	0	0	0.0220885	4	2.85461e-19	0.998597	False	8	0	0	0.0220885	4	1.96069e-27	0.997803	8	0	0	0.0220885
AS21	AS21_S0_Sub0_mip0	PfKH02	PfKH02_04	487242	487599	-	357	notChecked	no	7	21	0.333333	0.229692	8	21	4	70	19	287	152	138	149	True	8	0	0	0.0220885	4	1.96069e-27	0.997803	8	0	0	0.0220885	4	2.85461e-19	0.998597	False	8	0	0	0.0220885	4	1.96069e-27	0.997803	8	0	0	0.0220885
AS21	AS21_S0_Sub0_mip0	PfML01	PfML01_04	530767	531127	-	360	notChecked	no	7	21	0.333333	0.227778	8	21	4	70	19	290	152	138	152	True	8	0	0	0.0220885	4	1.96069e-27	0.997803	8	0	0	0.0220885	4	2.85461e-19	0.998597	False	8	0	0	0.0220885	4	1.96069e-27	0.997803	8	0	0	0.0220885
AS21	AS21_S0_Sub0_mip0	PfSD01	PfSD01_07	1015426	1015786	-	360	notChecked	no	7	21	0.333333	0.227778	8	21	4	70	19	290	152	138	152	True	8	0	0	0.0220885	4	1.96069e-27	0.997803	8	0	0	0.0220885	4	2.85461e-19	0.998597	False	8	0	0	0.0220885	4	1.96069e-27	0.997803	8	0	0	0.0220885
AS21	AS21_S0_Sub0_mip0	PfSN01	PfSN01_04	509104	509464	-	360	notChecked	no	7	21	0.333333	0.227778	8	21	4	70	19	290	152	138	152	True	8	0	0	0.0220885	4	1.96069e-27	0.997803	8	0	0	0.0220885	4	2.85461e-19	0.998597	False	8	0	0	0.0220885	4	1.96069e-27	0.997803	8	0	0	0.0220885
AS21	AS21_S0_Sub0_mip0	PfTG01	PfTG01_04	518607	518967	-	360	notChecked	no	7	21	0.333333	0.227778	8	21	4	70	19	290	152	138	152	True	8	0	0	0.0220885	4	1.96069e-27	0.997803	8	0	0	0.0220885	4	2.85461e-19	0.998597	False	8	0	0	0.0220885	4	1.96069e-27	0.997803	8	0	0	0.0220885
AS21	AS21_S0_Sub0_mip0	U659	AS21_S0_Sub0_mip0	0	360	+	360	notChecked	no	7	21	0.333333	0.227778	8	21	4	70	19	290	152	138	152	True	8	0	0	0.0220885	4	1.96069e-27	0.997803	8	0	0	0.0220885	4	2.85461e-19	0.998597	False	8	0	0	0.0220885	4	1.96069e-27	0.997803	8	0	0	0.0220885
AS21	AS21_S0_Sub0_mip0	W2	AS21_S0_Sub0_mip0	0	360	+	360	notChecked	no	7	21	0.333333	0.227778	8	21	4	70	19	290	152	138	152	True	8	0	0	0.0220885	4	1.96069e-27	0.997803	8	0	0	0.0220885	4	2.85461e-19	0.998597	False	8	0	0	0.0220885	4	1.96069e-27	0.997803	8	0	0	0.0220885
AS21	AS21_S0_Sub0_mip1	Pf3d7	Pf3D7_04_v3	528528	528928	+	400	notChecked	no	7	20	0.35	0.2075	8	20	4	63	18	337	152	185	152	True	8	0.06	8	0.0303718	5	5.14397e-23	0.994452	8	0	0	0.0257986	4	2.2507e-18	0.998116	False	8	0.06	8	0.0303718	5	5.14397e-23	0.994452	8	0	0	0.0257986
AS21	AS21_S0_Sub0_mip1	D10	AS21_S0_Sub0_mip1	0	397	+	397	notChecked	no	7	20	0.35	0.211587	8	20	4	63	18	334	152	185	149	True	8	0.06	8	0.0303718	5	5.14397e-23	0.994452	8	0	0	0.0257986	4	2.2507e-18	0.998116	False	8	0.06	8	0.0303718	5	5.14397e-23	0.994452	8	0	0	0.0257986
AS21	AS21_S0_Sub0_mip1	FCR3	AS21_S0_Sub0_mip1	0	400	+	400	notChecked	no	7	20	0.35	0.205	8	20	4	63	18	337	152	185	152	True	8	0.06	8	0.0303718	5	5.14397e-23	0.994452	8	0	0	0.0257986	4	2.2507e-18	0.998116	False	8	0.06	8	0.0303718	5	5.14397e-23	0.994452	8	0	0	0.0257986
AS21	AS21_S0_Sub0_mip1	Pf7G8	Pf7G8_04	496739	497139	+	400	notChecked	no	7	20	0.35	0.2075	8	20	4	63	18	337	152	185	152	True	8	0.06	8	0.0303718	5	5.14397e-23	0.994452	8	0	0	0.0257986	4	2.2507e-18	0.998116	False	8	0.06	8	0.0303718	5	5.14397e-23	0.994452	8	0	0	0.0257986
AS21	AS21_S0_Sub0_mip1	PfCD01	PfCD01_04	490261	490661	+	400	notChecked	no	7	20	0.35	0.21	8	20	4	63	18	337	152	185	152	True	8	0.06	8	0.0303718	5	5.14397e-23	0.994452	8	0	0	0.0257986	4	2.2507e-18	0.998116	False	8	0.06	8	0.0303718	5	5.14397e-23	0.994452	8	0	0	0.0257986
AS21	AS21_S0_Sub0_mip1	PfDd2	PfDd2_04	488442	488842	+	400	notChecked	no	7	20	0.35	0.2075	8	20	4	63	18	337	152	185	152	True	8	0.06	8	0.0303718	5	5.14397e-23	0.994452	8	0	0	0.0257986	4	2.2507e-18	0.998116	False	8	0.06	8	0.0303718	5	5.14397e-23	0.994452	8	0	0	0.0257986
AS21	AS21_S0_Sub0_mip1	PfGA01	PfGA01_04	494045	494445	+	400	notChecked	no	7	20	0.35	0.2075	8	20	4	63	18	337	152	185	152	True	8	0.06	8	0.0303718	5	5.14397e-23	0.994452	8	0	0	0.0257986	4	2.2507e-18	0.998116	False	8	0.06	8	0.0303718	5	5.14397e-23	0.994452	8	0	0	0.0257986
AS21	AS21_S0_Sub0_mip1	PfGB4	PfGB4_04	529172	529572	+	400	notChecked	no	7	20	0.35	0.21	8	20	4	63	18	337	152	185	152	True	8	0.06	8	0.0303718	5	5.14397e-23	0.994452	8	0	0	0.0257986	4	2.2507e-18	0.998116	False	8	0.06	8	0.0303718	5	5.14397e-23	0.994452	8	0	0	0.0257986
AS21	AS21_S0_Sub0_mip1	PfGN01	PfGN01_04	508702	509102	+	400	notChecked	no	7	20	0.35	0.2075	8	20	4	63	18	337	152	185	152	True	8	0.06	8	0.0303718	5	5.14397e-23	0.994452	8	0	0	0.0257986	4	2.2507e-18	0.998116	False	8	0.06	8	0.0303718	5	5.14397e-23	0.994452	8	0	0	0.0257986
AS21	AS21_S0_Sub0_mip1	PfHB3	PfHB3_04	452771	453171	+	400	notChecked	no	7	20	0.35	0.2075	8	20	4	63	18	337	152	185	152	True	8	0.06	8	0.0303718	5	5.14397e-23	0.994452	8	0	0	0.0257986	4	2.2507e-18	0.998116	False	8	0.06	8	0.0303718	5	5.14397e-23	0.994452	8	0	0	0.0257986
AS21	AS21_S0_Sub0_mip1	PfIT	PfIT_04	490518	490918	+	400	notChecked	no	7	20	0.35	0.205	8	20	4	63	18	337	152	185	152	True	8	0.06	8	0.0303718	5	5.14397e-23	0.994452	8	0	0	0.0257986	4	2.2507e-18	0.998116	False	8	0.06	8	0.0303718	5	5.14397e-23	0.994452	8	0	0	0.0257986
AS21	AS21_S0_Sub0_mip1	PfKE01	PfKE01_04	538769	539169	+	400	notChecked	no	7	20	0.35	0.2075	8	20	4	63	18	337	152	185	152	True	8	0.06	8	0.0303718	5	5.14397e-23	0.994452	8	0	0	0.0257986	4	2.2507e-18	0.998116	False	8	0.06	8	0.0303718	5	5.14397e-23	0.994452	8	0	0	0.0257986
AS21	AS21_S0_Sub0_mip1	PfKH01	PfKH01_04	502040	502440	+	400	notChecked	no	7	20	0.35	0.2075	8	20	4	63	18	337	152	185	152	True	8	0.06	8	0.0303718	5	5.14397e-23	0.994452	8	0	0	0.0257986	4	2.2507e-18	0.998116	False	8	0.06	8	0.0303718	5	5.14397e-23	0.994452	8	0	0	0.0257986
AS21	AS21_S0_Sub0_mip1	PfKH02	PfKH02_04	487285	487682	+	397	notChecked	no	7	20	0.35	0.209068	8	20	4	63	18	334	152	185	149	True	8	0.06	8	0.0303718	5	5.14397e-23	0.994452	8	0	0	0.0257986	4	2.2507e-18	0.998116	False	8	0.06	8	0.0303718	5	5.14397e-23	0.994452	8	0	0	0.0257986
AS21	AS21_S0_Sub0_mip1	PfML01	PfML01_04	530810	531210	+	400	notChecked	no	7	20	0.35	0.2075	8	20	4	63	18	337	152	185	152	True	8	0.06	8	0.0303718	5	5.14397e-23	0.994452	8	0	0	0.0257986	4	2.2507e-18	0.998116	False	8	0.06	8	0.0303718	5	5.14397e-23	0.994452	8	0	0	0.0257986
AS21	AS21_S0_Sub0_mip1	PfSD01	PfSD01_07	1015469	1015869	+	400	notChecked	no	7	20	0.35	0.2075	8	20	4	63	18	337	152	185	152	True	8	0.06	8	0.0303718	5	5.14397e-23	0.994452	8	0	0	0.0257986	4	2.2507e-18	0.998116	False	8	0.06	8	0.0303718	5	5.14397e-23	0.994452	8	0	0	0.0257986
AS21	AS21_S0_Sub0_mip1	PfSN01	PfSN01_04	509147	509547	+	400	notChecked	no	7	20	0.35	0.2075	8	20	4	63	18	337	152	185	152	True	8	0.06	8	0.0303718	5	5.14397e-23	0.994452	8	0	0	0.0257986	4	2.2507e-18	0.998116	False	8	0.06	8	0.0303718	5	5.14397e-23	0.994452	8	0	0	0.0257986
AS21	AS21_S0_Sub0_mip1	PfTG01	PfTG01_04	518650	519050	+	400	notChecked	no	7	20	0.35	0.2075	8	20	4	63	18	337	152	185	152	True	8	0.06	8	0.0303718	5	5.14397e-23	0.994452	8	0	0	0.0257986	4	2.2507e-18	0.998116	False	8	0.06	8	0.0303718	5	5.14397e-23	0.994452	8	0	0	0.0257986
AS21	AS21_S0_Sub0_mip1	U659	AS21_S0_Sub0_mip1	0	400	+	400	notChecked	no	7	20	0.35	0.2075	8	20	4	63	18	337	152	185	152	True	8	0.06	8	0.0303718	5	5.14397e-23	0.994452	8	0	0	0.0257986	4	2.2507e-18	0.998116	False	8	0.06	8	0.0303718	5	5.14397e-23	0.994452	8	0	0	0.0257986
AS21	AS21_S0_Sub0_mip1	W2	AS21_S0_Sub0_mip1	0	400	+	400	notChecked	no	7	20	0.35	0.2075	8	20	4	63	18	337	152	185	152	True	8	0.06	8	0.0303718	5	5.14397e-23	0.994452	8	0	0	0.0257986	4	2.2507e-18	0.998116	False	8	0.06	8	0.0303718	5	5.14397e-23	0.994452	8	0	0	0.0257986
AS25	AS25_S0_Sub0_mip0	Pf3d7	Pf3D7_10_v3	1324768	1325177	+	409	notChecked	yes	10	20	0.5	0.261614	6	20	4	63	17	346	110	236	110	True	8	0.0225	3	0.009375	2	3.04528e-21	0.975343	8	0.0225	3	0.0046875	1	3.68199e-22	0.978613	False	8	0.0225	3	0.009375	2	3.04528e-21	0.975343	8	0.0225	3	0.0046875
AS25	AS25_S0_Sub0_mip0	D10	AS25_S0_Sub0_mip0	0	391	+	391	notChecked	yes	10	20	0.5	0.2711	6	20	4	63	17	328	110	236	92	True	8	0.0225	3	0.009375	2	3.04528e-21	0.975343	8	0.0225	3	0.0046875	1	3.68199e-22	0.978613	False	8	0.0225	3	0.009375	2	3.04528e-21	0.975343	8	0.0225	3	0.0046875
AS25	AS25_S0_Sub0_mip0	FCR3	AS25_S0_Sub0_mip0	0	403	+	403	notChecked	yes	10	20	0.5	0.263027	6	20	4	63	17	340	110	236	104	True	8	0.0225	3	0.009375	2	3.04528e-21	0.975343	8	0.0225	3	0.0046875	1	3.68199e-22	0.978613	False	8	0.0225	3	0.009375	2	3.04528e-21	0.975343	8	0.0225	3	0.0046875
AS25	AS25_S0_Sub0_mip0	Pf7G8	Pf7G8_10	1277805	1278196	+	391	notChecked	yes	10	20	0.5	0.2711	6	20	4	63	17	328	110	236	92	True	8	0.0225	3	0.009375	2	3.04528e-21	0.975343	8	0.0225	3	0.0046875	1	3.68199e-22	0.978613	False	8	0.0225	3	0.009375	2	3.04528e-21	0.975343	8	0.0225	3	0.0046875
AS25	AS25_S0_Sub0_mip0	PfCD01	PfCD01_10	1327728	1328155	+	427	notChecked	yes	10	20	0.5	0.255269	6	20	4	63	17	364	110	236	128	True	8	0.0225	3	0.009375	2	3.04528e-21	0.975343	8	0.0225	3	0.0046875	1	3.68199e-22	0.978613	False	8	0.0225	3	0.009375	2	3.04528e-21	0.975343	8	0.0225	3	0.0046875
AS25	AS25_S0_Sub0_mip0	PfDd2	PfDd2_10	1300872	1301272	+	400	notChecked	yes	10	20	0.5	0.265	6	20	4	63	17	337	110	236	101	True	8	0.0225	3	0.009375	2	3.04528e-21	0.975343	8	0.0225	3	0.0046875	1	3.68199e-22	0.978613	False	8	0.0225	3	0.009375	2	3.04528e-21	0.975343	8	0.0225	3	0.0046875
AS25	AS25_S0_Sub0_mip0	PfGA01	PfGA01_10	1338869	1339278	+	409	notChecked	yes	10	20	0.5	0.261614	6	20	4	63	17	346	110	236	110	True	8	0.0225	3	0.009375	2	3.04528e-21	0.975343	8	0.0225	3	0.0046875	1	3.68199e-22	0.978613	False	8	0.0225	3	0.009375	2	3.04528e-21	0.975343	8	0.0225	3	0.0046875
AS25	AS25_S0_Sub0_mip0	PfGB4	PfGB4_10	1307996	1308405	+	409	notChecked	yes	10	20	0.5	0.261614	6	20	4	63	17	346	110	236	110	True	8	0.0225	3	0.009375	2	3.04528e-21	0.975343	8	0.0225	3	0.0046875	1	3.68199e-22	0.978613	False	8	0.0225	3	0.009375	2	3.04528e-21	0.975343	8	0.0225	3	0.0046875
AS25	AS25_S0_Sub0_mip0	PfGN01	PfGN01_10	1352827	1353236	+	409	notChecked	yes	10	20	0.5	0.261614	6	20	4	63	17	346	110	236	110	True	8	0.0225	3	0.009375	2	3.04528e-21	0.975343	8	0.0225	3	0.0046875	1	3.68199e-22	0.978613	False	8	0.0225	3	0.009375	2	3.04528e-21	0.975343	8	0.0225	3	0.0046875
AS25	AS25_S0_Sub0_mip0	PfHB3	PfHB3_10	1277871	1278262	+	391	notChecked	yes	10	20	0.5	0.2711	6	20	4	63	17	328	110	236	92	True	8	0.0225	3	0.009375	2	3.04528e-21	0.975343	8	0.0225	3	0.0046875	1	3.68199e-22	0.978613	False	8	0.0225	3	0.009375	2	3.04528e-21	0.975343	8	0.0225	3	0.0046875
AS25	AS25_S0_Sub0_mip0	PfIT	PfIT_10	1263185	1263588	+	403	notChecked	yes	10	20	0.5	0.263027	6	20	4	63	17	340	110	236	104	True	8	0.0225	3	0.009375	2	3.04528e-21	0.975343	8	0.0225	3	0.0046875	1	3.68199e-22	0.978613	False	8	0.0225	3	0.009375	2	3.04528e-21	0.975343	8	0.0225	3	0.0046875
AS25	AS25_S0_Sub0_mip0	PfKE01	PfKE01_10	1337642	1338054	+	412	notChecked	yes	10	20	0.5	0.262136	6	20	4	63	17	349	110	236	113	True	8	0.0225	3	0.009375	2	3.04528e-21	0.975343	8	0.0225	3	0.0046875	1	3.68199e-22	0.978613	False	8	0.0225	3	0.009375	2	3.04528e-21	0.975343	8	0.0225	3	0.0046875
AS25	AS25_S0_Sub0_mip0	PfKH01	PfKH01_10	1288702	1289093	+	391	notChecked	yes	10	20	0.5	0.2711	6	20	4	63	17	328	110	236	92	True	8	0.0225	3	0.009375	2	3.04528e-21	0.975343	8	0.0225	3	0.0046875	1	3.68199e-22	0.978613	False	8	0.0225	3	0.009375	2	3.04528e-21	0.975343	8	0.0225	3	0.0046875
AS25	AS25_S0_Sub0_mip0	PfKH02	PfKH02_10	1317975	1318378	+	403	notChecked	yes	10	20	0.5	0.263027	6	20	4	63	17	340	110	236	104	True	8	0.0225	3	0.009375	2	3.04528e-21	0.975343	8	0.0225	3	0.0046875	1	3.68199e-22	0.978613	False	8	0.0225	3	0.009375	2	3.04528e-21	0.975343	8	0.0225	3	0.0046875
AS25	AS25_S0_Sub0_mip0	PfML01	PfML01_10	1279701	1280121	+	420	notChecked	yes	10	20	0.5	0.257143	6	20	4	63	17	357	110	236	121	True	8	0.0225	3	0.009375	2	3.04528e-21	0.975343	8	0.0225	3	0.0046875	1	3.68199e-22	0.978613	False	8	0.0225	3	0.009375	2	3.04528e-21	0.975343	8	0.0225	3	0.0046875
AS25	AS25_S0_Sub0_mip0	PfSD01	PfSD01_10	1288686	1289098	+	412	notChecked	yes	10	20	0.5	0.262136	6	20	4	63	17	349	110	236	113	True	8	0.0225	3	0.009375	2	3.04528e-21	0.975343	8	0.0225	3	0.0046875	1	3.68199e-22	0.978613	False	8	0.0225	3	0.009375	2	3.04528e-21	0.975343	8	0.0225	3	0.0046875
AS25	AS25_S0_Sub0_mip0	PfSN01	PfSN01_10	1331309	1331709	+	400	notChecked	yes	10	20	0.5	0.265	6	20	4	63	17	337	110	236	101	True	8	0.0225	3	0.009375	2	3.04528e-21	0.975343	8	0.0225	3	0.0046875	1	3.68199e-22	0.978613	False	8	0.0225	3	0.009375	2	3.04528e-21	0.975343	8	0.0225	3	0.0046875
AS25	AS25_S0_Sub0_mip0	PfTG01	PfTG01_10	1319727	1320127	+	400	notChecked	yes	10	20	0.5	0.265	6	20	4	63	17	337	110	236	101	True	8	0.0225	3	0.009375	2	3.04528e-21	0.975343	8	0.0225	3	0.0046875	1	3.68199e-22	0.978613	False	8	0.0225	3	0.009375	2	3.04528e-21	0.975343	8	0.0225	3	0.0046875
AS25	AS25_S0_Sub0_mip0	U659	AS25_S0_Sub0_mip0	0	403	+	403	notChecked	yes	10	20	0.5	0.263027	6	20	4	63	17	340	110	236	104	True	8	0.0225	3	0.009375	2	3.04528e-21	0.975343	8	0.0225	3	0.0046875	1	3.68199e-22	0.978613	False	8	0.0225	3	0.009375	2	3.04528e-21	0.975343	8	0.0225	3	0.0046875
AS25	AS25_S0_Sub0_mip0	W2	AS25_S0_Sub0_mip0	0	400	+	400	notChecked	yes	10	20	0.5	0.265	6	20	4	63	17	337	110	236	101	True	8	0.0225	3	0.009375	2	3.04528e-21	0.975343	8	0.0225	3	0.0046875	1	3.68199e-22	0.978613	False	8	0.0225	3	0.009375	2	3.04528e-21	0.975343	8	0.0225	3	0.0046875
AS31	AS31_S0_Sub0_mip0	Pf3d7	Pf3D7_06_v3	806120	806516	-	396	notChecked	yes	9	21	0.428571	0.214646	8	21	4	64	20	332	197	135	197	True	8	0	0	0	0	4.48622e-24	0.984097	8	0	0	0	0	4.48622e-24	0.984097	True	8	0	0	0	0	4.48622e-24	0.984097	8	0	0	0
AS31	AS31_S0_Sub0_mip0	D10	AS31_S0_Sub0_mip0	0	393	+	393	notChecked	yes	9	21	0.428571	0.216285	8	21	4	64	20	329	197	135	194	True	8	0	0	0	0	4.48622e-24	0.984097	8	0	0	0	0	4.48622e-24	0.984097	True	8	0	0	0	0	4.48622e-24	0.984097	8	0	0	0
AS31	AS31_S0_Sub0_mip0	D6	AS31_S0_Sub0_mip0	0	390	+	390	notChecked	yes	9	21	0.428571	0.215385	8	21	4	64	20	326	197	135	191	True	8	0	0	0	0	4.48622e-24	0.984097	8	0	0	0	0	4.48622e-24	0.984097	True	8	0	0	0	0	4.48622e-24	0.984097	8	0	0	0
AS31	AS31_S0_Sub0_mip0	FCR3	AS31_S0_Sub0_mip0	0	387	+	387	notChecked	yes	9	21	0.428571	0.219638	8	21	4	64	20	323	197	135	188	True	8	0	0	0	0	4.48622e-24	0.984097	8	0	0	0	0	4.48622e-24	0.984097	True	8	0	0	0	0	4.48622e-24	0.984097	8	0	0	0
AS31	AS31_S0_Sub0_mip0	Pf7G8	Pf7G8_06	792559	792952	-	393	notChecked	yes	9	21	0.428571	0.216285	8	21	4	64	20	329	197	135	194	True	8	0	0	0	0	4.48622e-24	0.984097	8	0	0	0	0	4.48622e-24	0.984097	True	8	0	0	0	0	4.48622e-24	0.984097	8	0	0	0
AS31	AS31_S0_Sub0_mip0	PfCD01	PfCD01_06	817616	818009	-	393	notChecked	yes	9	21	0.428571	0.216285	8	21	4	64	20	329	197	135	194	True	8	0	0	0	0	4.48622e-24	0.984097	8	0	0	0	0	4.48622e-24	0.984097	True	8	0	0	0	0	4.48622e-24	0.984097	8	0	0	0
AS31	AS31_S0_Sub0_mip0	PfDd2	PfDd2_06	773785	774172	-	387	notChecked	yes	9	21	0.428571	0.219638	8	21	4	64	20	323	197	135	188	True	8	0	0	0	0	4.48622e-24	0.984097	8	0	0	0	0	4.48622e-24	0.984097	True	8	0	0	0	0	4.48622e-24	0.984097	8	0	0	0
AS31	AS31_S0_Sub0_mip0	PfGA01	PfGA01_06	817421	817811	-	390	notChecked	yes	9	21	0.428571	0.220513	8	21	4	64	20	326	197	135	191	True	8	0	0	0	0	4.48622e-24	0.984097	8	0	0	0	0	4.48622e-24	0.984097	True	8	0	0	0	0	4.48622e-24	0.984097	8	0	0	0
AS31	AS31_S0_Sub0_mip0	PfGB4	PfGB4_06	765847	766246	-	399	notChecked	yes	9	21	0.428571	0.213033	8	21	4	64	20	335	197	135	200	True	8	0	0	0	0	4.48622e-24	0.984097	8	0	0	0	0	4.48622e-24	0.984097	True	8	0	0	0	0	4.48622e-24	0.984097	8	0	0	0
AS31	AS31_S0_Sub0_mip0	PfGN01	PfGN01_06	831225	831627	-	402	notChecked	yes	9	21	0.428571	0.211443	8	21	4	64	20	338	197	135	203	True	8	0	0	0	0	4.48622e-24	0.984097	8	0	0	0	0	4.48622e-24	0.984097	True	8	0	0	0	0	4.48622e-24	0.984097	8	0	0	0
AS31	AS31_S0_Sub0_mip0	PfHB3	PfHB3_06	756032	756428	-	396	notChecked	yes	9	21	0.428571	0.214646	8	21	4	64	20	332	197	135	197	True	8	0	0	0	0	4.48622e-24	0.984097	8	0	0	0	0	4.48622e-24	0.984097	True	8	0	0	0	0	4.48622e-24	0.984097	8	0	0	0
AS31	AS31_S0_Sub0_mip0	PfIT	PfIT_06	753748	754135	-	387	notChecked	yes	9	21	0.428571	0.219638	8	21	4	64	20	323	197	135	188	True	8	0	0	0	0	4.48622e-24	0.984097	8	0	0	0	0	4.48622e-24	0.984097	True	8	0	0	0	0	4.48622e-24	0.984097	8	0	0	0
AS31	AS31_S0_Sub0_mip0	PfKE01	PfKE01_06	814354	814756	-	402	notChecked	yes	9	21	0.428571	0.211443	8	21	4	64	20	338	197	135	203	True	8	0	0	0	0	4.48622e-24	0.984097	8	0	0	0	0	4.48622e-24	0.984097	True	8	0	0	0	0	4.48622e-24	0.984097	8	0	0	0
AS31	AS31_S0_Sub0_mip0	PfKH01	PfKH01_06	866300	866681	-	381	notChecked	yes	9	21	0.428571	0.223097	8	21	4	64	20	317	197	135	182	True	8	0	0	0	0	4.48622e-24	0.984097	8	0	0	0	0	4.48622e-24	0.984097	True	8	0	0	0	0	4.48622e-24	0.984097	8	0	0	0
AS31	AS31_S0_Sub0_mip0	PfKH02	PfKH02_06	868655	869057	-	402	notChecked	yes	9	21	0.428571	0.211443	8	21	4	64	20	338	197	135	203	True	8	0	0	0	0	4.48622e-24	0.984097	8	0	0	0	0	4.48622e-24	0.984097	True	8	0	0	0	0	4.48622e-24	0.984097	8	0	0	0
AS31	AS31_S0_Sub0_mip0	PfML01	PfML01_06	753074	753461	-	387	notChecked	yes	9	21	0.428571	0.219638	8	21	4	64	20	323	197	135	188	True	8	0	0	0	0	4.48622e-24	0.984097	8	0	0	0	0	4.48622e-24	0.984097	True	8	0	0	0	0	4.48622e-24	0.984097	8	0	0	0
AS31	AS31_S0_Sub0_mip0	PfSD01	PfSD01_06	752065	752470	-	405	notChecked	yes	9	21	0.428571	0.209877	8	21	4	64	20	341	197	135	206	True	8	0	0	0	0	4.48622e-24	0.984097	8	0	0	0	0	4.48622e-24	0.984097	True	8	0	0	0	0	4.48622e-24	0.984097	8	0	0	0
AS31	AS31_S0_Sub0_mip0	PfSN01	PfSN01_06	786595	786991	-	396	notChecked	yes	9	21	0.428571	0.214646	8	21	4	64	20	332	197	135	197	True	8	0	0	0	0	4.48622e-24	0.984097	8	0	0	0	0	4.48622e-24	0.984097	True	8	0	0	0	0	4.48622e-24	0.984097	8	0	0	0
AS31	AS31_S0_Sub0_mip0	PfTG01	PfTG01_06	811890	812289	-	399	notChecked	yes	9	21	0.428571	0.213033	8	21	4	64	20	335	197	135	200	True	8	0	0	0	0	4.48622e-24	0.984097	8	0	0	0	0	4.48622e-24	0.984097	True	8	0	0	0	0	4.48622e-24	0.984097	8	0	0	0
AS31	AS31_S0_Sub0_mip0	U659	AS31_S0_Sub0_mip0	0	393	+	393	notChecked	yes	9	21	0.428571	0.216285	8	21	4	64	20	329	197	135	194	True	8	0	0	0	0	4.48622e-24	0.984097	8	0	0	0	0	4.48622e-24	0.984097	True	8	0	0	0	0	4.48622e-24	0.984097	8	0	0	0
AS31	AS31_S0_Sub0_mip0	W2	AS31_S0_Sub0_mip0	0	387	+	387	notChecked	yes	9	21	0.428571	0.219638	8	21	4	64	20	323	197	135	188	True	8	0	0	0	0	4.48622e-24	0.984097	8	0	0	0	0	4.48622e-24	0.984097	True	8	0	0	0	0	4.48622e-24	0.984097	8	0	0	0
AS32	AS32_S0_Sub0_mip0	Pf3d7	Pf3D7_12_v3	1623152	1623548	-	396	notChecked	yes	6	20	0.3	0.184343	6	20	4	63	19.5	333	235	98	235	True	8	0	0	0	0	3.57128e-14	0.96424	8	0	0	0	0	3.57128e-14	0.96424	True	8	0	0	0	0	3.57128e-14	0.96424	8	0	0	0
AS32	AS32_S0_Sub0_mip0	D10	AS32_S0_Sub0_mip0	0	411	+	411	notChecked	yes	6	20	0.3	0.177616	6	20	4	63	19.5	348	235	98	250	True	8	0	0	0	0	3.57128e-14	0.96424	8	0	0	0	0	3.57128e-14	0.96424	True	8	0	0	0	0	3.57128e-14	0.96424	8	0	0	0
AS32	AS32_S0_Sub0_mip0	FCR3	AS32_S0_Sub0_mip0	0	411	+	411	notChecked	yes	6	20	0.3	0.175182	6	20	4	63	19.5	348	235	98	250	True	8	0	0	0	0	3.57128e-14	0.96424	8	0	0	0	0	3.57128e-14	0.96424	True	8	0	0	0	0	3.57128e-14	0.96424	8	0	0	0
AS32	AS32_S0_Sub0_mip0	Pf7G8	Pf7G8_12	1657289	1657700	-	411	notChecked	yes	6	20	0.3	0.177616	6	20	4	63	19.5	348	235	98	250	True	8	0	0	0	0	3.57128e-14	0.96424	8	0	0	0	0	3.57128e-14	0.96424	True	8	0	0	0	0	3.57128e-14	0.96424	8	0	0	0
AS32	AS32_S0_Sub0_mip0	PfCD01	PfCD01_12	1638646	1639042	-	396	notChecked	yes	6	20	0.3	0.184343	6	20	4	63	19.5	333	235	98	235	True	8	0	0	0	0	3.57128e-14	0.96424	8	0	0	0	0	3.57128e-14	0.96424	True	8	0	0	0	0	3.57128e-14	0.96424	8	0	0	0
AS32	AS32_S0_Sub0_mip0	PfDd2	PfDd2_12	1605791	1606202	-	411	notChecked	yes	6	20	0.3	0.177616	6	20	4	63	19.5	348	235	98	250	True	8	0	0	0	0	3.57128e-14	0.96424	8	0	0	0	0	3.57128e-14	0.96424	True	8	0	0	0	0	3.57128e-14	0.96424	8	0	0	0
AS32	AS32_S0_Sub0_mip0	PfGA01	PfGA01_12	1600999	1601395	-	396	notChecked	yes	6	20	0.3	0.184343	6	20	4	63	19.5	333	235	98	235	True	8	0	0	0	0	3.57128e-14	0.96424	8	0	0	0	0	3.57128e-14	0.96424	True	8	0	0	0	0	3.57128e-14	0.96424	8	0	0	0
AS32	AS32_S0_Sub0_mip0	PfGB4	PfGB4_12	1619961	1620372	-	411	notChecked	yes	6	20	0.3	0.177616	6	20	4	63	19.5	348	235	98	250	True	8	0	0	0	0	3.57128e-14	0.96424	8	0	0	0	0	3.57128e-14	0.96424	True	8	0	0	0	0	3.57128e-14	0.96424	8	0	0	0
AS32	AS32_S0_Sub0_mip0	PfGN01	PfGN01_12	1664122	1664548	-	426	notChecked	yes	6	20	0.3	0.171362	6	20	4	63	19.5	363	235	98	265	True	8	0	0	0	0	3.57128e-14	0.96424	8	0	0	0	0	3.57128e-14	0.96424	True	8	0	0	0	0	3.57128e-14	0.96424	8	0	0	0
AS32	AS32_S0_Sub0_mip0	PfHB3	PfHB3_12	1613766	1614177	-	411	notChecked	yes	6	20	0.3	0.177616	6	20	4	63	19.5	348	235	98	250	True	8	0	0	0	0	3.57128e-14	0.96424	8	0	0	0	0	3.57128e-14	0.96424	True	8	0	0	0	0	3.57128e-14	0.96424	8	0	0	0
AS32	AS32_S0_Sub0_mip0	PfIT	PfIT_12	1634363	1634774	-	411	notChecked	yes	6	20	0.3	0.175182	6	20	4	63	19.5	348	235	98	250	True	8	0	0	0	0	3.57128e-14	0.96424	8	0	0	0	0	3.57128e-14	0.96424	True	8	0	0	0	0	3.57128e-14	0.96424	8	0	0	0
AS32	AS32_S0_Sub0_mip0	PfKE01	PfKE01_12	1622630	1623026	-	396	notChecked	yes	6	20	0.3	0.184343	6	20	4	63	19.5	333	235	98	235	True	8	0	0	0	0	3.57128e-14	0.96424	8	0	0	0	0	3.57128e-14	0.96424	True	8	0	0	0	0	3.57128e-14	0.96424	8	0	0	0
AS32	AS32_S0_Sub0_mip0	PfKH01	PfKH01_12	1655640	1656036	-	396	notChecked	yes	6	20	0.3	0.181818	6	20	4	63	19.5	333	235	98	235	True	8	0	0	0	0	3.57128e-14	0.96424	8	0	0	0	0	3.57128e-14	0.96424	True	8	0	0	0	0	3.57128e-14	0.96424	8	0	0	0
AS32	AS32_S0_Sub0_mip0	PfKH02	PfKH02_12	1647425	1647836	-	411	notChecked	yes	6	20	0.3	0.177616	6	20	4	63	19.5	348	235	98	250	True	8	0	0	0	0	3.57128e-14	0.96424	8	0	0	0	0	3.57128e-14	0.96424	True	8	0	0	0	0	3.57128e-14	0.96424	8	0	0	0
AS32	AS32_S0_Sub0_mip0	PfML01	PfML01_12	1638772	1639186	-	414	notChecked	yes	6	20	0.3	0.176329	6	20	4	63	19.5	351	235	98	253	True	8	0	0	0	0	3.57128e-14	0.96424	8	0	0	0	0	3.57128e-14	0.96424	True	8	0	0	0	0	3.57128e-14	0.96424	8	0	0	0
AS32	AS32_S0_Sub0_mip0	PfSD01	PfSD01_12	1620148	1620544	-	396	notChecked	yes	6	20	0.3	0.184343	6	20	4	63	19.5	333	235	98	235	True	8	0	0	0	0	3.57128e-14	0.96424	8	0	0	0	0	3.57128e-14	0.96424	True	8	0	0	0	0	3.57128e-14	0.96424	8	0	0	0
AS32	AS32_S0_Sub0_mip0	PfSN01	PfSN01_12	1663148	1663559	-	411	notChecked	yes	6	20	0.3	0.177616	6	20	4	63	19.5	348	235	98	250	True	8	0	0	0	0	3.57128e-14	0.96424	8	0	0	0	0	3.57128e-14	0.96424	True	8	0	0	0	0	3.57128e-14	0.96424	8	0	0	0
AS32	AS32_S0_Sub0_mip0	PfTG01	PfTG01_12	1624866	1625262	-	396	notChecked	yes	6	20	0.3	0.184343	6	20	4	63	19.5	333	235	98	235	True	8	0	0	0	0	3.57128e-14	0.96424	8	0	0	0	0	3.57128e-14	0.96424	True	8	0	0	0	0	3.57128e-14	0.96424	8	0	0	0
AS32	AS32_S0_Sub0_mip0	U659	AS32_S0_Sub0_mip0	0	396	+	396	notChecked	yes	6	20	0.3	0.184343	6	20	4	63	19.5	333	235	98	235	True	8	0	0	0	0	3.57128e-14	0.96424	8	0	0	0	0	3.57128e-14	0.96424	True	8	0	0	0	0	3.57128e-14	0.96424	8	0	0	0
AS32	AS32_S0_Sub0_mip0	W2	AS32_S0_Sub0_mip0	0	411	+	411	notChecked	yes	6	20	0.3	0.177616	6	20	4	63	19.5	348	235	98	250	True	8	0	0	0	0	3.57128e-14	0.96424	8	0	0	0	0	3.57128e-14	0.96424	True	8	0	0	0	0	3.57128e-14	0.96424	8	0	0	0
AS34	AS34_S0_Sub0_mip0	Pf3d7	Pf3D7_12_v3	2034661	2035031	+	370	notChecked	no	3	21	0.142857	0.194595	6	21	4	62	29.5	308	184	124	184	True	8	0	0	0	0	1.14978e-24	0.996076	8	0	0	0	0	1.14978e-24	0.996076	True	8	0	0	0	0	1.14978e-24	0.996076	8	0	0	0
AS34	AS34_S0_Sub0_mip0	D10	AS34_S0_Sub0_mip0	0	367	+	367	notChecked	no	3	21	0.142857	0.196185	6	21	4	62	29.5	305	184	124	181	True	8	0	0	0	0	1.14978e-24	0.996076	8	0	0	0	0	1.14978e-24	0.996076	True	8	0	0	0	0	1.14978e-24	0.996076	8	0	0	0
AS34	AS34_S0_Sub0_mip0	D6	AS34_S0_Sub0_mip0	0	370	+	370	notChecked	no	3	21	0.142857	0.194595	6	21	4	62	29.5	308	184	124	184	True	8	0	0	0	0	1.14978e-24	0.996076	8	0	0	0	0	1.14978e-24	0.996076	True	8	0	0	0	0	1.14978e-24	0.996076	8	0	0	0
AS34	AS34_S0_Sub0_mip0	FCR3	AS34_S0_Sub0_mip0	0	367	+	367	notChecked	no	3	21	0.142857	0.196185	6	21	4	62	29.5	305	184	124	181	True	8	0	0	0	0	1.14978e-24	0.996076	8	0	0	0	0	1.14978e-24	0.996076	True	8	0	0	0	0	1.14978e-24	0.996076	8	0	0	0
AS34	AS34_S0_Sub0_mip0	Pf7G8	Pf7G8_12	2092671	2093041	+	370	notChecked	no	3	21	0.142857	0.194595	6	21	4	62	29.5	308	184	124	184	True	8	0	0	0	0	1.14978e-24	0.996076	8	0	0	0	0	1.14978e-24	0.996076	True	8	0	0	0	0	1.14978e-24	0.996076	8	0	0	0
AS34	AS34_S0_Sub0_mip0	PfCD01	PfCD01_12	2058128	2058495	+	367	notChecked	no	3	21	0.142857	0.196185	6	21	4	62	29.5	305	184	124	181	True	8	0	0	0	0	1.14978e-24	0.996076	8	0	0	0	0	1.14978e-24	0.996076	True	8	0	0	0	0	1.14978e-24	0.996076	8	0	0	0
AS34	AS34_S0_Sub0_mip0	PfDd2	PfDd2_12	2036608	2036975	+	367	notChecked	no	3	21	0.142857	0.196185	6	21	4	62	29.5	305	184	124	181	True	8	0	0	0	0	1.14978e-24	0.996076	8	0	0	0	0	1.14978e-24	0.996076	True	8	0	0	0	0	1.14978e-24	0.996076	8	0	0	0
AS34	AS34_S0_Sub0_mip0	PfGA01	PfGA01_12	2050614	2050984	+	370	notChecked	no	3	21	0.142857	0.194595	6	21	4	62	29.5	308	184	124	184	True	8	0	0	0	0	1.14978e-24	0.996076	8	0	0	0	0	1.14978e-24	0.996076	True	8	0	0	0	0	1.14978e-24	0.996076	8	0	0	0
AS34	AS34_S0_Sub0_mip0	PfGB4	PfGB4_12	2034993	2035363	+	370	notChecked	no	3	21	0.142857	0.194595	6	21	4	62	29.5	308	184	124	184	True	8	0	0	0	0	1.14978e-24	0.996076	8	0	0	0	0	1.14978e-24	0.996076	True	8	0	0	0	0	1.14978e-24	0.996076	8	0	0	0
AS34	AS34_S0_Sub0_mip0	PfGN01	PfGN01_12	2082883	2083253	+	370	notChecked	no	3	21	0.142857	0.194595	6	21	4	62	29.5	308	184	124	184	True	8	0	0	0	0	1.14978e-24	0.996076	8	0	0	0	0	1.14978e-24	0.996076	True	8	0	0	0	0	1.14978e-24	0.996076	8	0	0	0
AS34	AS34_S0_Sub0_mip0	PfHB3	PfHB3_12	2039606	2039973	+	367	notChecked	no	3	21	0.142857	0.196185	6	21	4	62	29.5	305	184	124	181	True	8	0	0	0	0	1.14978e-24	0.996076	8	0	0	0	0	1.14978e-24	0.996076	True	8	0	0	0	0	1.14978e-24	0.996076	8	0	0	0
AS34	AS34_S0_Sub0_mip0	PfIT	PfIT_12	2066468	2066835	+	367	notChecked	no	3	21	0.142857	0.196185	6	21	4	62	29.5	305	184	124	181	True	8	0	0	0	0	1.14978e-24	0.996076	8	0	0	0	0	1.14978e-24	0.996076	True	8	0	0	0	0	1.14978e-24	0.996076	8	0	0	0
AS34	AS34_S0_Sub0_mip0	PfKE01	PfKE01_12	2063243	2063613	+	370	notChecked	no	3	21	0.142857	0.197297	6	21	4	62	29.5	308	184	124	184	True	8	0	0	0	0	1.14978e-24	0.996076	8	0	0	0	0	1.14978e-24	0.996076	True	8	0	0	0	0	1.14978e-24	0.996076	8	0	0	0
AS34	AS34_S0_Sub0_mip0	PfKH01	PfKH01_12	2066927	2067297	+	370	notChecked	no	3	21	0.142857	0.194595	6	21	4	62	29.5	308	184	124	184	True	8	0	0	0	0	1.14978e-24	0.996076	8	0	0	0	0	1.14978e-24	0.996076	True	8	0	0	0	0	1.14978e-24	0.996076	8	0	0	0
AS34	AS34_S0_Sub0_mip0	PfKH02	PfKH02_12	2046814	2047181	+	367	notChecked	no	3	21	0.142857	0.196185	6	21	4	62	29.5	305	184	124	181	True	8	0	0	0	0	1.14978e-24	0.996076	8	0	0	0	0	1.14978e-24	0.996076	True	8	0	0	0	0	1.14978e-24	0.996076	8	0	0	0
AS34	AS34_S0_Sub0_mip0	PfML01	PfML01_12	2052633	2053000	+	367	notChecked	no	3	21	0.142857	0.196185	6	21	4	62	29.5	305	184	124	181	True	8	0	0	0	0	1.14978e-24	0.996076	8	0	0	0	0	1.14978e-24	0.996076	True	8	0	0	0	0	1.14978e-24	0.996076	8	0	0	0
AS34	AS34_S0_Sub0_mip0	PfSD01	PfSD01_12	2026096	2026463	+	367	notChecked	no	3	21	0.142857	0.196185	6	21	4	62	29.5	305	184	124	181	True	8	0	0	0	0	1.14978e-24	0.996076	8	0	0	0	0	1.14978e-24	0.996076	True	8	0	0	0	0	1.14978e-24	0.996076	8	0	0	0
AS34	AS34_S0_Sub0_mip0	PfSN01	PfSN01_12	2076374	2076744	+	370	notChecked	no	3	21	0.142857	0.194595	6	21	4	62	29.5	308	184	124	184	True	8	0	0	0	0	1.14978e-24	0.996076	8	0	0	0	0	1.14978e-24	0.996076	True	8	0	0	0	0	1.14978e-24	0.996076	8	0	0	0
AS34	AS34_S0_Sub0_mip0	PfTG01	PfTG01_12	2051781	2052151	+	370	notChecked	no	3	21	0.142857	0.194595	6	21	4	62	29.5	308	184	124	184	True	8	0	0	0	0	1.14978e-24	0.996076	8	0	0	0	0	1.14978e-24	0.996076	True	8	0	0	0	0	1.14978e-24	0.996076	8	0	0	0
AS34	AS34_S0_Sub0_mip0	U659	AS34_S0_Sub0_mip0	0	370	+	370	notChecked	no	3	21	0.142857	0.194595	6	21	4	62	29.5	308	184	124	184	True	8	0	0	0	0	1.14978e-24	0.996076	8	0	0	0	0	1.14978e-24	0.996076	True	8	0	0	0	0	1.14978e-24	0.996076	8	0	0	0
AS34	AS34_S0_Sub0_mip0	W2	AS34_S0_Sub0_mip0	0	367	+	367	notChecked	no	3	21	0.142857	0.196185	6	21	4	62	29.5	305	184	124	181	True	8	0	0	0	0	1.14978e-24	0.996076	8	0	0	0	0	1.14978e-24	0.996076	True	8	0	0	0	0	1.14978e-24	0.996076	8	0	0	0
AS34	AS34_S0_Sub0_mip1	Pf3d7	Pf3D7_12_v3	2034860	2035288	-	428	notChecked	no	3	7	0.428571	0.193925	6	7	1	62	13	366	184	182	184	True															False
AS34	AS34_S0_Sub0_mip1	D10	AS34_S0_Sub0_mip1	0	425	+	425	notChecked	no	3	7	0.428571	0.197647	6	7	1	62	13	363	184	182	181	True															False
AS34	AS34_S0_Sub0_mip1	D6	AS34_S0_Sub0_mip1	0	428	+	428	notChecked	no	3	7	0.428571	0.196262	6	7	1	62	13	366	184	182	184	True															False
AS34	AS34_S0_Sub0_mip1	FCR3	AS34_S0_Sub0_mip1	0	425	+	425	notChecked	no	3	7	0.428571	0.197647	6	7	1	62	13	363	184	182	181	True															False
AS34	AS34_S0_Sub0_mip1	PfGN01	PfGN01_12	2083082	2083510	-	428	notChecked	no	3	7	0.428571	0.196262	6	7	1	62	13	366	184	182	184	True															False
AS34	AS34_S0_Sub0_mip1	U659	AS34_S0_Sub0_mip1	0	428	+	428	notChecked	no	3	7	0.428571	0.196262	6	7	1	62	13	366	184	182	184	True															False
AS34	AS34_S0_Sub0_mip1	W2	AS34_S0_Sub0_mip1	0	425	+	425	notChecked	no	3	7	0.428571	0.197647	6	7	1	62	13	363	184	182	181	True															False
Ara2	Ara2_S0_Sub0_mip0	Pf3d7	Pf3D7_11_v3	416072	416484	+	412	notChecked	yes	7	21	0.333333	0.216019	7	21	4	53	10	359	135	224	135	True	7	0.0428571	5	0	0	1.76765e-24	0.979319	7	0.0428571	5	0	0	1.76765e-24	0.979319	True	7	0.0428571	5	0	0	1.76765e-24	0.979319	7	0.0428571	5	0
Ara2	Ara2_S0_Sub0_mip0	D10	Ara2_S0_Sub0_mip0	0	409	+	409	notChecked	yes	7	21	0.333333	0.217604	7	21	4	53	10	356	135	224	132	True	7	0.0428571	5	0	0	1.76765e-24	0.979319	7	0.0428571	5	0	0	1.76765e-24	0.979319	True	7	0.0428571	5	0	0	1.76765e-24	0.979319	7	0.0428571	5	0
Ara2	Ara2_S0_Sub0_mip0	D6	Ara2_S0_Sub0_mip0	0	415	+	415	notChecked	yes	7	21	0.333333	0.214458	7	21	4	53	10	362	135	224	138	True	7	0.0428571	5	0	0	1.76765e-24	0.979319	7	0.0428571	5	0	0	1.76765e-24	0.979319	True	7	0.0428571	5	0	0	1.76765e-24	0.979319	7	0.0428571	5	0
Ara2	Ara2_S0_Sub0_mip0	FCR3	Ara2_S0_Sub0_mip0	0	409	+	409	notChecked	yes	7	21	0.333333	0.217604	7	21	4	53	10	356	135	224	132	True	7	0.0428571	5	0	0	1.76765e-24	0.979319	7	0.0428571	5	0	0	1.76765e-24	0.979319	True	7	0.0428571	5	0	0	1.76765e-24	0.979319	7	0.0428571	5	0
Ara2	Ara2_S0_Sub0_mip0	Pf7G8	Pf7G8_11	352653	353059	+	406	notChecked	yes	7	21	0.333333	0.219212	7	21	4	53	10	353	135	224	129	True	7	0.0428571	5	0	0	1.76765e-24	0.979319	7	0.0428571	5	0	0	1.76765e-24	0.979319	True	7	0.0428571	5	0	0	1.76765e-24	0.979319	7	0.0428571	5	0
Ara2	Ara2_S0_Sub0_mip0	PfCD01	PfCD01_11	416212	416630	+	418	notChecked	yes	7	21	0.333333	0.212919	7	21	4	53	10	365	135	224	141	True	7	0.0428571	5	0	0	1.76765e-24	0.979319	7	0.0428571	5	0	0	1.76765e-24	0.979319	True	7	0.0428571	5	0	0	1.76765e-24	0.979319	7	0.0428571	5	0
Ara2	Ara2_S0_Sub0_mip0	PfDd2	PfDd2_11	326052	326467	+	415	notChecked	yes	7	21	0.333333	0.214458	7	21	4	53	10	362	135	224	138	True	7	0.0428571	5	0	0	1.76765e-24	0.979319	7	0.0428571	5	0	0	1.76765e-24	0.979319	True	7	0.0428571	5	0	0	1.76765e-24	0.979319	7	0.0428571	5	0
Ara2	Ara2_S0_Sub0_mip0	PfGA01	PfGA01_11	391505	391917	+	412	notChecked	yes	7	21	0.333333	0.216019	7	21	4	53	10	359	135	224	135	True	7	0.0428571	5	0	0	1.76765e-24	0.979319	7	0.0428571	5	0	0	1.76765e-24	0.979319	True	7	0.0428571	5	0	0	1.76765e-24	0.979319	7	0.0428571	5	0
Ara2	Ara2_S0_Sub0_mip0	PfGB4	PfGB4_11	459588	459997	+	409	notChecked	yes	7	21	0.333333	0.217604	7	21	4	53	10	356	135	224	132	True	7	0.0428571	5	0	0	1.76765e-24	0.979319	7	0.0428571	5	0	0	1.76765e-24	0.979319	True	7	0.0428571	5	0	0	1.76765e-24	0.979319	7	0.0428571	5	0
Ara2	Ara2_S0_Sub0_mip0	PfGN01	PfGN01_11	381192	381601	+	409	notChecked	yes	7	21	0.333333	0.217604	7	21	4	53	10	356	135	224	132	True	7	0.0428571	5	0	0	1.76765e-24	0.979319	7	0.0428571	5	0	0	1.76765e-24	0.979319	True	7	0.0428571	5	0	0	1.76765e-24	0.979319	7	0.0428571	5	0
Ara2	Ara2_S0_Sub0_mip0	PfHB3	PfHB3_11	330537	330946	+	409	notChecked	yes	7	21	0.333333	0.217604	7	21	4	53	10	356	135	224	132	True	7	0.0428571	5	0	0	1.76765e-24	0.979319	7	0.0428571	5	0	0	1.76765e-24	0.979319	True	7	0.0428571	5	0	0	1.76765e-24	0.979319	7	0.0428571	5	0
Ara2	Ara2_S0_Sub0_mip0	PfIT	PfIT_11	375905	376314	+	409	notChecked	yes	7	21	0.333333	0.217604	7	21	4	53	10	356	135	224	132	True	7	0.0428571	5	0	0	1.76765e-24	0.979319	7	0.0428571	5	0	0	1.76765e-24	0.979319	True	7	0.0428571	5	0	0	1.76765e-24	0.979319	7	0.0428571	5	0
Ara2	Ara2_S0_Sub0_mip0	PfKE01	PfKE01_11	388151	388566	+	415	notChecked	yes	7	21	0.333333	0.214458	7	21	4	53	10	362	135	224	138	True	7	0.0428571	5	0	0	1.76765e-24	0.979319	7	0.0428571	5	0	0	1.76765e-24	0.979319	True	7	0.0428571	5	0	0	1.76765e-24	0.979319	7	0.0428571	5	0
Ara2	Ara2_S0_Sub0_mip0	PfKH01	PfKH01_11	369947	370368	+	421	notChecked	yes	7	21	0.333333	0.211401	7	21	4	53	10	368	135	224	144	True	7	0.0428571	5	0	0	1.76765e-24	0.979319	7	0.0428571	5	0	0	1.76765e-24	0.979319	True	7	0.0428571	5	0	0	1.76765e-24	0.979319	7	0.0428571	5	0
Ara2	Ara2_S0_Sub0_mip0	PfKH02	PfKH02_11	409702	410114	+	412	notChecked	yes	7	21	0.333333	0.213592	7	21	4	53	10	359	135	224	135	True	7	0.0428571	5	0	0	1.76765e-24	0.979319	7	0.0428571	5	0	0	1.76765e-24	0.979319	True	7	0.0428571	5	0	0	1.76765e-24	0.979319	7	0.0428571	5	0
Ara2	Ara2_S0_Sub0_mip0	PfML01	PfML01_11	394794	395209	+	415	notChecked	yes	7	21	0.333333	0.214458	7	21	4	53	10	362	135	224	138	True	7	0.0428571	5	0	0	1.76765e-24	0.979319	7	0.0428571	5	0	0	1.76765e-24	0.979319	True	7	0.0428571	5	0	0	1.76765e-24	0.979319	7	0.0428571	5	0
Ara2	Ara2_S0_Sub0_mip0	PfSD01	PfSD01_11	310593	311002	+	409	notChecked	yes	7	21	0.333333	0.217604	7	21	4	53	10	356	135	224	132	True	7	0.0428571	5	0	0	1.76765e-24	0.979319	7	0.0428571	5	0	0	1.76765e-24	0.979319	True	7	0.0428571	5	0	0	1.76765e-24	0.979319	7	0.0428571	5	0
Ara2	Ara2_S0_Sub0_mip0	PfSN01	PfSN01_11	331885	332294	+	409	notChecked	yes	7	21	0.333333	0.217604	7	21	4	53	10	356	135	224	132	True	7	0.0428571	5	0	0	1.76765e-24	0.979319	7	0.0428571	5	0	0	1.76765e-24	0.979319	True	7	0.0428571	5	0	0	1.76765e-24	0.979319	7	0.0428571	5	0
Ara2	Ara2_S0_Sub0_mip0	PfTG01	PfTG01_11	377718	378136	+	418	notChecked	yes	7	21	0.333333	0.212919	7	21	4	53	10	365	135	224	141	True	7	0.0428571	5	0	0	1.76765e-24	0.979319	7	0.0428571	5	0	0	1.76765e-24	0.979319	True	7	0.0428571	5	0	0	1.76765e-24	0.979319	7	0.0428571	5	0
Ara2	Ara2_S0_Sub0_mip0	U659	Ara2_S0_Sub0_mip0	0	418	+	418	notChecked	yes	7	21	0.333333	0.212919	7	21	4	53	10	365	135	224	141	True	7	0.0428571	5	0	0	1.76765e-24	0.979319	7	0.0428571	5	0	0	1.76765e-24	0.979319	True	7	0.0428571	5	0	0	1.76765e-24	0.979319	7	0.0428571	5	0
Ara2	Ara2_S0_Sub0_mip0	W2	Ara2_S0_Sub0_mip0	0	415	+	415	notChecked	yes	7	21	0.333333	0.214458	7	21	4	53	10	362	135	224	138	True	7	0.0428571	5	0	0	1.76765e-24	0.979319	7	0.0428571	5	0	0	1.76765e-24	0.979319	True	7	0.0428571	5	0	0	1.76765e-24	0.979319	7	0.0428571	5	0
Ara2	Ara2_S0_Sub0_mip1	Pf3d7	Pf3D7_11_v3	416190	416545	-	355	notChecked	yes	7	25	0.28	0.230986	7	25	4	57	12	298	135	163	135	True	8	0.015	2	0	0	4.03418e-25	0.970642	8	0.015	2	0	0	4.03418e-25	0.970642	True	8	0.015	2	0	0	4.03418e-25	0.970642	8	0.015	2	0
Ara2	Ara2_S0_Sub0_mip1	D10	AS1_S0_Sub0_mip0	71	423	+	352	notChecked	yes	7	25	0.28	0.232955	7	25	4	57	12	295	135	163	132	True	8	0.015	2	0	0	4.03418e-25	0.970642	8	0.015	2	0	0	4.03418e-25	0.970642	True	8	0.015	2	0	0	4.03418e-25	0.970642	8	0.015	2	0
Ara2	Ara2_S0_Sub0_mip1	D10	Ara2_S0_Sub0_mip1	0	352	+	352	notChecked	yes	7	25	0.28	0.232955	7	25	4	57	12	295	135	163	132	True	8	0.015	2	0	0	4.03418e-25	0.970642	8	0.015	2	0	0	4.03418e-25	0.970642	True	8	0.015	2	0	0	4.03418e-25	0.970642	8	0.015	2	0
Ara2	Ara2_S0_Sub0_mip1	D6	AS1_S0_Sub0_mip0	68	426	+	358	notChecked	yes	7	25	0.28	0.22905	7	25	4	57	12	301	135	163	138	True	8	0.015	2	0	0	4.03418e-25	0.970642	8	0.015	2	0	0	4.03418e-25	0.970642	True	8	0.015	2	0	0	4.03418e-25	0.970642	8	0.015	2	0
Ara2	Ara2_S0_Sub0_mip1	FCR3	AS1_S0_Sub0_mip0	68	420	+	352	notChecked	yes	7	25	0.28	0.232955	7	25	4	57	12	295	135	163	132	True	8	0.015	2	0	0	4.03418e-25	0.970642	8	0.015	2	0	0	4.03418e-25	0.970642	True	8	0.015	2	0	0	4.03418e-25	0.970642	8	0.015	2	0
Ara2	Ara2_S0_Sub0_mip1	FCR3	Ara2_S0_Sub0_mip1	0	352	+	352	notChecked	yes	7	25	0.28	0.232955	7	25	4	57	12	295	135	163	132	True	8	0.015	2	0	0	4.03418e-25	0.970642	8	0.015	2	0	0	4.03418e-25	0.970642	True	8	0.015	2	0	0	4.03418e-25	0.970642	8	0.015	2	0
Ara2	Ara2_S0_Sub0_mip1	Pf7G8	Pf7G8_11	352771	353120	-	349	notChecked	yes	7	25	0.28	0.234957	7	25	4	57	12	292	135	163	129	True	8	0.015	2	0	0	4.03418e-25	0.970642	8	0.015	2	0	0	4.03418e-25	0.970642	True	8	0.015	2	0	0	4.03418e-25	0.970642	8	0.015	2	0
Ara2	Ara2_S0_Sub0_mip1	PfCD01	PfCD01_11	416330	416691	-	361	notChecked	yes	7	25	0.28	0.227147	7	25	4	57	12	304	135	163	141	True	8	0.015	2	0	0	4.03418e-25	0.970642	8	0.015	2	0	0	4.03418e-25	0.970642	True	8	0.015	2	0	0	4.03418e-25	0.970642	8	0.015	2	0
Ara2	Ara2_S0_Sub0_mip1	PfDd2	PfDd2_11	326170	326528	-	358	notChecked	yes	7	25	0.28	0.22905	7	25	4	57	12	301	135	163	138	True	8	0.015	2	0	0	4.03418e-25	0.970642	8	0.015	2	0	0	4.03418e-25	0.970642	True	8	0.015	2	0	0	4.03418e-25	0.970642	8	0.015	2	0
Ara2	Ara2_S0_Sub0_mip1	PfGA01	PfGA01_11	391623	391978	-	355	notChecked	yes	7	25	0.28	0.230986	7	25	4	57	12	298	135	163	135	True	8	0.015	2	0	0	4.03418e-25	0.970642	8	0.015	2	0	0	4.03418e-25	0.970642	True	8	0.015	2	0	0	4.03418e-25	0.970642	8	0.015	2	0
Ara2	Ara2_S0_Sub0_mip1	PfGB4	PfGB4_11	459706	460058	-	352	notChecked	yes	7	25	0.28	0.232955	7	25	4	57	12	295	135	163	132	True	8	0.015	2	0	0	4.03418e-25	0.970642	8	0.015	2	0	0	4.03418e-25	0.970642	True	8	0.015	2	0	0	4.03418e-25	0.970642	8	0.015	2	0
Ara2	Ara2_S0_Sub0_mip1	PfGN01	PfGN01_11	381310	381662	-	352	notChecked	yes	7	25	0.28	0.232955	7	25	4	57	12	295	135	163	132	True	8	0.015	2	0	0	4.03418e-25	0.970642	8	0.015	2	0	0	4.03418e-25	0.970642	True	8	0.015	2	0	0	4.03418e-25	0.970642	8	0.015	2	0
Ara2	Ara2_S0_Sub0_mip1	PfHB3	PfHB3_11	330655	331007	-	352	notChecked	yes	7	25	0.28	0.232955	7	25	4	57	12	295	135	163	132	True	8	0.015	2	0	0	4.03418e-25	0.970642	8	0.015	2	0	0	4.03418e-25	0.970642	True	8	0.015	2	0	0	4.03418e-25	0.970642	8	0.015	2	0
Ara2	Ara2_S0_Sub0_mip1	PfIT	PfIT_11	376023	376375	-	352	notChecked	yes	7	25	0.28	0.232955	7	25	4	57	12	295	135	163	132	True	8	0.015	2	0	0	4.03418e-25	0.970642	8	0.015	2	0	0	4.03418e-25	0.970642	True	8	0.015	2	0	0	4.03418e-25	0.970642	8	0.015	2	0
Ara2	Ara2_S0_Sub0_mip1	PfKE01	PfKE01_11	388269	388627	-	358	notChecked	yes	7	25	0.28	0.22905	7	25	4	57	12	301	135	163	138	True	8	0.015	2	0	0	4.03418e-25	0.970642	8	0.015	2	0	0	4.03418e-25	0.970642	True	8	0.015	2	0	0	4.03418e-25	0.970642	8	0.015	2	0
Ara2	Ara2_S0_Sub0_mip1	PfKH01	PfKH01_11	370065	370429	-	364	notChecked	yes	7	25	0.28	0.225275	7	25	4	57	12	307	135	163	144	True	8	0.015	2	0	0	4.03418e-25	0.970642	8	0.015	2	0	0	4.03418e-25	0.970642	True	8	0.015	2	0	0	4.03418e-25	0.970642	8	0.015	2	0
Ara2	Ara2_S0_Sub0_mip1	PfKH02	PfKH02_11	409820	410175	-	355	notChecked	yes	7	25	0.28	0.228169	7	25	4	57	12	298	135	163	135	True	8	0.015	2	0	0	4.03418e-25	0.970642	8	0.015	2	0	0	4.03418e-25	0.970642	True	8	0.015	2	0	0	4.03418e-25	0.970642	8	0.015	2	0
Ara2	Ara2_S0_Sub0_mip1	PfML01	PfML01_11	394912	395270	-	358	notChecked	yes	7	25	0.28	0.22905	7	25	4	57	12	301	135	163	138	True	8	0.015	2	0	0	4.03418e-25	0.970642	8	0.015	2	0	0	4.03418e-25	0.970642	True	8	0.015	2	0	0	4.03418e-25	0.970642	8	0.015	2	0
Ara2	Ara2_S0_Sub0_mip1	PfSD01	PfSD01_11	310711	311063	-	352	notChecked	yes	7	25	0.28	0.232955	7	25	4	57	12	295	135	163	132	True	8	0.015	2	0	0	4.03418e-25	0.970642	8	0.015	2	0	0	4.03418e-25	0.970642	True	8	0.015	2	0	0	4.03418e-25	0.970642	8	0.015	2	0
Ara2	Ara2_S0_Sub0_mip1	PfSN01	PfSN01_11	332003	332355	-	352	notChecked	yes	7	25	0.28	0.232955	7	25	4	57	12	295	135	163	132	True	8	0.015	2	0	0	4.03418e-25	0.970642	8	0.015	2	0	0	4.03418e-25	0.970642	True	8	0.015	2	0	0	4.03418e-25	0.970642	8	0.015	2	0
Ara2	Ara2_S0_Sub0_mip1	PfTG01	PfTG01_11	377836	378197	-	361	notChecked	yes	7	25	0.28	0.227147	7	25	4	57	12	304	135	163	141	True	8	0.015	2	0	0	4.03418e-25	0.970642	8	0.015	2	0	0	4.03418e-25	0.970642	True	8	0.015	2	0	0	4.03418e-25	0.970642	8	0.015	2	0
Ara2	Ara2_S0_Sub0_mip1	U659	AS1_S0_Sub0_mip0	71	432	+	361	notChecked	yes	7	25	0.28	0.227147	7	25	4	57	12	304	135	163	141	True	8	0.015	2	0	0	4.03418e-25	0.970642	8	0.015	2	0	0	4.03418e-25	0.970642	True	8	0.015	2	0	0	4.03418e-25	0.970642	8	0.015	2	0
Ara2	Ara2_S0_Sub0_mip1	U659	Ara2_S0_Sub0_mip1	0	361	+	361	notChecked	yes	7	25	0.28	0.227147	7	25	4	57	12	304	135	163	141	True	8	0.015	2	0	0	4.03418e-25	0.970642	8	0.015	2	0	0	4.03418e-25	0.970642	True	8	0.015	2	0	0	4.03418e-25	0.970642	8	0.015	2	0
Ara2	Ara2_S0_Sub0_mip1	W2	AS1_S0_Sub0_mip0	68	426	+	358	notChecked	yes	7	25	0.28	0.22905	7	25	4	57	12	301	135	163	138	True	8	0.015	2	0	0	4.03418e-25	0.970642	8	0.015	2	0	0	4.03418e-25	0.970642	True	8	0.015	2	0	0	4.03418e-25	0.970642	8	0.015	2	0
Ara2	Ara2_S0_Sub0_mip1	W2	Ara2_S0_Sub0_mip1	0	358	+	358	notChecked	yes	7	25	0.28	0.22905	7	25	4	57	12	301	135	163	138	True	8	0.015	2	0	0	4.03418e-25	0.970642	8	0.015	2	0	0	4.03418e-25	0.970642	True	8	0.015	2	0	0	4.03418e-25	0.970642	8	0.015	2	0
B7M19	B7M19_S0_Sub0_mip0	Pf3d7	Pf3D7_10_v3	1355904	1356304	+	400	notChecked	yes	13	18	0.722222	0.17	19	18	4	65	4	335	166	169	166	True															False
B7M19	B7M19_S0_Sub0_mip0	D10	B7M19_S0_Sub0_mip0	0	384	+	384	notChecked	yes	13	18	0.722222	0.169271	20	18	4	65	4	319	166	169	150	True															False
B7M19	B7M19_S0_Sub0_mip0	Pf7G8	Pf7G8_10	1308657	1309041	+	384	notChecked	yes	13	18	0.722222	0.169271	19	18	4	65	4	319	166	169	150	True															False
B7M19	B7M19_S0_Sub0_mip0	PfCD01	PfCD01_10	1358611	1359013	+	402	notChecked	yes	13	18	0.722222	0.169154	21	18	4	65	4	337	166	169	168	True															False
B7M19	B7M19_S0_Sub0_mip0	PfDd2	PfDd2_10	1331699	1332087	+	388	notChecked	yes	13	18	0.722222	0.167526	20	18	4	65	4	323	166	169	154	True															False
B7M19	B7M19_S0_Sub0_mip0	PfGA01	PfGA01_10	1369956	1370341	+	385	notChecked	yes	13	18	0.722222	0.168831	20	18	4	65	4	320	166	169	151	True															False
B7M19	B7M19_S0_Sub0_mip0	PfGB4	PfGB4_10	1339114	1339491	+	377	notChecked	yes	13	18	0.722222	0.169761	20	18	4	65	4	312	166	169	143	True															False
B7M19	B7M19_S0_Sub0_mip0	PfGN01	PfGN01_10	1384041	1384426	+	385	notChecked	yes	13	18	0.722222	0.168831	20	18	4	65	4	320	166	169	151	True															False
B7M19	B7M19_S0_Sub0_mip0	PfHB3	PfHB3_10	1308716	1309100	+	384	notChecked	yes	13	18	0.722222	0.169271	19	18	4	65	4	319	166	169	150	True															False
B7M19	B7M19_S0_Sub0_mip0	PfIT	PfIT_10	1293745	1294138	+	393	notChecked	yes	13	18	0.722222	0.165394	19	18	4	65	4	328	166	169	159	True															False
B7M19	B7M19_S0_Sub0_mip0	PfKH01	PfKH01_10	1319646	1320030	+	384	notChecked	yes	13	18	0.722222	0.169271	19	18	4	65	4	319	166	169	150	True															False
B7M19	B7M19_S0_Sub0_mip0	PfKH02	PfKH02_10	1348974	1349369	+	395	notChecked	yes	13	18	0.722222	0.16962	19	18	4	65	4	330	166	169	161	True															False
B7M19	B7M19_S0_Sub0_mip0	PfML01	PfML01_10	1310668	1311056	+	388	notChecked	yes	13	18	0.722222	0.167526	20	18	4	65	4	323	166	169	154	True															False
B7M19	B7M19_S0_Sub0_mip0	PfSD01	PfSD01_10	1319631	1320024	+	393	notChecked	yes	13	18	0.722222	0.167939	20	18	4	65	4	328	166	169	159	True															False
B7M19	B7M19_S0_Sub0_mip0	PfSN01	PfSN01_10	1362442	1362826	+	384	notChecked	yes	13	18	0.722222	0.169271	19	18	4	65	4	319	166	169	150	True															False
B7M19	B7M19_S0_Sub0_mip0	PfTG01	PfTG01_10	1350671	1351064	+	393	notChecked	yes	13	18	0.722222	0.167939	20	18	4	65	4	328	166	169	159	True															False
B7M19	B7M19_S0_Sub0_mip0	U659	B7M19_S0_Sub0_mip0	0	386	+	386	notChecked	yes	13	18	0.722222	0.170984	19	18	4	65	4	321	166	169	152	True															False
B7M19	B7M19_S0_Sub0_mip0	W2	B7M19_S0_Sub0_mip0	0	388	+	388	notChecked	yes	13	18	0.722222	0.167526	20	18	4	65	4	323	166	169	154	True															False
B7M19	B7M19_S0_Sub0_mip1	Pf3d7	Pf3D7_10_v3	1356125	1356497	-	372	notChecked	yes	11	21	0.52381	0.177419	15	21	4	55	22.5	317	166	151	166	True	8	0	0	0	0	5.50221e-25	0.986186	8	0	0	0	0	5.50221e-25	0.986186	True	8	0	0	0	0	5.50221e-25	0.986186	8	0	0	0
B7M19	B7M19_S0_Sub0_mip1	D10	B7M19_S0_Sub0_mip1	0	356	+	356	notChecked	yes	11	21	0.52381	0.176966	10	21	4	55	22.5	301	166	151	150	True	8	0	0	0	0	5.50221e-25	0.986186	8	0	0	0	0	5.50221e-25	0.986186	True	8	0	0	0	0	5.50221e-25	0.986186	8	0	0	0
B7M19	B7M19_S0_Sub0_mip1	D6	B7M19_S0_Sub0_mip1	0	356	+	356	notChecked	yes	11	21	0.52381	0.176966	10	21	4	55	22.5	301	166	151	150	True	8	0	0	0	0	5.50221e-25	0.986186	8	0	0	0	0	5.50221e-25	0.986186	True	8	0	0	0	0	5.50221e-25	0.986186	8	0	0	0
B7M19	B7M19_S0_Sub0_mip1	FCR3	B7M19_S0_Sub0_mip1	0	356	+	356	notChecked	yes	11	21	0.52381	0.176966	10	21	4	55	22.5	301	166	151	150	True	8	0	0	0	0	5.50221e-25	0.986186	8	0	0	0	0	5.50221e-25	0.986186	True	8	0	0	0	0	5.50221e-25	0.986186	8	0	0	0
B7M19	B7M19_S0_Sub0_mip1	Pf7G8	Pf7G8_10	1308878	1309228	-	350	notChecked	yes	11	21	0.52381	0.177143	10	21	4	55	22.5	295	166	151	144	True	8	0	0	0	0	5.50221e-25	0.986186	8	0	0	0	0	5.50221e-25	0.986186	True	8	0	0	0	0	5.50221e-25	0.986186	8	0	0	0
B7M19	B7M19_S0_Sub0_mip1	PfCD01	PfCD01_10	1358834	1359207	-	373	notChecked	yes	11	21	0.52381	0.176944	11	21	4	55	22.5	318	166	151	167	True	8	0	0	0	0	5.50221e-25	0.986186	8	0	0	0	0	5.50221e-25	0.986186	True	8	0	0	0	0	5.50221e-25	0.986186	8	0	0	0
B7M19	B7M19_S0_Sub0_mip1	PfDd2	PfDd2_10	1331924	1332280	-	356	notChecked	yes	11	21	0.52381	0.176966	10	21	4	55	22.5	301	166	151	150	True	8	0	0	0	0	5.50221e-25	0.986186	8	0	0	0	0	5.50221e-25	0.986186	True	8	0	0	0	0	5.50221e-25	0.986186	8	0	0	0
B7M19	B7M19_S0_Sub0_mip1	PfGA01	PfGA01_10	1370178	1370535	-	357	notChecked	yes	11	21	0.52381	0.176471	11	21	4	55	22.5	302	166	151	151	True	8	0	0	0	0	5.50221e-25	0.986186	8	0	0	0	0	5.50221e-25	0.986186	True	8	0	0	0	0	5.50221e-25	0.986186	8	0	0	0
B7M19	B7M19_S0_Sub0_mip1	PfGB4	PfGB4_10	1339336	1339690	-	354	notChecked	yes	11	21	0.52381	0.177966	10	21	4	55	22.5	299	166	151	148	True	8	0	0	0	0	5.50221e-25	0.986186	8	0	0	0	0	5.50221e-25	0.986186	True	8	0	0	0	0	5.50221e-25	0.986186	8	0	0	0
B7M19	B7M19_S0_Sub0_mip1	PfGN01	PfGN01_10	1384263	1384619	-	356	notChecked	yes	11	21	0.52381	0.176966	10	21	4	55	22.5	301	166	151	150	True	8	0	0	0	0	5.50221e-25	0.986186	8	0	0	0	0	5.50221e-25	0.986186	True	8	0	0	0	0	5.50221e-25	0.986186	8	0	0	0
B7M19	B7M19_S0_Sub0_mip1	PfHB3	PfHB3_10	1308937	1309293	-	356	notChecked	yes	11	21	0.52381	0.176966	10	21	4	55	22.5	301	166	151	150	True	8	0	0	0	0	5.50221e-25	0.986186	8	0	0	0	0	5.50221e-25	0.986186	True	8	0	0	0	0	5.50221e-25	0.986186	8	0	0	0
B7M19	B7M19_S0_Sub0_mip1	PfIT	PfIT_10	1293975	1294331	-	356	notChecked	yes	11	21	0.52381	0.176966	10	21	4	55	22.5	301	166	151	150	True	8	0	0	0	0	5.50221e-25	0.986186	8	0	0	0	0	5.50221e-25	0.986186	True	8	0	0	0	0	5.50221e-25	0.986186	8	0	0	0
B7M19	B7M19_S0_Sub0_mip1	PfKE01	PfKE01_10	1368898	1369260	-	362	notChecked	yes	11	21	0.52381	0.176796	15	21	4	55	22.5	307	166	151	156	True	8	0	0	0	0	5.50221e-25	0.986186	8	0	0	0	0	5.50221e-25	0.986186	True	8	0	0	0	0	5.50221e-25	0.986186	8	0	0	0
B7M19	B7M19_S0_Sub0_mip1	PfKH01	PfKH01_10	1319867	1320218	-	351	notChecked	yes	11	21	0.52381	0.179487	10	21	4	55	22.5	296	166	151	145	True	8	0	0	0	0	5.50221e-25	0.986186	8	0	0	0	0	5.50221e-25	0.986186	True	8	0	0	0	0	5.50221e-25	0.986186	8	0	0	0
B7M19	B7M19_S0_Sub0_mip1	PfKH02	PfKH02_10	1349198	1349562	-	364	notChecked	yes	11	21	0.52381	0.178571	10	21	4	55	22.5	309	166	151	158	True	8	0	0	0	0	5.50221e-25	0.986186	8	0	0	0	0	5.50221e-25	0.986186	True	8	0	0	0	0	5.50221e-25	0.986186	8	0	0	0
B7M19	B7M19_S0_Sub0_mip1	PfML01	PfML01_10	1310893	1311249	-	356	notChecked	yes	11	21	0.52381	0.176966	10	21	4	55	22.5	301	166	151	150	True	8	0	0	0	0	5.50221e-25	0.986186	8	0	0	0	0	5.50221e-25	0.986186	True	8	0	0	0	0	5.50221e-25	0.986186	8	0	0	0
B7M19	B7M19_S0_Sub0_mip1	PfSD01	PfSD01_10	1319853	1320217	-	364	notChecked	yes	11	21	0.52381	0.175824	10	21	4	55	22.5	309	166	151	158	True	8	0	0	0	0	5.50221e-25	0.986186	8	0	0	0	0	5.50221e-25	0.986186	True	8	0	0	0	0	5.50221e-25	0.986186	8	0	0	0
B7M19	B7M19_S0_Sub0_mip1	PfSN01	PfSN01_10	1362663	1363019	-	356	notChecked	yes	11	21	0.52381	0.176966	10	21	4	55	22.5	301	166	151	150	True	8	0	0	0	0	5.50221e-25	0.986186	8	0	0	0	0	5.50221e-25	0.986186	True	8	0	0	0	0	5.50221e-25	0.986186	8	0	0	0
B7M19	B7M19_S0_Sub0_mip1	PfTG01	PfTG01_10	1350893	1351257	-	364	notChecked	yes	11	21	0.52381	0.175824	15	21	4	55	22.5	309	166	151	158	True	8	0	0	0	0	5.50221e-25	0.986186	8	0	0	0	0	5.50221e-25	0.986186	True	8	0	0	0	0	5.50221e-25	0.986186	8	0	0	0
B7M19	B7M19_S0_Sub0_mip1	U659	B7M19_S0_Sub0_mip1	0	356	+	356	notChecked	yes	11	21	0.52381	0.176966	10	21	4	55	22.5	301	166	151	150	True	8	0	0	0	0	5.50221e-25	0.986186	8	0	0	0	0	5.50221e-25	0.986186	True	8	0	0	0	0	5.50221e-25	0.986186	8	0	0	0
B7M19	B7M19_S0_Sub0_mip1	W2	B7M19_S0_Sub0_mip1	0	356	+	356	notChecked	yes	11	21	0.52381	0.176966	10	21	4	55	22.5	301	166	151	150	True	8	0	0	0	0	5.50221e-25	0.986186	8	0	0	0	0	5.50221e-25	0.986186	True	8	0	0	0	0	5.50221e-25	0.986186	8	0	0	0
PFG377	PFG377_S0_Sub0_mip0	Pf3d7	Pf3D7_12_v3	2045659	2046021	-	362	notChecked	yes	8	20	0.4	0.232044	5	20	4	65	20	297	99	198	99	True	8	0.0075	1	0	0	4.78052e-31	0.994572	8	0.0075	1	0	0	4.78052e-31	0.994572	True	8	0.0075	1	0	0	4.78052e-31	0.994572	8	0.0075	1	0
PFG377	PFG377_S0_Sub0_mip0	D10	PFG377_S0_Sub0_mip0	0	359	+	359	notChecked	yes	8	20	0.4	0.233983	5	20	4	65	20	294	99	198	96	True	8	0.0075	1	0	0	4.78052e-31	0.994572	8	0.0075	1	0	0	4.78052e-31	0.994572	True	8	0.0075	1	0	0	4.78052e-31	0.994572	8	0.0075	1	0
PFG377	PFG377_S0_Sub0_mip0	FCR3	PFG377_S0_Sub0_mip0	0	365	+	365	notChecked	yes	8	20	0.4	0.230137	5	20	4	65	20	300	99	198	102	True	8	0.0075	1	0	0	4.78052e-31	0.994572	8	0.0075	1	0	0	4.78052e-31	0.994572	True	8	0.0075	1	0	0	4.78052e-31	0.994572	8	0.0075	1	0
PFG377	PFG377_S0_Sub0_mip0	Pf7G8	Pf7G8_12	2103624	2103986	-	362	notChecked	yes	8	20	0.4	0.232044	5	20	4	65	20	297	99	198	99	True	8	0.0075	1	0	0	4.78052e-31	0.994572	8	0.0075	1	0	0	4.78052e-31	0.994572	True	8	0.0075	1	0	0	4.78052e-31	0.994572	8	0.0075	1	0
PFG377	PFG377_S0_Sub0_mip0	PfCD01	PfCD01_12	2069276	2069650	-	374	notChecked	yes	8	20	0.4	0.224599	5	20	4	65	20	309	99	198	111	True	8	0.0075	1	0	0	4.78052e-31	0.994572	8	0.0075	1	0	0	4.78052e-31	0.994572	True	8	0.0075	1	0	0	4.78052e-31	0.994572	8	0.0075	1	0
PFG377	PFG377_S0_Sub0_mip0	PfDd2	PfDd2_12	2047702	2048067	-	365	notChecked	yes	8	20	0.4	0.230137	5	20	4	65	20	300	99	198	102	True	8	0.0075	1	0	0	4.78052e-31	0.994572	8	0.0075	1	0	0	4.78052e-31	0.994572	True	8	0.0075	1	0	0	4.78052e-31	0.994572	8	0.0075	1	0
PFG377	PFG377_S0_Sub0_mip0	PfGA01	PfGA01_12	2061691	2062059	-	368	notChecked	yes	8	20	0.4	0.228261	5	20	4	65	20	303	99	198	105	True	8	0.0075	1	0	0	4.78052e-31	0.994572	8	0.0075	1	0	0	4.78052e-31	0.994572	True	8	0.0075	1	0	0	4.78052e-31	0.994572	8	0.0075	1	0
PFG377	PFG377_S0_Sub0_mip0	PfGB4	PfGB4_12	2045995	2046360	-	365	notChecked	yes	8	20	0.4	0.230137	5	20	4	65	20	300	99	198	102	True	8	0.0075	1	0	0	4.78052e-31	0.994572	8	0.0075	1	0	0	4.78052e-31	0.994572	True	8	0.0075	1	0	0	4.78052e-31	0.994572	8	0.0075	1	0
PFG377	PFG377_S0_Sub0_mip0	PfGN01	PfGN01_12	2093957	2094322	-	365	notChecked	yes	8	20	0.4	0.230137	5	20	4	65	20	300	99	198	102	True	8	0.0075	1	0	0	4.78052e-31	0.994572	8	0.0075	1	0	0	4.78052e-31	0.994572	True	8	0.0075	1	0	0	4.78052e-31	0.994572	8	0.0075	1	0
PFG377	PFG377_S0_Sub0_mip0	PfHB3	PfHB3_12	2050533	2050901	-	368	notChecked	yes	8	20	0.4	0.225543	5	20	4	65	20	303	99	198	105	True	8	0.0075	1	0	0	4.78052e-31	0.994572	8	0.0075	1	0	0	4.78052e-31	0.994572	True	8	0.0075	1	0	0	4.78052e-31	0.994572	8	0.0075	1	0
PFG377	PFG377_S0_Sub0_mip0	PfIT	PfIT_12	2077519	2077884	-	365	notChecked	yes	8	20	0.4	0.230137	5	20	4	65	20	300	99	198	102	True	8	0.0075	1	0	0	4.78052e-31	0.994572	8	0.0075	1	0	0	4.78052e-31	0.994572	True	8	0.0075	1	0	0	4.78052e-31	0.994572	8	0.0075	1	0
PFG377	PFG377_S0_Sub0_mip0	PfKE01	PfKE01_12	2074313	2074678	-	365	notChecked	yes	8	20	0.4	0.230137	5	20	4	65	20	300	99	198	102	True	8	0.0075	1	0	0	4.78052e-31	0.994572	8	0.0075	1	0	0	4.78052e-31	0.994572	True	8	0.0075	1	0	0	4.78052e-31	0.994572	8	0.0075	1	0
PFG377	PFG377_S0_Sub0_mip0	PfKH01	PfKH01_12	2077993	2078352	-	359	notChecked	yes	8	20	0.4	0.233983	5	20	4	65	20	294	99	198	96	True	8	0.0075	1	0	0	4.78052e-31	0.994572	8	0.0075	1	0	0	4.78052e-31	0.994572	True	8	0.0075	1	0	0	4.78052e-31	0.994572	8	0.0075	1	0
PFG377	PFG377_S0_Sub0_mip0	PfKH02	PfKH02_12	2057855	2058220	-	365	notChecked	yes	8	20	0.4	0.230137	5	20	4	65	20	300	99	198	102	True	8	0.0075	1	0	0	4.78052e-31	0.994572	8	0.0075	1	0	0	4.78052e-31	0.994572	True	8	0.0075	1	0	0	4.78052e-31	0.994572	8	0.0075	1	0
PFG377	PFG377_S0_Sub0_mip0	PfML01	PfML01_12	2063697	2064065	-	368	notChecked	yes	8	20	0.4	0.228261	5	20	4	65	20	303	99	198	105	True	8	0.0075	1	0	0	4.78052e-31	0.994572	8	0.0075	1	0	0	4.78052e-31	0.994572	True	8	0.0075	1	0	0	4.78052e-31	0.994572	8	0.0075	1	0
PFG377	PFG377_S0_Sub0_mip0	PfSD01	PfSD01_12	2037090	2037452	-	362	notChecked	yes	8	20	0.4	0.229282	5	20	4	65	20	297	99	198	99	True	8	0.0075	1	0	0	4.78052e-31	0.994572	8	0.0075	1	0	0	4.78052e-31	0.994572	True	8	0.0075	1	0	0	4.78052e-31	0.994572	8	0.0075	1	0
PFG377	PFG377_S0_Sub0_mip0	PfSN01	PfSN01_12	2087415	2087780	-	365	notChecked	yes	8	20	0.4	0.230137	5	20	4	65	20	300	99	198	102	True	8	0.0075	1	0	0	4.78052e-31	0.994572	8	0.0075	1	0	0	4.78052e-31	0.994572	True	8	0.0075	1	0	0	4.78052e-31	0.994572	8	0.0075	1	0
PFG377	PFG377_S0_Sub0_mip0	PfTG01	PfTG01_12	2062932	2063297	-	365	notChecked	yes	8	20	0.4	0.230137	5	20	4	65	20	300	99	198	102	True	8	0.0075	1	0	0	4.78052e-31	0.994572	8	0.0075	1	0	0	4.78052e-31	0.994572	True	8	0.0075	1	0	0	4.78052e-31	0.994572	8	0.0075	1	0
PFG377	PFG377_S0_Sub0_mip0	U659	PFG377_S0_Sub0_mip0	0	365	+	365	notChecked	yes	8	20	0.4	0.230137	5	20	4	65	20	300	99	198	102	True	8	0.0075	1	0	0	4.78052e-31	0.994572	8	0.0075	1	0	0	4.78052e-31	0.994572	True	8	0.0075	1	0	0	4.78052e-31	0.994572	8	0.0075	1	0
PFG377	PFG377_S0_Sub0_mip0	W2	PFG377_S0_Sub0_mip0	0	365	+	365	notChecked	yes	8	20	0.4	0.230137	5	20	4	65	20	300	99	198	102	True	8	0.0075	1	0	0	4.78052e-31	0.994572	8	0.0075	1	0	0	4.78052e-31	0.994572	True	8	0.0075	1	0	0	4.78052e-31	0.994572	8	0.0075	1	0
PFG377	PFG377_S0_Sub0_mip1	Pf3d7	Pf3D7_12_v3	2045731	2046120	+	389	notChecked	yes	8	19	0.421053	0.22365	7	19	4	57	8	332	99	233	99	True	6	0.01	1	0.00735294	1	9.41192e-21	0.991079	6	0.01	1	0.00735294	1	9.41192e-21	0.991079	False	6	0.01	1	0.00735294	1	9.41192e-21	0.991079	6	0.01	1	0.00735294
PFG377	PFG377_S0_Sub0_mip1	D10	PFG377_S0_Sub0_mip1	0	386	+	386	notChecked	yes	8	19	0.421053	0.225389	7	19	4	57	8	329	99	233	96	True	6	0.01	1	0.00735294	1	9.41192e-21	0.991079	6	0.01	1	0.00735294	1	9.41192e-21	0.991079	False	6	0.01	1	0.00735294	1	9.41192e-21	0.991079	6	0.01	1	0.00735294
PFG377	PFG377_S0_Sub0_mip1	Pf7G8	Pf7G8_12	2103696	2104085	+	389	notChecked	yes	8	19	0.421053	0.22365	7	19	4	57	8	332	99	233	99	True	6	0.01	1	0.00735294	1	9.41192e-21	0.991079	6	0.01	1	0.00735294	1	9.41192e-21	0.991079	False	6	0.01	1	0.00735294	1	9.41192e-21	0.991079	6	0.01	1	0.00735294
PFG377	PFG377_S0_Sub0_mip1	PfCD01	PfCD01_12	2069348	2069749	+	401	notChecked	yes	8	19	0.421053	0.216958	7	19	4	57	8	344	99	233	111	True	6	0.01	1	0.00735294	1	9.41192e-21	0.991079	6	0.01	1	0.00735294	1	9.41192e-21	0.991079	False	6	0.01	1	0.00735294	1	9.41192e-21	0.991079	6	0.01	1	0.00735294
PFG377	PFG377_S0_Sub0_mip1	PfDd2	PfDd2_12	2047774	2048166	+	392	notChecked	yes	8	19	0.421053	0.221939	7	19	4	57	8	335	99	233	102	True	6	0.01	1	0.00735294	1	9.41192e-21	0.991079	6	0.01	1	0.00735294	1	9.41192e-21	0.991079	False	6	0.01	1	0.00735294	1	9.41192e-21	0.991079	6	0.01	1	0.00735294
PFG377	PFG377_S0_Sub0_mip1	PfGA01	PfGA01_12	2061763	2062158	+	395	notChecked	yes	8	19	0.421053	0.220253	7	19	4	57	8	338	99	233	105	True	6	0.01	1	0.00735294	1	9.41192e-21	0.991079	6	0.01	1	0.00735294	1	9.41192e-21	0.991079	False	6	0.01	1	0.00735294	1	9.41192e-21	0.991079	6	0.01	1	0.00735294
PFG377	PFG377_S0_Sub0_mip1	PfGB4	PfGB4_12	2046067	2046459	+	392	notChecked	yes	8	19	0.421053	0.221939	7	19	4	57	8	335	99	233	102	True	6	0.01	1	0.00735294	1	9.41192e-21	0.991079	6	0.01	1	0.00735294	1	9.41192e-21	0.991079	False	6	0.01	1	0.00735294	1	9.41192e-21	0.991079	6	0.01	1	0.00735294
PFG377	PFG377_S0_Sub0_mip1	PfGN01	PfGN01_12	2094029	2094421	+	392	notChecked	yes	8	19	0.421053	0.221939	7	19	4	57	8	335	99	233	102	True	6	0.01	1	0.00735294	1	9.41192e-21	0.991079	6	0.01	1	0.00735294	1	9.41192e-21	0.991079	False	6	0.01	1	0.00735294	1	9.41192e-21	0.991079	6	0.01	1	0.00735294
PFG377	PFG377_S0_Sub0_mip1	PfHB3	PfHB3_12	2050605	2051000	+	395	notChecked	yes	8	19	0.421053	0.217722	7	19	4	57	8	338	99	233	105	True	6	0.01	1	0.00735294	1	9.41192e-21	0.991079	6	0.01	1	0.00735294	1	9.41192e-21	0.991079	False	6	0.01	1	0.00735294	1	9.41192e-21	0.991079	6	0.01	1	0.00735294
PFG377	PFG377_S0_Sub0_mip1	PfIT	PfIT_12	2077591	2077983	+	392	notChecked	yes	8	19	0.421053	0.221939	7	19	4	57	8	335	99	233	102	True	6	0.01	1	0.00735294	1	9.41192e-21	0.991079	6	0.01	1	0.00735294	1	9.41192e-21	0.991079	False	6	0.01	1	0.00735294	1	9.41192e-21	0.991079	6	0.01	1	0.00735294
PFG377	PFG377_S0_Sub0_mip1	PfKE01	PfKE01_12	2074385	2074777	+	392	notChecked	yes	8	19	0.421053	0.221939	7	19	4	57	8	335	99	233	102	True	6	0.01	1	0.00735294	1	9.41192e-21	0.991079	6	0.01	1	0.00735294	1	9.41192e-21	0.991079	False	6	0.01	1	0.00735294	1	9.41192e-21	0.991079	6	0.01	1	0.00735294
PFG377	PFG377_S0_Sub0_mip1	PfKH01	PfKH01_12	2078065	2078451	+	386	notChecked	yes	8	19	0.421053	0.225389	7	19	4	57	8	329	99	233	96	True	6	0.01	1	0.00735294	1	9.41192e-21	0.991079	6	0.01	1	0.00735294	1	9.41192e-21	0.991079	False	6	0.01	1	0.00735294	1	9.41192e-21	0.991079	6	0.01	1	0.00735294
PFG377	PFG377_S0_Sub0_mip1	PfKH02	PfKH02_12	2057927	2058319	+	392	notChecked	yes	8	19	0.421053	0.221939	7	19	4	57	8	335	99	233	102	True	6	0.01	1	0.00735294	1	9.41192e-21	0.991079	6	0.01	1	0.00735294	1	9.41192e-21	0.991079	False	6	0.01	1	0.00735294	1	9.41192e-21	0.991079	6	0.01	1	0.00735294
PFG377	PFG377_S0_Sub0_mip1	PfML01	PfML01_12	2063769	2064164	+	395	notChecked	yes	8	19	0.421053	0.220253	7	19	4	57	8	338	99	233	105	True	6	0.01	1	0.00735294	1	9.41192e-21	0.991079	6	0.01	1	0.00735294	1	9.41192e-21	0.991079	False	6	0.01	1	0.00735294	1	9.41192e-21	0.991079	6	0.01	1	0.00735294
PFG377	PFG377_S0_Sub0_mip1	PfSD01	PfSD01_12	2037162	2037551	+	389	notChecked	yes	8	19	0.421053	0.22108	7	19	4	57	8	332	99	233	99	True	6	0.01	1	0.00735294	1	9.41192e-21	0.991079	6	0.01	1	0.00735294	1	9.41192e-21	0.991079	False	6	0.01	1	0.00735294	1	9.41192e-21	0.991079	6	0.01	1	0.00735294
PFG377	PFG377_S0_Sub0_mip1	PfSN01	PfSN01_12	2087487	2087879	+	392	notChecked	yes	8	19	0.421053	0.221939	7	19	4	57	8	335	99	233	102	True	6	0.01	1	0.00735294	1	9.41192e-21	0.991079	6	0.01	1	0.00735294	1	9.41192e-21	0.991079	False	6	0.01	1	0.00735294	1	9.41192e-21	0.991079	6	0.01	1	0.00735294
PFG377	PFG377_S0_Sub0_mip1	PfTG01	PfTG01_12	2063004	2063396	+	392	notChecked	yes	8	19	0.421053	0.221939	7	19	4	57	8	335	99	233	102	True	6	0.01	1	0.00735294	1	9.41192e-21	0.991079	6	0.01	1	0.00735294	1	9.41192e-21	0.991079	False	6	0.01	1	0.00735294	1	9.41192e-21	0.991079	6	0.01	1	0.00735294
PFG377	PFG377_S0_Sub0_mip1	U659	PFG377_S0_Sub0_mip1	0	392	+	392	notChecked	yes	8	19	0.421053	0.221939	7	19	4	57	8	335	99	233	102	True	6	0.01	1	0.00735294	1	9.41192e-21	0.991079	6	0.01	1	0.00735294	1	9.41192e-21	0.991079	False	6	0.01	1	0.00735294	1	9.41192e-21	0.991079	6	0.01	1	0.00735294
PFG377	PFG377_S0_Sub0_mip1	W2	PFG377_S0_Sub0_mip1	0	392	+	392	notChecked	yes	8	19	0.421053	0.221939	7	19	4	57	8	335	99	233	102	True	6	0.01	1	0.00735294	1	9.41192e-21	0.991079	6	0.01	1	0.00735294	1	9.41192e-21	0.991079	False	6	0.01	1	0.00735294	1	9.41192e-21	0.991079	6	0.01	1	0.00735294
PfPK2	PfPK2_S0_Sub0_mip0	Pf3d7	Pf3D7_12_v3	1611215	1611601	+	386	notChecked	yes	10	21	0.47619	0.212435	9	21	4	56	13	330	172	158	172	True	8	0.0075	1	0.0209808	4	1.03682e-27	0.978629	8	0.0075	1	0.0209808	4	1.03682e-27	0.978629	False	8	0.0075	1	0.0209808	4	1.03682e-27	0.978629	8	0.0075	1	0.0209808
PfPK2	PfPK2_S0_Sub0_mip0	D10	PfPK2_S0_Sub0_mip0	0	380	+	380	notChecked	yes	10	21	0.47619	0.215789	9	21	4	56	13	324	172	158	166	True	8	0.0075	1	0.0209808	4	1.03682e-27	0.978629	8	0.0075	1	0.0209808	4	1.03682e-27	0.978629	False	8	0.0075	1	0.0209808	4	1.03682e-27	0.978629	8	0.0075	1	0.0209808
PfPK2	PfPK2_S0_Sub0_mip0	D6	PfPK2_S0_Sub0_mip0	0	386	+	386	notChecked	yes	10	21	0.47619	0.212435	9	21	4	56	13	330	172	158	172	True	8	0.0075	1	0.0209808	4	1.03682e-27	0.978629	8	0.0075	1	0.0209808	4	1.03682e-27	0.978629	False	8	0.0075	1	0.0209808	4	1.03682e-27	0.978629	8	0.0075	1	0.0209808
PfPK2	PfPK2_S0_Sub0_mip0	FCR3	PfPK2_S0_Sub0_mip0	0	380	+	380	notChecked	yes	10	21	0.47619	0.215789	9	21	4	56	13	324	172	158	166	True	8	0.0075	1	0.0209808	4	1.03682e-27	0.978629	8	0.0075	1	0.0209808	4	1.03682e-27	0.978629	False	8	0.0075	1	0.0209808	4	1.03682e-27	0.978629	8	0.0075	1	0.0209808
PfPK2	PfPK2_S0_Sub0_mip0	Pf7G8	Pf7G8_12	1645303	1645692	+	389	notChecked	yes	10	21	0.47619	0.210797	9	21	4	56	13	333	172	158	175	True	8	0.0075	1	0.0209808	4	1.03682e-27	0.978629	8	0.0075	1	0.0209808	4	1.03682e-27	0.978629	False	8	0.0075	1	0.0209808	4	1.03682e-27	0.978629	8	0.0075	1	0.0209808
PfPK2	PfPK2_S0_Sub0_mip0	PfCD01	PfCD01_12	1626872	1627249	+	377	notChecked	yes	10	21	0.47619	0.217507	9	21	4	56	13	321	172	158	163	True	8	0.0075	1	0.0209808	4	1.03682e-27	0.978629	8	0.0075	1	0.0209808	4	1.03682e-27	0.978629	False	8	0.0075	1	0.0209808	4	1.03682e-27	0.978629	8	0.0075	1	0.0209808
PfPK2	PfPK2_S0_Sub0_mip0	PfDd2	PfDd2_12	1593857	1594234	+	377	notChecked	yes	10	21	0.47619	0.217507	9	21	4	56	13	321	172	158	163	True	8	0.0075	1	0.0209808	4	1.03682e-27	0.978629	8	0.0075	1	0.0209808	4	1.03682e-27	0.978629	False	8	0.0075	1	0.0209808	4	1.03682e-27	0.978629	8	0.0075	1	0.0209808
PfPK2	PfPK2_S0_Sub0_mip0	PfGA01	PfGA01_12	1589018	1589407	+	389	notChecked	yes	10	21	0.47619	0.210797	9	21	4	56	13	333	172	158	175	True	8	0.0075	1	0.0209808	4	1.03682e-27	0.978629	8	0.0075	1	0.0209808	4	1.03682e-27	0.978629	False	8	0.0075	1	0.0209808	4	1.03682e-27	0.978629	8	0.0075	1	0.0209808
PfPK2	PfPK2_S0_Sub0_mip0	PfGB4	PfGB4_12	1608078	1608458	+	380	notChecked	yes	10	21	0.47619	0.215789	9	21	4	56	13	324	172	158	166	True	8	0.0075	1	0.0209808	4	1.03682e-27	0.978629	8	0.0075	1	0.0209808	4	1.03682e-27	0.978629	False	8	0.0075	1	0.0209808	4	1.03682e-27	0.978629	8	0.0075	1	0.0209808
PfPK2	PfPK2_S0_Sub0_mip0	PfGN01	PfGN01_12	1652191	1652577	+	386	notChecked	yes	10	21	0.47619	0.212435	9	21	4	56	13	330	172	158	172	True	8	0.0075	1	0.0209808	4	1.03682e-27	0.978629	8	0.0075	1	0.0209808	4	1.03682e-27	0.978629	False	8	0.0075	1	0.0209808	4	1.03682e-27	0.978629	8	0.0075	1	0.0209808
PfPK2	PfPK2_S0_Sub0_mip0	PfHB3	PfHB3_12	1601808	1602218	+	410	notChecked	yes	10	21	0.47619	0.209756	9	21	4	56	13	354	172	158	196	True	8	0.0075	1	0.0209808	4	1.03682e-27	0.978629	8	0.0075	1	0.0209808	4	1.03682e-27	0.978629	False	8	0.0075	1	0.0209808	4	1.03682e-27	0.978629	8	0.0075	1	0.0209808
PfPK2	PfPK2_S0_Sub0_mip0	PfIT	PfIT_12	1622453	1622833	+	380	notChecked	yes	10	21	0.47619	0.215789	9	21	4	56	13	324	172	158	166	True	8	0.0075	1	0.0209808	4	1.03682e-27	0.978629	8	0.0075	1	0.0209808	4	1.03682e-27	0.978629	False	8	0.0075	1	0.0209808	4	1.03682e-27	0.978629	8	0.0075	1	0.0209808
PfPK2	PfPK2_S0_Sub0_mip0	PfKE01	PfKE01_12	1610691	1611083	+	392	notChecked	yes	10	21	0.47619	0.209184	9	21	4	56	13	336	172	158	178	True	8	0.0075	1	0.0209808	4	1.03682e-27	0.978629	8	0.0075	1	0.0209808	4	1.03682e-27	0.978629	False	8	0.0075	1	0.0209808	4	1.03682e-27	0.978629	8	0.0075	1	0.0209808
PfPK2	PfPK2_S0_Sub0_mip0	PfKH01	PfKH01_12	1643736	1644119	+	383	notChecked	yes	10	21	0.47619	0.214099	9	21	4	56	13	327	172	158	169	True	8	0.0075	1	0.0209808	4	1.03682e-27	0.978629	8	0.0075	1	0.0209808	4	1.03682e-27	0.978629	False	8	0.0075	1	0.0209808	4	1.03682e-27	0.978629	8	0.0075	1	0.0209808
PfPK2	PfPK2_S0_Sub0_mip0	PfKH02	PfKH02_12	1635500	1635877	+	377	notChecked	yes	10	21	0.47619	0.217507	9	21	4	56	13	321	172	158	163	True	8	0.0075	1	0.0209808	4	1.03682e-27	0.978629	8	0.0075	1	0.0209808	4	1.03682e-27	0.978629	False	8	0.0075	1	0.0209808	4	1.03682e-27	0.978629	8	0.0075	1	0.0209808
PfPK2	PfPK2_S0_Sub0_mip0	PfML01	PfML01_12	1626795	1627190	+	395	notChecked	yes	10	21	0.47619	0.207595	9	21	4	56	13	339	172	158	181	True	8	0.0075	1	0.0209808	4	1.03682e-27	0.978629	8	0.0075	1	0.0209808	4	1.03682e-27	0.978629	False	8	0.0075	1	0.0209808	4	1.03682e-27	0.978629	8	0.0075	1	0.0209808
PfPK2	PfPK2_S0_Sub0_mip0	PfSD01	PfSD01_12	1608186	1608566	+	380	notChecked	yes	10	21	0.47619	0.218421	9	21	4	56	13	324	172	158	166	True	8	0.0075	1	0.0209808	4	1.03682e-27	0.978629	8	0.0075	1	0.0209808	4	1.03682e-27	0.978629	False	8	0.0075	1	0.0209808	4	1.03682e-27	0.978629	8	0.0075	1	0.0209808
PfPK2	PfPK2_S0_Sub0_mip0	PfSN01	PfSN01_12	1651203	1651583	+	380	notChecked	yes	10	21	0.47619	0.215789	9	21	4	56	13	324	172	158	166	True	8	0.0075	1	0.0209808	4	1.03682e-27	0.978629	8	0.0075	1	0.0209808	4	1.03682e-27	0.978629	False	8	0.0075	1	0.0209808	4	1.03682e-27	0.978629	8	0.0075	1	0.0209808
PfPK2	PfPK2_S0_Sub0_mip0	PfTG01	PfTG01_12	1612975	1613361	+	386	notChecked	yes	10	21	0.47619	0.212435	9	21	4	56	13	330	172	158	172	True	8	0.0075	1	0.0209808	4	1.03682e-27	0.978629	8	0.0075	1	0.0209808	4	1.03682e-27	0.978629	False	8	0.0075	1	0.0209808	4	1.03682e-27	0.978629	8	0.0075	1	0.0209808
PfPK2	PfPK2_S0_Sub0_mip0	U659	PfPK2_S0_Sub0_mip0	0	389	+	389	notChecked	yes	10	21	0.47619	0.210797	9	21	4	56	13	333	172	158	175	True	8	0.0075	1	0.0209808	4	1.03682e-27	0.978629	8	0.0075	1	0.0209808	4	1.03682e-27	0.978629	False	8	0.0075	1	0.0209808	4	1.03682e-27	0.978629	8	0.0075	1	0.0209808
PfPK2	PfPK2_S0_Sub0_mip0	W2	PfPK2_S0_Sub0_mip0	0	377	+	377	notChecked	yes	10	21	0.47619	0.217507	9	21	4	56	13	321	172	158	163	True	8	0.0075	1	0.0209808	4	1.03682e-27	0.978629	8	0.0075	1	0.0209808	4	1.03682e-27	0.978629	False	8	0.0075	1	0.0209808	4	1.03682e-27	0.978629	8	0.0075	1	0.0209808
PolyAlpha	PolyAlpha_S0_Sub0_mip0	Pf3d7	Pf3D7_04_v3	532157	532552	-	395	notChecked	yes	16	21	0.761905	0.205063	6	21	4	52	8.5	343	152	191	152	True	8	0.42	22	0.390197	21	0.00126108	0.492024	8	0.05375	5	0.0201902	4	8.10285e-23	0.96102	False	8	0.42	22	0.390197	21	0.00126108	0.492024	8	0.05375	5	0.0201902
PolyAlpha	PolyAlpha_S0_Sub0_mip0	D10	PolyAlpha_S0_Sub0_mip0	0	395	+	395	notChecked	yes	16	21	0.761905	0.205063	6	21	4	52	8.5	343	152	191	152	True	8	0.42	22	0.390197	21	0.00126108	0.492024	8	0.05375	5	0.0201902	4	8.10285e-23	0.96102	False	8	0.42	22	0.390197	21	0.00126108	0.492024	8	0.05375	5	0.0201902
PolyAlpha	PolyAlpha_S0_Sub0_mip0	D6	PolyAlpha_S0_Sub0_mip0	0	410	+	410	notChecked	yes	16	21	0.761905	0.197561	6	21	4	52	8.5	358	152	191	167	True	8	0.42	22	0.390197	21	0.00126108	0.492024	8	0.05375	5	0.0201902	4	8.10285e-23	0.96102	False	8	0.42	22	0.390197	21	0.00126108	0.492024	8	0.05375	5	0.0201902
PolyAlpha	PolyAlpha_S0_Sub0_mip0	FCR3	PolyAlpha_S0_Sub0_mip0	0	395	+	395	notChecked	yes	16	21	0.761905	0.205063	6	21	4	52	8.5	343	152	191	152	True	8	0.42	22	0.390197	21	0.00126108	0.492024	8	0.05375	5	0.0201902	4	8.10285e-23	0.96102	False	8	0.42	22	0.390197	21	0.00126108	0.492024	8	0.05375	5	0.0201902
PolyAlpha	PolyAlpha_S0_Sub0_mip0	Pf7G8	Pf7G8_04	500444	500869	-	425	notChecked	yes	16	21	0.761905	0.190588	6	21	4	52	8.5	373	152	191	182	True	8	0.42	22	0.390197	21	0.00126108	0.492024	8	0.05375	5	0.0201902	4	8.10285e-23	0.96102	False	8	0.42	22	0.390197	21	0.00126108	0.492024	8	0.05375	5	0.0201902
PolyAlpha	PolyAlpha_S0_Sub0_mip0	PfCD01	PfCD01_04	493954	494349	-	395	notChecked	yes	16	21	0.761905	0.205063	6	21	4	52	8.5	343	152	191	152	True	8	0.42	22	0.390197	21	0.00126108	0.492024	8	0.05375	5	0.0201902	4	8.10285e-23	0.96102	False	8	0.42	22	0.390197	21	0.00126108	0.492024	8	0.05375	5	0.0201902
PolyAlpha	PolyAlpha_S0_Sub0_mip0	PfDd2	PfDd2_04	492019	492456	-	437	notChecked	yes	16	21	0.761905	0.185355	6	21	4	52	8.5	385	152	191	194	True	8	0.42	22	0.390197	21	0.00126108	0.492024	8	0.05375	5	0.0201902	4	8.10285e-23	0.96102	False	8	0.42	22	0.390197	21	0.00126108	0.492024	8	0.05375	5	0.0201902
PolyAlpha	PolyAlpha_S0_Sub0_mip0	PfGA01	PfGA01_04	497724	498137	-	413	notChecked	yes	16	21	0.761905	0.196126	6	21	4	52	8.5	361	152	191	170	True	8	0.42	22	0.390197	21	0.00126108	0.492024	8	0.05375	5	0.0201902	4	8.10285e-23	0.96102	False	8	0.42	22	0.390197	21	0.00126108	0.492024	8	0.05375	5	0.0201902
PolyAlpha	PolyAlpha_S0_Sub0_mip0	PfGB4	PfGB4_04	532817	533209	-	392	notChecked	yes	16	21	0.761905	0.206633	6	21	4	52	8.5	340	152	191	149	True	8	0.42	22	0.390197	21	0.00126108	0.492024	8	0.05375	5	0.0201902	4	8.10285e-23	0.96102	False	8	0.42	22	0.390197	21	0.00126108	0.492024	8	0.05375	5	0.0201902
PolyAlpha	PolyAlpha_S0_Sub0_mip0	PfGN01	PfGN01_04	512415	512822	-	407	notChecked	yes	16	21	0.761905	0.199017	6	21	4	52	8.5	355	152	191	164	True	8	0.42	22	0.390197	21	0.00126108	0.492024	8	0.05375	5	0.0201902	4	8.10285e-23	0.96102	False	8	0.42	22	0.390197	21	0.00126108	0.492024	8	0.05375	5	0.0201902
PolyAlpha	PolyAlpha_S0_Sub0_mip0	PfHB3	PfHB3_04	456376	456798	-	422	notChecked	yes	16	21	0.761905	0.191943	6	21	4	52	8.5	370	152	191	179	True	8	0.42	22	0.390197	21	0.00126108	0.492024	8	0.05375	5	0.0201902	4	8.10285e-23	0.96102	False	8	0.42	22	0.390197	21	0.00126108	0.492024	8	0.05375	5	0.0201902
PolyAlpha	PolyAlpha_S0_Sub0_mip0	PfIT	PfIT_04	494109	494504	-	395	notChecked	yes	16	21	0.761905	0.205063	6	21	4	52	8.5	343	152	191	152	True	8	0.42	22	0.390197	21	0.00126108	0.492024	8	0.05375	5	0.0201902	4	8.10285e-23	0.96102	False	8	0.42	22	0.390197	21	0.00126108	0.492024	8	0.05375	5	0.0201902
PolyAlpha	PolyAlpha_S0_Sub0_mip0	PfKE01	PfKE01_04	542426	542818	-	392	notChecked	yes	16	21	0.761905	0.204082	6	21	4	52	8.5	340	152	191	149	True	8	0.42	22	0.390197	21	0.00126108	0.492024	8	0.05375	5	0.0201902	4	8.10285e-23	0.96102	False	8	0.42	22	0.390197	21	0.00126108	0.492024	8	0.05375	5	0.0201902
PolyAlpha	PolyAlpha_S0_Sub0_mip0	PfKH01	PfKH01_04	505693	506109	-	416	notChecked	yes	16	21	0.761905	0.194712	6	21	4	52	8.5	364	152	191	173	True	8	0.42	22	0.390197	21	0.00126108	0.492024	8	0.05375	5	0.0201902	4	8.10285e-23	0.96102	False	8	0.42	22	0.390197	21	0.00126108	0.492024	8	0.05375	5	0.0201902
PolyAlpha	PolyAlpha_S0_Sub0_mip0	PfKH02	PfKH02_04	490915	491319	-	404	notChecked	yes	16	21	0.761905	0.19802	6	21	4	52	8.5	352	152	191	161	True	8	0.42	22	0.390197	21	0.00126108	0.492024	8	0.05375	5	0.0201902	4	8.10285e-23	0.96102	False	8	0.42	22	0.390197	21	0.00126108	0.492024	8	0.05375	5	0.0201902
PolyAlpha	PolyAlpha_S0_Sub0_mip0	PfML01	PfML01_04	534501	534902	-	401	notChecked	yes	16	21	0.761905	0.199501	6	21	4	52	8.5	349	152	191	158	True	8	0.42	22	0.390197	21	0.00126108	0.492024	8	0.05375	5	0.0201902	4	8.10285e-23	0.96102	False	8	0.42	22	0.390197	21	0.00126108	0.492024	8	0.05375	5	0.0201902
PolyAlpha	PolyAlpha_S0_Sub0_mip0	PfSD01	PfSD01_07	1019078	1019491	-	413	notChecked	yes	16	21	0.761905	0.198547	6	21	4	52	8.5	361	152	191	170	True	8	0.42	22	0.390197	21	0.00126108	0.492024	8	0.05375	5	0.0201902	4	8.10285e-23	0.96102	False	8	0.42	22	0.390197	21	0.00126108	0.492024	8	0.05375	5	0.0201902
PolyAlpha	PolyAlpha_S0_Sub0_mip0	PfSN01	PfSN01_04	512722	513123	-	401	notChecked	yes	16	21	0.761905	0.201995	6	21	4	52	8.5	349	152	191	158	True	8	0.42	22	0.390197	21	0.00126108	0.492024	8	0.05375	5	0.0201902	4	8.10285e-23	0.96102	False	8	0.42	22	0.390197	21	0.00126108	0.492024	8	0.05375	5	0.0201902
PolyAlpha	PolyAlpha_S0_Sub0_mip0	PfTG01	PfTG01_04	522307	522699	-	392	notChecked	yes	16	21	0.761905	0.206633	6	21	4	52	8.5	340	152	191	149	True	8	0.42	22	0.390197	21	0.00126108	0.492024	8	0.05375	5	0.0201902	4	8.10285e-23	0.96102	False	8	0.42	22	0.390197	21	0.00126108	0.492024	8	0.05375	5	0.0201902
PolyAlpha	PolyAlpha_S0_Sub0_mip0	U659	PolyAlpha_S0_Sub0_mip0	0	392	+	392	notChecked	yes	16	21	0.761905	0.206633	6	21	4	52	8.5	340	152	191	149	True	8	0.42	22	0.390197	21	0.00126108	0.492024	8	0.05375	5	0.0201902	4	8.10285e-23	0.96102	False	8	0.42	22	0.390197	21	0.00126108	0.492024	8	0.05375	5	0.0201902
PolyAlpha	PolyAlpha_S0_Sub0_mip0	W2	PolyAlpha_S0_Sub0_mip0	0	437	+	437	notChecked	yes	16	21	0.761905	0.183066	6	21	4	52	8.5	385	152	191	194	True	8	0.42	22	0.390197	21	0.00126108	0.492024	8	0.05375	5	0.0201902	4	8.10285e-23	0.96102	False	8	0.42	22	0.390197	21	0.00126108	0.492024	8	0.05375	5	0.0201902
TA1	TA1_S0_Sub0_mip0	Pf3d7	Pf3D7_06_v3	899646	900038	+	392	notChecked	yes	11	21	0.52381	0.181122	8	21	4	51	9	341	187	154	187	True	8	0.0075	1	0.0513988	5	9.31382e-11	0.820302	8	0.0075	1	0.0513988	5	9.31382e-11	0.820302	False	8	0.0075	1	0.0513988	5	9.31382e-11	0.820302	8	0.0075	1	0.0513988
TA1	TA1_S0_Sub0_mip0	D10	TA1_S0_Sub0_mip0	0	380	+	380	notChecked	yes	11	21	0.52381	0.186842	8	21	4	51	9	329	187	154	175	True	8	0.0075	1	0.0513988	5	9.31382e-11	0.820302	8	0.0075	1	0.0513988	5	9.31382e-11	0.820302	False	8	0.0075	1	0.0513988	5	9.31382e-11	0.820302	8	0.0075	1	0.0513988
TA1	TA1_S0_Sub0_mip0	D6	TA1_S0_Sub0_mip0	0	377	+	377	notChecked	yes	11	21	0.52381	0.188329	8	21	4	51	9	326	187	154	172	True	8	0.0075	1	0.0513988	5	9.31382e-11	0.820302	8	0.0075	1	0.0513988	5	9.31382e-11	0.820302	False	8	0.0075	1	0.0513988	5	9.31382e-11	0.820302	8	0.0075	1	0.0513988
TA1	TA1_S0_Sub0_mip0	FCR3	TA1_S0_Sub0_mip0	0	371	+	371	notChecked	yes	11	21	0.52381	0.191375	8	21	4	51	9	320	187	154	166	True	8	0.0075	1	0.0513988	5	9.31382e-11	0.820302	8	0.0075	1	0.0513988	5	9.31382e-11	0.820302	False	8	0.0075	1	0.0513988	5	9.31382e-11	0.820302	8	0.0075	1	0.0513988
TA1	TA1_S0_Sub0_mip0	Pf7G8	Pf7G8_06	885899	886279	+	380	notChecked	yes	11	21	0.52381	0.189474	8	21	4	51	9	329	187	154	175	True	8	0.0075	1	0.0513988	5	9.31382e-11	0.820302	8	0.0075	1	0.0513988	5	9.31382e-11	0.820302	False	8	0.0075	1	0.0513988	5	9.31382e-11	0.820302	8	0.0075	1	0.0513988
TA1	TA1_S0_Sub0_mip0	PfCD01	PfCD01_06	911440	911847	+	407	notChecked	yes	11	21	0.52381	0.179361	8	21	4	51	9	356	187	154	202	True	8	0.0075	1	0.0513988	5	9.31382e-11	0.820302	8	0.0075	1	0.0513988	5	9.31382e-11	0.820302	False	8	0.0075	1	0.0513988	5	9.31382e-11	0.820302	8	0.0075	1	0.0513988
TA1	TA1_S0_Sub0_mip0	PfDd2	PfDd2_06	867246	867620	+	374	notChecked	yes	11	21	0.52381	0.18984	8	21	4	51	9	323	187	154	169	True	8	0.0075	1	0.0513988	5	9.31382e-11	0.820302	8	0.0075	1	0.0513988	5	9.31382e-11	0.820302	False	8	0.0075	1	0.0513988	5	9.31382e-11	0.820302	8	0.0075	1	0.0513988
TA1	TA1_S0_Sub0_mip0	PfGA01	PfGA01_06	911073	911471	+	398	notChecked	yes	11	21	0.52381	0.178392	8	21	4	51	9	347	187	154	193	True	8	0.0075	1	0.0513988	5	9.31382e-11	0.820302	8	0.0075	1	0.0513988	5	9.31382e-11	0.820302	False	8	0.0075	1	0.0513988	5	9.31382e-11	0.820302	8	0.0075	1	0.0513988
TA1	TA1_S0_Sub0_mip0	PfGB4	PfGB4_06	859537	859914	+	377	notChecked	yes	11	21	0.52381	0.188329	8	21	4	51	9	326	187	154	172	True	8	0.0075	1	0.0513988	5	9.31382e-11	0.820302	8	0.0075	1	0.0513988	5	9.31382e-11	0.820302	False	8	0.0075	1	0.0513988	5	9.31382e-11	0.820302	8	0.0075	1	0.0513988
TA1	TA1_S0_Sub0_mip0	PfGN01	PfGN01_06	924871	925242	+	371	notChecked	yes	11	21	0.52381	0.191375	8	21	4	51	9	320	187	154	166	True	8	0.0075	1	0.0513988	5	9.31382e-11	0.820302	8	0.0075	1	0.0513988	5	9.31382e-11	0.820302	False	8	0.0075	1	0.0513988	5	9.31382e-11	0.820302	8	0.0075	1	0.0513988
TA1	TA1_S0_Sub0_mip0	PfHB3	PfHB3_06	849597	849947	+	350	notChecked	yes	11	21	0.52381	0.191429	8	21	4	51	9	299	187	154	145	True	8	0.0075	1	0.0513988	5	9.31382e-11	0.820302	8	0.0075	1	0.0513988	5	9.31382e-11	0.820302	False	8	0.0075	1	0.0513988	5	9.31382e-11	0.820302	8	0.0075	1	0.0513988
TA1	TA1_S0_Sub0_mip0	PfIT	PfIT_06	847558	847929	+	371	notChecked	yes	11	21	0.52381	0.191375	8	21	4	51	9	320	187	154	166	True	8	0.0075	1	0.0513988	5	9.31382e-11	0.820302	8	0.0075	1	0.0513988	5	9.31382e-11	0.820302	False	8	0.0075	1	0.0513988	5	9.31382e-11	0.820302	8	0.0075	1	0.0513988
TA1	TA1_S0_Sub0_mip0	PfKE01	PfKE01_06	908018	908410	+	392	notChecked	yes	11	21	0.52381	0.181122	8	21	4	51	9	341	187	154	187	True	8	0.0075	1	0.0513988	5	9.31382e-11	0.820302	8	0.0075	1	0.0513988	5	9.31382e-11	0.820302	False	8	0.0075	1	0.0513988	5	9.31382e-11	0.820302	8	0.0075	1	0.0513988
TA1	TA1_S0_Sub0_mip0	PfKH01	PfKH01_06	959751	960125	+	374	notChecked	yes	11	21	0.52381	0.18984	8	21	4	51	9	323	187	154	169	True	8	0.0075	1	0.0513988	5	9.31382e-11	0.820302	8	0.0075	1	0.0513988	5	9.31382e-11	0.820302	False	8	0.0075	1	0.0513988	5	9.31382e-11	0.820302	8	0.0075	1	0.0513988
TA1	TA1_S0_Sub0_mip0	PfKH02	PfKH02_06	962128	962502	+	374	notChecked	yes	11	21	0.52381	0.18984	8	21	4	51	9	323	187	154	169	True	8	0.0075	1	0.0513988	5	9.31382e-11	0.820302	8	0.0075	1	0.0513988	5	9.31382e-11	0.820302	False	8	0.0075	1	0.0513988	5	9.31382e-11	0.820302	8	0.0075	1	0.0513988
TA1	TA1_S0_Sub0_mip0	PfML01	PfML01_06	846706	847080	+	374	notChecked	yes	11	21	0.52381	0.18984	8	21	4	51	9	323	187	154	169	True	8	0.0075	1	0.0513988	5	9.31382e-11	0.820302	8	0.0075	1	0.0513988	5	9.31382e-11	0.820302	False	8	0.0075	1	0.0513988	5	9.31382e-11	0.820302	8	0.0075	1	0.0513988
TA1	TA1_S0_Sub0_mip0	PfSD01	PfSD01_06	845724	846098	+	374	notChecked	yes	11	21	0.52381	0.187166	8	21	4	51	9	323	187	154	169	True	8	0.0075	1	0.0513988	5	9.31382e-11	0.820302	8	0.0075	1	0.0513988	5	9.31382e-11	0.820302	False	8	0.0075	1	0.0513988	5	9.31382e-11	0.820302	8	0.0075	1	0.0513988
TA1	TA1_S0_Sub0_mip0	PfSN01	PfSN01_06	880116	880511	+	395	notChecked	yes	11	21	0.52381	0.179747	8	21	4	51	9	344	187	154	190	True	8	0.0075	1	0.0513988	5	9.31382e-11	0.820302	8	0.0075	1	0.0513988	5	9.31382e-11	0.820302	False	8	0.0075	1	0.0513988	5	9.31382e-11	0.820302	8	0.0075	1	0.0513988
TA1	TA1_S0_Sub0_mip0	PfTG01	PfTG01_06	905163	905540	+	377	notChecked	yes	11	21	0.52381	0.188329	8	21	4	51	9	326	187	154	172	True	8	0.0075	1	0.0513988	5	9.31382e-11	0.820302	8	0.0075	1	0.0513988	5	9.31382e-11	0.820302	False	8	0.0075	1	0.0513988	5	9.31382e-11	0.820302	8	0.0075	1	0.0513988
TA1	TA1_S0_Sub0_mip0	U659	TA1_S0_Sub0_mip0	0	374	+	374	notChecked	yes	11	21	0.52381	0.18984	8	21	4	51	9	323	187	154	169	True	8	0.0075	1	0.0513988	5	9.31382e-11	0.820302	8	0.0075	1	0.0513988	5	9.31382e-11	0.820302	False	8	0.0075	1	0.0513988	5	9.31382e-11	0.820302	8	0.0075	1	0.0513988
TA1	TA1_S0_Sub0_mip0	W2	TA1_S0_Sub0_mip0	0	374	+	374	notChecked	yes	11	21	0.52381	0.18984	8	21	4	51	9	323	187	154	169	True	8	0.0075	1	0.0513988	5	9.31382e-11	0.820302	8	0.0075	1	0.0513988	5	9.31382e-11	0.820302	False	8	0.0075	1	0.0513988	5	9.31382e-11	0.820302	8	0.0075	1	0.0513988
TA40	TA40_S0_Sub0_mip0	Pf3d7	Pf3D7_10_v3	1322576	1322999	-	423	notChecked	yes	16	20	0.8	0.219858	12	20	4	47	14	376	268	108	268	True	7	0.0171429	2	0	0	8.69363e-19	0.976209	7	0.0171429	2	0	0	8.69363e-19	0.976209	True	7	0.0171429	2	0	0	8.69363e-19	0.976209	7	0.0171429	2	0
TA40	TA40_S0_Sub0_mip0	D10	TA40_S0_Sub0_mip0	0	426	+	426	notChecked	yes	16	20	0.8	0.220657	12	20	4	47	14	379	268	108	271	True	7	0.0171429	2	0	0	8.69363e-19	0.976209	7	0.0171429	2	0	0	8.69363e-19	0.976209	True	7	0.0171429	2	0	0	8.69363e-19	0.976209	7	0.0171429	2	0
TA40	TA40_S0_Sub0_mip0	FCR3	TA40_S0_Sub0_mip0	0	402	+	402	notChecked	yes	16	20	0.8	0.231343	12	20	4	47	14	355	268	108	247	True	7	0.0171429	2	0	0	8.69363e-19	0.976209	7	0.0171429	2	0	0	8.69363e-19	0.976209	True	7	0.0171429	2	0	0	8.69363e-19	0.976209	7	0.0171429	2	0
TA40	TA40_S0_Sub0_mip0	Pf7G8	Pf7G8_10	1275642	1276050	-	408	notChecked	yes	16	20	0.8	0.227941	12	20	4	47	14	361	268	108	253	True	7	0.0171429	2	0	0	8.69363e-19	0.976209	7	0.0171429	2	0	0	8.69363e-19	0.976209	True	7	0.0171429	2	0	0	8.69363e-19	0.976209	7	0.0171429	2	0
TA40	TA40_S0_Sub0_mip0	PfCD01	PfCD01_10	1325483	1325909	-	426	notChecked	yes	16	20	0.8	0.21831	12	20	4	47	14	379	268	108	271	True	7	0.0171429	2	0	0	8.69363e-19	0.976209	7	0.0171429	2	0	0	8.69363e-19	0.976209	True	7	0.0171429	2	0	0	8.69363e-19	0.976209	7	0.0171429	2	0
TA40	TA40_S0_Sub0_mip0	PfDd2	PfDd2_10	1298704	1299121	-	417	notChecked	yes	16	20	0.8	0.22542	12	20	4	47	14	370	268	108	262	True	7	0.0171429	2	0	0	8.69363e-19	0.976209	7	0.0171429	2	0	0	8.69363e-19	0.976209	True	7	0.0171429	2	0	0	8.69363e-19	0.976209	7	0.0171429	2	0
TA40	TA40_S0_Sub0_mip0	PfGA01	PfGA01_10	1336681	1337104	-	423	notChecked	yes	16	20	0.8	0.219858	12	20	4	47	14	376	268	108	268	True	7	0.0171429	2	0	0	8.69363e-19	0.976209	7	0.0171429	2	0	0	8.69363e-19	0.976209	True	7	0.0171429	2	0	0	8.69363e-19	0.976209	7	0.0171429	2	0
TA40	TA40_S0_Sub0_mip0	PfGB4	PfGB4_10	1305847	1306252	-	405	notChecked	yes	16	20	0.8	0.22963	12	20	4	47	14	358	268	108	250	True	7	0.0171429	2	0	0	8.69363e-19	0.976209	7	0.0171429	2	0	0	8.69363e-19	0.976209	True	7	0.0171429	2	0	0	8.69363e-19	0.976209	7	0.0171429	2	0
TA40	TA40_S0_Sub0_mip0	PfGN01	PfGN01_10	1350638	1351061	-	423	notChecked	yes	16	20	0.8	0.219858	12	20	4	47	14	376	268	108	268	True	7	0.0171429	2	0	0	8.69363e-19	0.976209	7	0.0171429	2	0	0	8.69363e-19	0.976209	True	7	0.0171429	2	0	0	8.69363e-19	0.976209	7	0.0171429	2	0
TA40	TA40_S0_Sub0_mip0	PfHB3	PfHB3_10	1275723	1276131	-	408	notChecked	yes	16	20	0.8	0.227941	12	20	4	47	14	361	268	108	253	True	7	0.0171429	2	0	0	8.69363e-19	0.976209	7	0.0171429	2	0	0	8.69363e-19	0.976209	True	7	0.0171429	2	0	0	8.69363e-19	0.976209	7	0.0171429	2	0
TA40	TA40_S0_Sub0_mip0	PfIT	PfIT_10	1261046	1261448	-	402	notChecked	yes	16	20	0.8	0.231343	12	20	4	47	14	355	268	108	247	True	7	0.0171429	2	0	0	8.69363e-19	0.976209	7	0.0171429	2	0	0	8.69363e-19	0.976209	True	7	0.0171429	2	0	0	8.69363e-19	0.976209	7	0.0171429	2	0
TA40	TA40_S0_Sub0_mip0	PfKE01	PfKE01_10	1335486	1335906	-	420	notChecked	yes	16	20	0.8	0.221429	12	20	4	47	14	373	268	108	265	True	7	0.0171429	2	0	0	8.69363e-19	0.976209	7	0.0171429	2	0	0	8.69363e-19	0.976209	True	7	0.0171429	2	0	0	8.69363e-19	0.976209	7	0.0171429	2	0
TA40	TA40_S0_Sub0_mip0	PfKH01	PfKH01_10	1286584	1286974	-	390	notChecked	yes	16	20	0.8	0.235897	12	20	4	47	14	343	268	108	235	True	7	0.0171429	2	0	0	8.69363e-19	0.976209	7	0.0171429	2	0	0	8.69363e-19	0.976209	True	7	0.0171429	2	0	0	8.69363e-19	0.976209	7	0.0171429	2	0
TA40	TA40_S0_Sub0_mip0	PfKH02	PfKH02_10	1315816	1316218	-	402	notChecked	yes	16	20	0.8	0.231343	12	20	4	47	14	355	268	108	247	True	7	0.0171429	2	0	0	8.69363e-19	0.976209	7	0.0171429	2	0	0	8.69363e-19	0.976209	True	7	0.0171429	2	0	0	8.69363e-19	0.976209	7	0.0171429	2	0
TA40	TA40_S0_Sub0_mip0	PfML01	PfML01_10	1277475	1277916	-	441	notChecked	yes	16	20	0.8	0.21542	12	20	4	47	14	394	268	108	286	True	7	0.0171429	2	0	0	8.69363e-19	0.976209	7	0.0171429	2	0	0	8.69363e-19	0.976209	True	7	0.0171429	2	0	0	8.69363e-19	0.976209	7	0.0171429	2	0
TA40	TA40_S0_Sub0_mip0	PfSD01	PfSD01_10	1286431	1286869	-	438	notChecked	yes	16	20	0.8	0.214612	12	20	4	47	14	391	268	108	283	True	7	0.0171429	2	0	0	8.69363e-19	0.976209	7	0.0171429	2	0	0	8.69363e-19	0.976209	True	7	0.0171429	2	0	0	8.69363e-19	0.976209	7	0.0171429	2	0
TA40	TA40_S0_Sub0_mip0	PfSN01	PfSN01_10	1329126	1329546	-	420	notChecked	yes	16	20	0.8	0.221429	12	20	4	47	14	373	268	108	265	True	7	0.0171429	2	0	0	8.69363e-19	0.976209	7	0.0171429	2	0	0	8.69363e-19	0.976209	True	7	0.0171429	2	0	0	8.69363e-19	0.976209	7	0.0171429	2	0
TA40	TA40_S0_Sub0_mip0	PfTG01	PfTG01_10	1317527	1317947	-	420	notChecked	yes	16	20	0.8	0.221429	12	20	4	47	14	373	268	108	265	True	7	0.0171429	2	0	0	8.69363e-19	0.976209	7	0.0171429	2	0	0	8.69363e-19	0.976209	True	7	0.0171429	2	0	0	8.69363e-19	0.976209	7	0.0171429	2	0
TA40	TA40_S0_Sub0_mip0	U659	TA40_S0_Sub0_mip0	0	423	+	423	notChecked	yes	16	20	0.8	0.219858	12	20	4	47	14	376	268	108	268	True	7	0.0171429	2	0	0	8.69363e-19	0.976209	7	0.0171429	2	0	0	8.69363e-19	0.976209	True	7	0.0171429	2	0	0	8.69363e-19	0.976209	7	0.0171429	2	0
TA40	TA40_S0_Sub0_mip0	W2	TA40_S0_Sub0_mip0	0	417	+	417	notChecked	yes	16	20	0.8	0.22542	12	20	4	47	14	370	268	108	262	True	7	0.0171429	2	0	0	8.69363e-19	0.976209	7	0.0171429	2	0	0	8.69363e-19	0.976209	True	7	0.0171429	2	0	0	8.69363e-19	0.976209	7	0.0171429	2	0
TA60	TA60_S0_Sub0_mip0	Pf3d7	Pf3D7_13_v3	2588597	2588881	-	284	notChecked	yes	11	21	0.52381	0.165493	6	21	4	60	16	224	88	136	88	True	8	0.0075	1	0.0226249	4	2.04233e-22	0.95904	8	0.0075	1	0	0	6.66027e-22	0.956357	True	8	0.0075	1	0.0226249	4	2.04233e-22	0.95904	8	0.0075	1	0
TA60	TA60_S0_Sub0_mip0	D10	TA60_S0_Sub0_mip0	0	287	+	287	notChecked	yes	11	21	0.52381	0.167247	6	21	4	60	16	227	88	136	91	True	8	0.0075	1	0.0226249	4	2.04233e-22	0.95904	8	0.0075	1	0	0	6.66027e-22	0.956357	True	8	0.0075	1	0.0226249	4	2.04233e-22	0.95904	8	0.0075	1	0
TA60	TA60_S0_Sub0_mip0	D6	TA60_S0_Sub0_mip0	0	272	+	272	notChecked	yes	11	21	0.52381	0.172794	6	21	4	60	16	212	88	136	76	True	8	0.0075	1	0.0226249	4	2.04233e-22	0.95904	8	0.0075	1	0	0	6.66027e-22	0.956357	True	8	0.0075	1	0.0226249	4	2.04233e-22	0.95904	8	0.0075	1	0
TA60	TA60_S0_Sub0_mip0	FCR3	TA60_S0_Sub0_mip0	0	281	+	281	notChecked	yes	11	21	0.52381	0.170819	6	21	4	60	16	221	88	136	85	True	8	0.0075	1	0.0226249	4	2.04233e-22	0.95904	8	0.0075	1	0	0	6.66027e-22	0.956357	True	8	0.0075	1	0.0226249	4	2.04233e-22	0.95904	8	0.0075	1	0
TA60	TA60_S0_Sub0_mip0	Pf7G8	Pf7G8_13	2539145	2539414	-	269	notChecked	yes	11	21	0.52381	0.178439	6	21	4	60	16	209	88	136	73	True	8	0.0075	1	0.0226249	4	2.04233e-22	0.95904	8	0.0075	1	0	0	6.66027e-22	0.956357	True	8	0.0075	1	0.0226249	4	2.04233e-22	0.95904	8	0.0075	1	0
TA60	TA60_S0_Sub0_mip0	PfCD01	PfCD01_13	2592681	2592962	-	281	notChecked	yes	11	21	0.52381	0.170819	6	21	4	60	16	221	88	136	85	True	8	0.0075	1	0.0226249	4	2.04233e-22	0.95904	8	0.0075	1	0	0	6.66027e-22	0.956357	True	8	0.0075	1	0.0226249	4	2.04233e-22	0.95904	8	0.0075	1	0
TA60	TA60_S0_Sub0_mip0	PfDd2	PfDd2_13	2604085	2604366	-	281	notChecked	yes	11	21	0.52381	0.170819	6	21	4	60	16	221	88	136	85	True	8	0.0075	1	0.0226249	4	2.04233e-22	0.95904	8	0.0075	1	0	0	6.66027e-22	0.956357	True	8	0.0075	1	0.0226249	4	2.04233e-22	0.95904	8	0.0075	1	0
TA60	TA60_S0_Sub0_mip0	PfGA01	PfGA01_13	2613254	2613526	-	272	notChecked	yes	11	21	0.52381	0.176471	6	21	4	60	16	212	88	136	76	True	8	0.0075	1	0.0226249	4	2.04233e-22	0.95904	8	0.0075	1	0	0	6.66027e-22	0.956357	True	8	0.0075	1	0.0226249	4	2.04233e-22	0.95904	8	0.0075	1	0
TA60	TA60_S0_Sub0_mip0	PfGB4	PfGB4_13	2600853	2601143	-	290	notChecked	yes	11	21	0.52381	0.165517	6	21	4	60	16	230	88	136	94	True	8	0.0075	1	0.0226249	4	2.04233e-22	0.95904	8	0.0075	1	0	0	6.66027e-22	0.956357	True	8	0.0075	1	0.0226249	4	2.04233e-22	0.95904	8	0.0075	1	0
TA60	TA60_S0_Sub0_mip0	PfGN01	PfGN01_13	2646878	2647147	-	269	notChecked	yes	11	21	0.52381	0.178439	6	21	4	60	16	209	88	136	73	True	8	0.0075	1	0.0226249	4	2.04233e-22	0.95904	8	0.0075	1	0	0	6.66027e-22	0.956357	True	8	0.0075	1	0.0226249	4	2.04233e-22	0.95904	8	0.0075	1	0
TA60	TA60_S0_Sub0_mip0	PfHB3	PfHB3_13	2622114	2622392	-	278	notChecked	yes	11	21	0.52381	0.172662	6	21	4	60	16	218	88	136	82	True	8	0.0075	1	0.0226249	4	2.04233e-22	0.95904	8	0.0075	1	0	0	6.66027e-22	0.956357	True	8	0.0075	1	0.0226249	4	2.04233e-22	0.95904	8	0.0075	1	0
TA60	TA60_S0_Sub0_mip0	PfIT	PfIT_13	2600680	2600961	-	281	notChecked	yes	11	21	0.52381	0.170819	6	21	4	60	16	221	88	136	85	True	8	0.0075	1	0.0226249	4	2.04233e-22	0.95904	8	0.0075	1	0	0	6.66027e-22	0.956357	True	8	0.0075	1	0.0226249	4	2.04233e-22	0.95904	8	0.0075	1	0
TA60	TA60_S0_Sub0_mip0	PfKE01	PfKE01_13	2597643	2597918	-	275	notChecked	yes	11	21	0.52381	0.174545	6	21	4	60	16	215	88	136	79	True	8	0.0075	1	0.0226249	4	2.04233e-22	0.95904	8	0.0075	1	0	0	6.66027e-22	0.956357	True	8	0.0075	1	0.0226249	4	2.04233e-22	0.95904	8	0.0075	1	0
TA60	TA60_S0_Sub0_mip0	PfKH01	PfKH01_13	2512531	2512812	-	281	notChecked	yes	11	21	0.52381	0.170819	6	21	4	60	16	221	88	136	85	True	8	0.0075	1	0.0226249	4	2.04233e-22	0.95904	8	0.0075	1	0	0	6.66027e-22	0.956357	True	8	0.0075	1	0.0226249	4	2.04233e-22	0.95904	8	0.0075	1	0
TA60	TA60_S0_Sub0_mip0	PfKH02	PfKH02_13	2471565	2471846	-	281	notChecked	yes	11	21	0.52381	0.170819	6	21	4	60	16	221	88	136	85	True	8	0.0075	1	0.0226249	4	2.04233e-22	0.95904	8	0.0075	1	0	0	6.66027e-22	0.956357	True	8	0.0075	1	0.0226249	4	2.04233e-22	0.95904	8	0.0075	1	0
TA60	TA60_S0_Sub0_mip0	PfML01	PfML01_13	2486030	2486307	-	277	notChecked	yes	11	21	0.52381	0.173285	6	21	4	60	16	217	88	136	81	True	8	0.0075	1	0.0226249	4	2.04233e-22	0.95904	8	0.0075	1	0	0	6.66027e-22	0.956357	True	8	0.0075	1	0.0226249	4	2.04233e-22	0.95904	8	0.0075	1	0
TA60	TA60_S0_Sub0_mip0	PfSD01	PfSD01_13	2634535	2634804	-	269	notChecked	yes	11	21	0.52381	0.178439	6	21	4	60	16	209	88	136	73	True	8	0.0075	1	0.0226249	4	2.04233e-22	0.95904	8	0.0075	1	0	0	6.66027e-22	0.956357	True	8	0.0075	1	0.0226249	4	2.04233e-22	0.95904	8	0.0075	1	0
TA60	TA60_S0_Sub0_mip0	PfSN01	PfSN01_13	2475712	2475990	-	278	notChecked	yes	11	21	0.52381	0.172662	6	21	4	60	16	218	88	136	82	True	8	0.0075	1	0.0226249	4	2.04233e-22	0.95904	8	0.0075	1	0	0	6.66027e-22	0.956357	True	8	0.0075	1	0.0226249	4	2.04233e-22	0.95904	8	0.0075	1	0
TA60	TA60_S0_Sub0_mip0	PfTG01	PfTG01_13	2595279	2595557	-	278	notChecked	yes	11	21	0.52381	0.172662	6	21	4	60	16	218	88	136	82	True	8	0.0075	1	0.0226249	4	2.04233e-22	0.95904	8	0.0075	1	0	0	6.66027e-22	0.956357	True	8	0.0075	1	0.0226249	4	2.04233e-22	0.95904	8	0.0075	1	0
TA60	TA60_S0_Sub0_mip0	U659	TA60_S0_Sub0_mip0	0	278	+	278	notChecked	yes	11	21	0.52381	0.172662	6	21	4	60	16	218	88	136	82	True	8	0.0075	1	0.0226249	4	2.04233e-22	0.95904	8	0.0075	1	0	0	6.66027e-22	0.956357	True	8	0.0075	1	0.0226249	4	2.04233e-22	0.95904	8	0.0075	1	0
TA60	TA60_S0_Sub0_mip0	W2	TA60_S0_Sub0_mip0	0	281	+	281	notChecked	yes	11	21	0.52381	0.170819	6	21	4	60	16	221	88	136	85	True	8	0.0075	1	0.0226249	4	2.04233e-22	0.95904	8	0.0075	1	0	0	6.66027e-22	0.956357	True	8	0.0075	1	0.0226249	4	2.04233e-22	0.95904	8	0.0075	1	0
TA60	TA60_S0_Sub0_mip1	Pf3d7	Pf3D7_13_v3	2588735	2589017	+	282	notChecked	yes	4	6	0.666667	0.163121	9	6	1	61	18	221	88	133	88	True															False
TA60	TA60_S0_Sub0_mip1	D10	TA60_S0_Sub0_mip1	0	288	+	288	notChecked	yes	4	6	0.666667	0.159722	9	6	1	61	18	227	88	133	94	True															False
TA60	TA60_S0_Sub0_mip1	D6	TA60_S0_Sub0_mip1	0	270	+	270	notChecked	yes	4	6	0.666667	0.17037	9	6	1	61	18	209	88	133	76	True															False
TA60	TA60_S0_Sub0_mip1	FCR3	TA60_S0_Sub0_mip1	0	282	+	282	notChecked	yes	4	6	0.666667	0.163121	9	6	1	61	18	221	88	133	88	True															False
TA60	TA60_S0_Sub0_mip1	U659	TA60_S0_Sub0_mip1	0	279	+	279	notChecked	yes	4	6	0.666667	0.164875	9	6	1	61	18	218	88	133	85	True															False
TA60	TA60_S0_Sub0_mip1	W2	TA60_S0_Sub0_mip1	0	282	+	282	notChecked	yes	4	6	0.666667	0.163121	9	6	1	61	18	221	88	133	88	True															False
TA81	TA81_S0_Sub0_mip0	Pf3d7	Pf3D7_05_v3	1214025	1214432	+	407	notChecked	yes	7	21	0.333333	0.240786	12	21	4	60	13.5	347	123	224	123	True	8	0.0225	3	0	0	1.64798e-28	0.980618	8	0.0225	3	0	0	1.64798e-28	0.980618	True	8	0.0225	3	0	0	1.64798e-28	0.980618	8	0.0225	3	0
TA81	TA81_S0_Sub0_mip0	D10	TA81_S0_Sub0_mip0	0	404	+	404	notChecked	yes	7	21	0.333333	0.242574	12	21	4	60	13.5	344	123	224	120	True	8	0.0225	3	0	0	1.64798e-28	0.980618	8	0.0225	3	0	0	1.64798e-28	0.980618	True	8	0.0225	3	0	0	1.64798e-28	0.980618	8	0.0225	3	0
TA81	TA81_S0_Sub0_mip0	D6	TA81_S0_Sub0_mip0	0	410	+	410	notChecked	yes	7	21	0.333333	0.239024	12	21	4	60	13.5	350	123	224	126	True	8	0.0225	3	0	0	1.64798e-28	0.980618	8	0.0225	3	0	0	1.64798e-28	0.980618	True	8	0.0225	3	0	0	1.64798e-28	0.980618	8	0.0225	3	0
TA81	TA81_S0_Sub0_mip0	FCR3	TA81_S0_Sub0_mip0	0	404	+	404	notChecked	yes	7	21	0.333333	0.242574	12	21	4	60	13.5	344	123	224	120	True	8	0.0225	3	0	0	1.64798e-28	0.980618	8	0.0225	3	0	0	1.64798e-28	0.980618	True	8	0.0225	3	0	0	1.64798e-28	0.980618	8	0.0225	3	0
TA81	TA81_S0_Sub0_mip0	Pf7G8	Pf7G8_05	1234205	1234609	+	404	notChecked	yes	7	21	0.333333	0.240099	12	21	4	60	13.5	344	123	224	120	True	8	0.0225	3	0	0	1.64798e-28	0.980618	8	0.0225	3	0	0	1.64798e-28	0.980618	True	8	0.0225	3	0	0	1.64798e-28	0.980618	8	0.0225	3	0
TA81	TA81_S0_Sub0_mip0	PfCD01	PfCD01_05	1266375	1266794	+	419	notChecked	yes	7	21	0.333333	0.23389	12	21	4	60	13.5	359	123	224	135	True	8	0.0225	3	0	0	1.64798e-28	0.980618	8	0.0225	3	0	0	1.64798e-28	0.980618	True	8	0.0225	3	0	0	1.64798e-28	0.980618	8	0.0225	3	0
TA81	TA81_S0_Sub0_mip0	PfDd2	PfDd2_05	1219010	1219420	+	410	notChecked	yes	7	21	0.333333	0.239024	12	21	4	60	13.5	350	123	224	126	True	8	0.0225	3	0	0	1.64798e-28	0.980618	8	0.0225	3	0	0	1.64798e-28	0.980618	True	8	0.0225	3	0	0	1.64798e-28	0.980618	8	0.0225	3	0
TA81	TA81_S0_Sub0_mip0	PfGA01	PfGA01_05	1193335	1193742	+	407	notChecked	yes	7	21	0.333333	0.240786	12	21	4	60	13.5	347	123	224	123	True	8	0.0225	3	0	0	1.64798e-28	0.980618	8	0.0225	3	0	0	1.64798e-28	0.980618	True	8	0.0225	3	0	0	1.64798e-28	0.980618	8	0.0225	3	0
TA81	TA81_S0_Sub0_mip0	PfGB4	PfGB4_05	1242255	1242665	+	410	notChecked	yes	7	21	0.333333	0.239024	12	21	4	60	13.5	350	123	224	126	True	8	0.0225	3	0	0	1.64798e-28	0.980618	8	0.0225	3	0	0	1.64798e-28	0.980618	True	8	0.0225	3	0	0	1.64798e-28	0.980618	8	0.0225	3	0
TA81	TA81_S0_Sub0_mip0	PfGN01	PfGN01_05	1216892	1217299	+	407	notChecked	yes	7	21	0.333333	0.240786	12	21	4	60	13.5	347	123	224	123	True	8	0.0225	3	0	0	1.64798e-28	0.980618	8	0.0225	3	0	0	1.64798e-28	0.980618	True	8	0.0225	3	0	0	1.64798e-28	0.980618	8	0.0225	3	0
TA81	TA81_S0_Sub0_mip0	PfHB3	PfHB3_05	1225963	1226379	+	416	notChecked	yes	7	21	0.333333	0.235577	12	21	4	60	13.5	356	123	224	132	True	8	0.0225	3	0	0	1.64798e-28	0.980618	8	0.0225	3	0	0	1.64798e-28	0.980618	True	8	0.0225	3	0	0	1.64798e-28	0.980618	8	0.0225	3	0
TA81	TA81_S0_Sub0_mip0	PfIT	PfIT_05	1234331	1234735	+	404	notChecked	yes	7	21	0.333333	0.242574	12	21	4	60	13.5	344	123	224	120	True	8	0.0225	3	0	0	1.64798e-28	0.980618	8	0.0225	3	0	0	1.64798e-28	0.980618	True	8	0.0225	3	0	0	1.64798e-28	0.980618	8	0.0225	3	0
TA81	TA81_S0_Sub0_mip0	PfKE01	PfKE01_05	1192221	1192628	+	407	notChecked	yes	7	21	0.333333	0.240786	12	21	4	60	13.5	347	123	224	123	True	8	0.0225	3	0	0	1.64798e-28	0.980618	8	0.0225	3	0	0	1.64798e-28	0.980618	True	8	0.0225	3	0	0	1.64798e-28	0.980618	8	0.0225	3	0
TA81	TA81_S0_Sub0_mip0	PfKH01	PfKH01_05	1256658	1257065	+	407	notChecked	yes	7	21	0.333333	0.240786	12	21	4	60	13.5	347	123	224	123	True	8	0.0225	3	0	0	1.64798e-28	0.980618	8	0.0225	3	0	0	1.64798e-28	0.980618	True	8	0.0225	3	0	0	1.64798e-28	0.980618	8	0.0225	3	0
TA81	TA81_S0_Sub0_mip0	PfKH02	PfKH02_05	1241530	1241946	+	416	notChecked	yes	7	21	0.333333	0.235577	12	21	4	60	13.5	356	123	224	132	True	8	0.0225	3	0	0	1.64798e-28	0.980618	8	0.0225	3	0	0	1.64798e-28	0.980618	True	8	0.0225	3	0	0	1.64798e-28	0.980618	8	0.0225	3	0
TA81	TA81_S0_Sub0_mip0	PfML01	PfML01_05	1223186	1223596	+	410	notChecked	yes	7	21	0.333333	0.239024	12	21	4	60	13.5	350	123	224	126	True	8	0.0225	3	0	0	1.64798e-28	0.980618	8	0.0225	3	0	0	1.64798e-28	0.980618	True	8	0.0225	3	0	0	1.64798e-28	0.980618	8	0.0225	3	0
TA81	TA81_S0_Sub0_mip0	PfSD01	PfSD01_05	1210941	1211354	+	413	notChecked	yes	7	21	0.333333	0.237288	12	21	4	60	13.5	353	123	224	129	True	8	0.0225	3	0	0	1.64798e-28	0.980618	8	0.0225	3	0	0	1.64798e-28	0.980618	True	8	0.0225	3	0	0	1.64798e-28	0.980618	8	0.0225	3	0
TA81	TA81_S0_Sub0_mip0	PfSN01	PfSN01_05	1225470	1225874	+	404	notChecked	yes	7	21	0.333333	0.242574	12	21	4	60	13.5	344	123	224	120	True	8	0.0225	3	0	0	1.64798e-28	0.980618	8	0.0225	3	0	0	1.64798e-28	0.980618	True	8	0.0225	3	0	0	1.64798e-28	0.980618	8	0.0225	3	0
TA81	TA81_S0_Sub0_mip0	PfTG01	PfTG01_05	1227434	1227838	+	404	notChecked	yes	7	21	0.333333	0.242574	12	21	4	60	13.5	344	123	224	120	True	8	0.0225	3	0	0	1.64798e-28	0.980618	8	0.0225	3	0	0	1.64798e-28	0.980618	True	8	0.0225	3	0	0	1.64798e-28	0.980618	8	0.0225	3	0
TA81	TA81_S0_Sub0_mip0	U659	TA81_S0_Sub0_mip0	0	404	+	404	notChecked	yes	7	21	0.333333	0.242574	12	21	4	60	13.5	344	123	224	120	True	8	0.0225	3	0	0	1.64798e-28	0.980618	8	0.0225	3	0	0	1.64798e-28	0.980618	True	8	0.0225	3	0	0	1.64798e-28	0.980618	8	0.0225	3	0
TA81	TA81_S0_Sub0_mip0	W2	TA81_S0_Sub0_mip0	0	410	+	410	notChecked	yes	7	21	0.333333	0.239024	12	21	4	60	13.5	350	123	224	126	True	8	0.0225	3	0	0	1.64798e-28	0.980618	8	0.0225	3	0	0	1.64798e-28	0.980618	True	8	0.0225	3	0	0	1.64798e-28	0.980618	8	0.0225	3	0
TA81	TA81_S0_Sub0_mip1	Pf3d7	Pf3D7_05_v3	1214263	1214664	-	401	notChecked	yes	6	20	0.3	0.241895	5	20	3	56	13	345	123	222	123	True															False
TA81	TA81_S0_Sub0_mip1	D10	TA81_S0_Sub0_mip1	0	398	+	398	notChecked	yes	6	20	0.3	0.243719	5	20	3	56	13	342	123	222	120	True															False
TA81	TA81_S0_Sub0_mip1	D6	TA81_S0_Sub0_mip1	0	404	+	404	notChecked	yes	6	20	0.3	0.240099	5	20	3	56	13	348	123	222	126	True															False
TA81	TA81_S0_Sub0_mip1	FCR3	TA81_S0_Sub0_mip1	0	398	+	398	notChecked	yes	6	20	0.3	0.243719	5	20	3	56	13	342	123	222	120	True															False
TA81	TA81_S0_Sub0_mip1	PfCD01	PfCD01_05	1266613	1267026	-	413	notChecked	yes	6	20	0.3	0.234867	5	20	3	56	13	357	123	222	135	True															False
TA81	TA81_S0_Sub0_mip1	PfDd2	PfDd2_05	1219248	1219652	-	404	notChecked	yes	6	20	0.3	0.240099	5	20	3	56	13	348	123	222	126	True															False
TA81	TA81_S0_Sub0_mip1	PfGA01	PfGA01_05	1193573	1193974	-	401	notChecked	yes	6	20	0.3	0.241895	5	20	3	56	13	345	123	222	123	True															False
TA81	TA81_S0_Sub0_mip1	PfGB4	PfGB4_05	1242493	1242897	-	404	notChecked	yes	6	20	0.3	0.240099	5	20	3	56	13	348	123	222	126	True															False
TA81	TA81_S0_Sub0_mip1	PfGN01	PfGN01_05	1217130	1217531	-	401	notChecked	yes	6	20	0.3	0.241895	5	20	3	56	13	345	123	222	123	True															False
TA81	TA81_S0_Sub0_mip1	PfHB3	PfHB3_05	1226201	1226611	-	410	notChecked	yes	6	20	0.3	0.236585	5	20	3	56	13	354	123	222	132	True															False
TA81	TA81_S0_Sub0_mip1	PfIT	PfIT_05	1234569	1234967	-	398	notChecked	yes	6	20	0.3	0.243719	5	20	3	56	13	342	123	222	120	True															False
TA81	TA81_S0_Sub0_mip1	PfKE01	PfKE01_05	1192459	1192860	-	401	notChecked	yes	6	20	0.3	0.241895	5	20	3	56	13	345	123	222	123	True															False
TA81	TA81_S0_Sub0_mip1	PfKH01	PfKH01_05	1256896	1257297	-	401	notChecked	yes	6	20	0.3	0.241895	5	20	3	56	13	345	123	222	123	True															False
TA81	TA81_S0_Sub0_mip1	PfKH02	PfKH02_05	1241768	1242178	-	410	notChecked	yes	6	20	0.3	0.236585	5	20	3	56	13	354	123	222	132	True															False
TA81	TA81_S0_Sub0_mip1	PfML01	PfML01_05	1223424	1223828	-	404	notChecked	yes	6	20	0.3	0.240099	5	20	3	56	13	348	123	222	126	True															False
TA81	TA81_S0_Sub0_mip1	PfSD01	PfSD01_05	1211179	1211586	-	407	notChecked	yes	6	20	0.3	0.238329	5	20	3	56	13	351	123	222	129	True															False
TA81	TA81_S0_Sub0_mip1	PfSN01	PfSN01_05	1225708	1226106	-	398	notChecked	yes	6	20	0.3	0.243719	5	20	3	56	13	342	123	222	120	True															False
TA81	TA81_S0_Sub0_mip1	PfTG01	PfTG01_05	1227672	1228070	-	398	notChecked	yes	6	20	0.3	0.243719	5	20	3	56	13	342	123	222	120	True															False
TA81	TA81_S0_Sub0_mip1	U659	TA81_S0_Sub0_mip1	0	398	+	398	notChecked	yes	6	20	0.3	0.243719	5	20	3	56	13	342	123	222	120	True															False
TA81	TA81_S0_Sub0_mip1	W2	TA81_S0_Sub0_mip1	0	404	+	404	notChecked	yes	6	20	0.3	0.240099	5	20	3	56	13	348	123	222	126	True															False
TA87	TA87_S0_Sub0_mip0	Pf3d7	Pf3D7_06_v3	374665	375018	-	353	notChecked	yes	14	21	0.666667	0.308782	4	21	4	60	13	293	101	192	101	True	9	0	0	0.0122479	4	1.58722e-34	0.985123	9	0	0	0.0122479	4	1.58722e-34	0.985123	False	9	0	0	0.0122479	4	1.58722e-34	0.985123	9	0	0	0.0122479
TA87	TA87_S0_Sub0_mip0	D10	TA87_S0_Sub0_mip0	0	353	+	353	notChecked	yes	14	21	0.666667	0.305949	4	21	4	60	13	293	101	192	101	True	9	0	0	0.0122479	4	1.58722e-34	0.985123	9	0	0	0.0122479	4	1.58722e-34	0.985123	False	9	0	0	0.0122479	4	1.58722e-34	0.985123	9	0	0	0.0122479
TA87	TA87_S0_Sub0_mip0	D6	TA87_S0_Sub0_mip0	0	374	+	374	notChecked	yes	14	21	0.666667	0.294118	4	21	4	60	13	314	101	192	122	True	9	0	0	0.0122479	4	1.58722e-34	0.985123	9	0	0	0.0122479	4	1.58722e-34	0.985123	False	9	0	0	0.0122479	4	1.58722e-34	0.985123	9	0	0	0.0122479
TA87	TA87_S0_Sub0_mip0	FCR3	TA87_S0_Sub0_mip0	0	362	+	362	notChecked	yes	14	21	0.666667	0.301105	4	21	4	60	13	302	101	192	110	True	9	0	0	0.0122479	4	1.58722e-34	0.985123	9	0	0	0.0122479	4	1.58722e-34	0.985123	False	9	0	0	0.0122479	4	1.58722e-34	0.985123	9	0	0	0.0122479
TA87	TA87_S0_Sub0_mip0	Pf7G8	Pf7G8_06	367369	367737	-	368	notChecked	yes	14	21	0.666667	0.298913	4	21	4	60	13	308	101	192	116	True	9	0	0	0.0122479	4	1.58722e-34	0.985123	9	0	0	0.0122479	4	1.58722e-34	0.985123	False	9	0	0	0.0122479	4	1.58722e-34	0.985123	9	0	0	0.0122479
TA87	TA87_S0_Sub0_mip0	PfCD01	PfCD01_06	391034	391387	-	353	notChecked	yes	14	21	0.666667	0.294618	4	21	4	60	13	293	101	192	101	True	9	0	0	0.0122479	4	1.58722e-34	0.985123	9	0	0	0.0122479	4	1.58722e-34	0.985123	False	9	0	0	0.0122479	4	1.58722e-34	0.985123	9	0	0	0.0122479
TA87	TA87_S0_Sub0_mip0	PfDd2	PfDd2_06	350129	350506	-	377	notChecked	yes	14	21	0.666667	0.299735	4	21	4	60	13	317	101	192	125	True	9	0	0	0.0122479	4	1.58722e-34	0.985123	9	0	0	0.0122479	4	1.58722e-34	0.985123	False	9	0	0	0.0122479	4	1.58722e-34	0.985123	9	0	0	0.0122479
TA87	TA87_S0_Sub0_mip0	PfGA01	PfGA01_06	387894	388271	-	377	notChecked	yes	14	21	0.666667	0.297082	4	21	4	60	13	317	101	192	125	True	9	0	0	0.0122479	4	1.58722e-34	0.985123	9	0	0	0.0122479	4	1.58722e-34	0.985123	False	9	0	0	0.0122479	4	1.58722e-34	0.985123	9	0	0	0.0122479
TA87	TA87_S0_Sub0_mip0	PfGB4	PfGB4_06	315316	315669	-	353	notChecked	yes	14	21	0.666667	0.308782	4	21	4	60	13	293	101	192	101	True	9	0	0	0.0122479	4	1.58722e-34	0.985123	9	0	0	0.0122479	4	1.58722e-34	0.985123	False	9	0	0	0.0122479	4	1.58722e-34	0.985123	9	0	0	0.0122479
TA87	TA87_S0_Sub0_mip0	PfGN01	PfGN01_06	404753	405112	-	359	notChecked	yes	14	21	0.666667	0.300836	4	21	4	60	13	299	101	192	107	True	9	0	0	0.0122479	4	1.58722e-34	0.985123	9	0	0	0.0122479	4	1.58722e-34	0.985123	False	9	0	0	0.0122479	4	1.58722e-34	0.985123	9	0	0	0.0122479
TA87	TA87_S0_Sub0_mip0	PfHB3	PfHB3_06	329805	330179	-	374	notChecked	yes	14	21	0.666667	0.294118	4	21	4	60	13	314	101	192	122	True	9	0	0	0.0122479	4	1.58722e-34	0.985123	9	0	0	0.0122479	4	1.58722e-34	0.985123	False	9	0	0	0.0122479	4	1.58722e-34	0.985123	9	0	0	0.0122479
TA87	TA87_S0_Sub0_mip0	PfIT	PfIT_06	328134	328496	-	362	notChecked	yes	14	21	0.666667	0.301105	4	21	4	60	13	302	101	192	110	True	9	0	0	0.0122479	4	1.58722e-34	0.985123	9	0	0	0.0122479	4	1.58722e-34	0.985123	False	9	0	0	0.0122479	4	1.58722e-34	0.985123	9	0	0	0.0122479
TA87	TA87_S0_Sub0_mip0	PfKE01	PfKE01_06	387386	387748	-	362	notChecked	yes	14	21	0.666667	0.309392	4	21	4	60	13	302	101	192	110	True	9	0	0	0.0122479	4	1.58722e-34	0.985123	9	0	0	0.0122479	4	1.58722e-34	0.985123	False	9	0	0	0.0122479	4	1.58722e-34	0.985123	9	0	0	0.0122479
TA87	TA87_S0_Sub0_mip0	PfKH01	PfKH01_06	442271	442633	-	362	notChecked	yes	14	21	0.666667	0.301105	4	21	4	60	13	302	101	192	110	True	9	0	0	0.0122479	4	1.58722e-34	0.985123	9	0	0	0.0122479	4	1.58722e-34	0.985123	False	9	0	0	0.0122479	4	1.58722e-34	0.985123	9	0	0	0.0122479
TA87	TA87_S0_Sub0_mip0	PfKH02	PfKH02_06	409459	409830	-	371	notChecked	yes	14	21	0.666667	0.309973	4	21	4	60	13	311	101	192	119	True	9	0	0	0.0122479	4	1.58722e-34	0.985123	9	0	0	0.0122479	4	1.58722e-34	0.985123	False	9	0	0	0.0122479	4	1.58722e-34	0.985123	9	0	0	0.0122479
TA87	TA87_S0_Sub0_mip0	PfML01	PfML01_06	327018	327386	-	368	notChecked	yes	14	21	0.666667	0.30163	4	21	4	60	13	308	101	192	116	True	9	0	0	0.0122479	4	1.58722e-34	0.985123	9	0	0	0.0122479	4	1.58722e-34	0.985123	False	9	0	0	0.0122479	4	1.58722e-34	0.985123	9	0	0	0.0122479
TA87	TA87_S0_Sub0_mip0	PfSD01	PfSD01_06	326696	327055	-	359	notChecked	yes	14	21	0.666667	0.300836	4	21	4	60	13	299	101	192	107	True	9	0	0	0.0122479	4	1.58722e-34	0.985123	9	0	0	0.0122479	4	1.58722e-34	0.985123	False	9	0	0	0.0122479	4	1.58722e-34	0.985123	9	0	0	0.0122479
TA87	TA87_S0_Sub0_mip0	PfSN01	PfSN01_06	361859	362224	-	365	notChecked	yes	14	21	0.666667	0.30137	4	21	4	60	13	305	101	192	113	True	9	0	0	0.0122479	4	1.58722e-34	0.985123	9	0	0	0.0122479	4	1.58722e-34	0.985123	False	9	0	0	0.0122479	4	1.58722e-34	0.985123	9	0	0	0.0122479
TA87	TA87_S0_Sub0_mip0	PfTG01	PfTG01_06	386186	386539	-	353	notChecked	yes	14	21	0.666667	0.308782	4	21	4	60	13	293	101	192	101	True	9	0	0	0.0122479	4	1.58722e-34	0.985123	9	0	0	0.0122479	4	1.58722e-34	0.985123	False	9	0	0	0.0122479	4	1.58722e-34	0.985123	9	0	0	0.0122479
TA87	TA87_S0_Sub0_mip0	U659	TA87_S0_Sub0_mip0	0	371	+	371	notChecked	yes	14	21	0.666667	0.299191	4	21	4	60	13	311	101	192	119	True	9	0	0	0.0122479	4	1.58722e-34	0.985123	9	0	0	0.0122479	4	1.58722e-34	0.985123	False	9	0	0	0.0122479	4	1.58722e-34	0.985123	9	0	0	0.0122479
TA87	TA87_S0_Sub0_mip0	W2	TA87_S0_Sub0_mip0	0	377	+	377	notChecked	yes	14	21	0.666667	0.299735	4	21	4	60	13	317	101	192	125	True	9	0	0	0.0122479	4	1.58722e-34	0.985123	9	0	0	0.0122479	4	1.58722e-34	0.985123	False	9	0	0	0.0122479	4	1.58722e-34	0.985123	9	0	0	0.0122479
TA109	TA109_S0_Sub0_mip0	Pf3d7	Pf3D7_06_v3	800756	801129	-	373	notChecked	yes	7	20	0.35	0.243968	6	20	4	69	14	304	160	144	160	True	8	0	0	0.00636736	2	2.18512e-34	0.990535	8	0	0	0.00636736	2	2.18512e-34	0.990535	False	8	0	0	0.00636736	2	2.18512e-34	0.990535	8	0	0	0.00636736
TA109	TA109_S0_Sub0_mip0	D10	TA109_S0_Sub0_mip0	0	367	+	367	notChecked	yes	7	20	0.35	0.250681	6	20	4	69	14	298	160	144	154	True	8	0	0	0.00636736	2	2.18512e-34	0.990535	8	0	0	0.00636736	2	2.18512e-34	0.990535	False	8	0	0	0.00636736	2	2.18512e-34	0.990535	8	0	0	0.00636736
TA109	TA109_S0_Sub0_mip0	D6	TA109_S0_Sub0_mip0	0	364	+	364	notChecked	yes	7	20	0.35	0.25	6	20	4	69	14	295	160	144	151	True	8	0	0	0.00636736	2	2.18512e-34	0.990535	8	0	0	0.00636736	2	2.18512e-34	0.990535	False	8	0	0	0.00636736	2	2.18512e-34	0.990535	8	0	0	0.00636736
TA109	TA109_S0_Sub0_mip0	FCR3	TA109_S0_Sub0_mip0	0	361	+	361	notChecked	yes	7	20	0.35	0.249307	6	20	4	69	14	292	160	144	148	True	8	0	0	0.00636736	2	2.18512e-34	0.990535	8	0	0	0.00636736	2	2.18512e-34	0.990535	False	8	0	0	0.00636736	2	2.18512e-34	0.990535	8	0	0	0.00636736
TA109	TA109_S0_Sub0_mip0	Pf7G8	Pf7G8_06	787137	787501	-	364	notChecked	yes	7	20	0.35	0.25	6	20	4	69	14	295	160	144	151	True	8	0	0	0.00636736	2	2.18512e-34	0.990535	8	0	0	0.00636736	2	2.18512e-34	0.990535	False	8	0	0	0.00636736	2	2.18512e-34	0.990535	8	0	0	0.00636736
TA109	TA109_S0_Sub0_mip0	PfCD01	PfCD01_06	812168	812544	-	376	notChecked	yes	7	20	0.35	0.244681	6	20	4	69	14	307	160	144	163	True	8	0	0	0.00636736	2	2.18512e-34	0.990535	8	0	0	0.00636736	2	2.18512e-34	0.990535	False	8	0	0	0.00636736	2	2.18512e-34	0.990535	8	0	0	0.00636736
TA109	TA109_S0_Sub0_mip0	PfDd2	PfDd2_06	768343	768704	-	361	notChecked	yes	7	20	0.35	0.249307	6	20	4	69	14	292	160	144	148	True	8	0	0	0.00636736	2	2.18512e-34	0.990535	8	0	0	0.00636736	2	2.18512e-34	0.990535	False	8	0	0	0.00636736	2	2.18512e-34	0.990535	8	0	0	0.00636736
TA109	TA109_S0_Sub0_mip0	PfGB4	PfGB4_06	760405	760766	-	361	notChecked	yes	7	20	0.35	0.249307	6	20	4	69	14	292	160	144	148	True	8	0	0	0.00636736	2	2.18512e-34	0.990535	8	0	0	0.00636736	2	2.18512e-34	0.990535	False	8	0	0	0.00636736	2	2.18512e-34	0.990535	8	0	0	0.00636736
TA109	TA109_S0_Sub0_mip0	PfGN01	PfGN01_06	825792	826165	-	373	notChecked	yes	7	20	0.35	0.243968	6	20	4	69	14	304	160	144	160	True	8	0	0	0.00636736	2	2.18512e-34	0.990535	8	0	0	0.00636736	2	2.18512e-34	0.990535	False	8	0	0	0.00636736	2	2.18512e-34	0.990535	8	0	0	0.00636736
TA109	TA109_S0_Sub0_mip0	PfHB3	PfHB3_06	750605	750993	-	388	notChecked	yes	7	20	0.35	0.239691	6	20	4	69	14	319	160	144	175	True	8	0	0	0.00636736	2	2.18512e-34	0.990535	8	0	0	0.00636736	2	2.18512e-34	0.990535	False	8	0	0	0.00636736	2	2.18512e-34	0.990535	8	0	0	0.00636736
TA109	TA109_S0_Sub0_mip0	PfIT	PfIT_06	748305	748666	-	361	notChecked	yes	7	20	0.35	0.249307	6	20	4	69	14	292	160	144	148	True	8	0	0	0.00636736	2	2.18512e-34	0.990535	8	0	0	0.00636736	2	2.18512e-34	0.990535	False	8	0	0	0.00636736	2	2.18512e-34	0.990535	8	0	0	0.00636736
TA109	TA109_S0_Sub0_mip0	PfKE01	PfKE01_06	808955	809331	-	376	notChecked	yes	7	20	0.35	0.244681	6	20	4	69	14	307	160	144	163	True	8	0	0	0.00636736	2	2.18512e-34	0.990535	8	0	0	0.00636736	2	2.18512e-34	0.990535	False	8	0	0	0.00636736	2	2.18512e-34	0.990535	8	0	0	0.00636736
TA109	TA109_S0_Sub0_mip0	PfKH01	PfKH01_06	860854	861215	-	361	notChecked	yes	7	20	0.35	0.249307	6	20	4	69	14	292	160	144	148	True	8	0	0	0.00636736	2	2.18512e-34	0.990535	8	0	0	0.00636736	2	2.18512e-34	0.990535	False	8	0	0	0.00636736	2	2.18512e-34	0.990535	8	0	0	0.00636736
TA109	TA109_S0_Sub0_mip0	PfKH02	PfKH02_06	863204	863565	-	361	notChecked	yes	7	20	0.35	0.249307	6	20	4	69	14	292	160	144	148	True	8	0	0	0.00636736	2	2.18512e-34	0.990535	8	0	0	0.00636736	2	2.18512e-34	0.990535	False	8	0	0	0.00636736	2	2.18512e-34	0.990535	8	0	0	0.00636736
TA109	TA109_S0_Sub0_mip0	PfML01	PfML01_06	747651	748039	-	388	notChecked	yes	7	20	0.35	0.239691	6	20	4	69	14	319	160	144	175	True	8	0	0	0.00636736	2	2.18512e-34	0.990535	8	0	0	0.00636736	2	2.18512e-34	0.990535	False	8	0	0	0.00636736	2	2.18512e-34	0.990535	8	0	0	0.00636736
TA109	TA109_S0_Sub0_mip0	PfSD01	PfSD01_06	746615	746991	-	376	notChecked	yes	7	20	0.35	0.244681	6	20	4	69	14	307	160	144	163	True	8	0	0	0.00636736	2	2.18512e-34	0.990535	8	0	0	0.00636736	2	2.18512e-34	0.990535	False	8	0	0	0.00636736	2	2.18512e-34	0.990535	8	0	0	0.00636736
TA109	TA109_S0_Sub0_mip0	PfSN01	PfSN01_06	781108	781472	-	364	notChecked	yes	7	20	0.35	0.25	6	20	4	69	14	295	160	144	151	True	8	0	0	0.00636736	2	2.18512e-34	0.990535	8	0	0	0.00636736	2	2.18512e-34	0.990535	False	8	0	0	0.00636736	2	2.18512e-34	0.990535	8	0	0	0.00636736
TA109	TA109_S0_Sub0_mip0	PfTG01	PfTG01_06	806462	806829	-	367	notChecked	yes	7	20	0.35	0.247956	6	20	4	69	14	298	160	144	154	True	8	0	0	0.00636736	2	2.18512e-34	0.990535	8	0	0	0.00636736	2	2.18512e-34	0.990535	False	8	0	0	0.00636736	2	2.18512e-34	0.990535	8	0	0	0.00636736
TA109	TA109_S0_Sub0_mip0	U659	TA109_S0_Sub0_mip0	0	364	+	364	notChecked	yes	7	20	0.35	0.25	6	20	4	69	14	295	160	144	151	True	8	0	0	0.00636736	2	2.18512e-34	0.990535	8	0	0	0.00636736	2	2.18512e-34	0.990535	False	8	0	0	0.00636736	2	2.18512e-34	0.990535	8	0	0	0.00636736
TA109	TA109_S0_Sub0_mip0	W2	TA109_S0_Sub0_mip0	0	361	+	361	notChecked	yes	7	20	0.35	0.249307	6	20	4	69	14	292	160	144	148	True	8	0	0	0.00636736	2	2.18512e-34	0.990535	8	0	0	0.00636736	2	2.18512e-34	0.990535	False	8	0	0	0.00636736	2	2.18512e-34	0.990535	8	0	0	0.00636736
TA109	TA109_S0_Sub0_mip1	Pf3d7	Pf3D7_06_v3	800958	801365	+	407	notChecked	yes	7	20	0.35	0.297297	7	20	4	55	14.5	352	160	192	160	True	8	0.015	2	0.00669643	1	7.62177e-22	0.95604	8	0.0075	1	0	0	3.10246e-22	0.958111	True	8	0.015	2	0.00669643	1	7.62177e-22	0.95604	8	0.0075	1	0
TA109	TA109_S0_Sub0_mip1	D10	TA109_S0_Sub0_mip1	0	401	+	401	notChecked	yes	7	20	0.35	0.304239	7	20	4	55	14.5	346	160	192	154	True	8	0.015	2	0.00669643	1	7.62177e-22	0.95604	8	0.0075	1	0	0	3.10246e-22	0.958111	True	8	0.015	2	0.00669643	1	7.62177e-22	0.95604	8	0.0075	1	0
TA109	TA109_S0_Sub0_mip1	D6	TA109_S0_Sub0_mip1	0	398	+	398	notChecked	yes	7	20	0.35	0.30402	7	20	4	55	14.5	343	160	192	151	True	8	0.015	2	0.00669643	1	7.62177e-22	0.95604	8	0.0075	1	0	0	3.10246e-22	0.958111	True	8	0.015	2	0.00669643	1	7.62177e-22	0.95604	8	0.0075	1	0
TA109	TA109_S0_Sub0_mip1	FCR3	TA109_S0_Sub0_mip1	0	395	+	395	notChecked	yes	7	20	0.35	0.303797	7	20	4	55	14.5	340	160	192	148	True	8	0.015	2	0.00669643	1	7.62177e-22	0.95604	8	0.0075	1	0	0	3.10246e-22	0.958111	True	8	0.015	2	0.00669643	1	7.62177e-22	0.95604	8	0.0075	1	0
TA109	TA109_S0_Sub0_mip1	Pf7G8	Pf7G8_06	787339	787737	+	398	notChecked	yes	7	20	0.35	0.30402	7	20	4	55	14.5	343	160	192	151	True	8	0.015	2	0.00669643	1	7.62177e-22	0.95604	8	0.0075	1	0	0	3.10246e-22	0.958111	True	8	0.015	2	0.00669643	1	7.62177e-22	0.95604	8	0.0075	1	0
TA109	TA109_S0_Sub0_mip1	PfCD01	PfCD01_06	812370	812780	+	410	notChecked	yes	7	20	0.35	0.297561	7	20	4	55	14.5	355	160	192	163	True	8	0.015	2	0.00669643	1	7.62177e-22	0.95604	8	0.0075	1	0	0	3.10246e-22	0.958111	True	8	0.015	2	0.00669643	1	7.62177e-22	0.95604	8	0.0075	1	0
TA109	TA109_S0_Sub0_mip1	PfDd2	PfDd2_06	768545	768940	+	395	notChecked	yes	7	20	0.35	0.303797	7	20	4	55	14.5	340	160	192	148	True	8	0.015	2	0.00669643	1	7.62177e-22	0.95604	8	0.0075	1	0	0	3.10246e-22	0.958111	True	8	0.015	2	0.00669643	1	7.62177e-22	0.95604	8	0.0075	1	0
TA109	TA109_S0_Sub0_mip1	PfGB4	PfGB4_06	760607	761002	+	395	notChecked	yes	7	20	0.35	0.303797	7	20	4	55	14.5	340	160	192	148	True	8	0.015	2	0.00669643	1	7.62177e-22	0.95604	8	0.0075	1	0	0	3.10246e-22	0.958111	True	8	0.015	2	0.00669643	1	7.62177e-22	0.95604	8	0.0075	1	0
TA109	TA109_S0_Sub0_mip1	PfGN01	PfGN01_06	825994	826401	+	407	notChecked	yes	7	20	0.35	0.297297	7	20	4	55	14.5	352	160	192	160	True	8	0.015	2	0.00669643	1	7.62177e-22	0.95604	8	0.0075	1	0	0	3.10246e-22	0.958111	True	8	0.015	2	0.00669643	1	7.62177e-22	0.95604	8	0.0075	1	0
TA109	TA109_S0_Sub0_mip1	PfHB3	PfHB3_06	750807	751229	+	422	notChecked	yes	7	20	0.35	0.291469	7	20	4	55	14.5	367	160	192	175	True	8	0.015	2	0.00669643	1	7.62177e-22	0.95604	8	0.0075	1	0	0	3.10246e-22	0.958111	True	8	0.015	2	0.00669643	1	7.62177e-22	0.95604	8	0.0075	1	0
TA109	TA109_S0_Sub0_mip1	PfIT	PfIT_06	748507	748902	+	395	notChecked	yes	7	20	0.35	0.303797	7	20	4	55	14.5	340	160	192	148	True	8	0.015	2	0.00669643	1	7.62177e-22	0.95604	8	0.0075	1	0	0	3.10246e-22	0.958111	True	8	0.015	2	0.00669643	1	7.62177e-22	0.95604	8	0.0075	1	0
TA109	TA109_S0_Sub0_mip1	PfKE01	PfKE01_06	809157	809567	+	410	notChecked	yes	7	20	0.35	0.297561	7	20	4	55	14.5	355	160	192	163	True	8	0.015	2	0.00669643	1	7.62177e-22	0.95604	8	0.0075	1	0	0	3.10246e-22	0.958111	True	8	0.015	2	0.00669643	1	7.62177e-22	0.95604	8	0.0075	1	0
TA109	TA109_S0_Sub0_mip1	PfKH01	PfKH01_06	861056	861451	+	395	notChecked	yes	7	20	0.35	0.303797	7	20	4	55	14.5	340	160	192	148	True	8	0.015	2	0.00669643	1	7.62177e-22	0.95604	8	0.0075	1	0	0	3.10246e-22	0.958111	True	8	0.015	2	0.00669643	1	7.62177e-22	0.95604	8	0.0075	1	0
TA109	TA109_S0_Sub0_mip1	PfKH02	PfKH02_06	863406	863801	+	395	notChecked	yes	7	20	0.35	0.303797	7	20	4	55	14.5	340	160	192	148	True	8	0.015	2	0.00669643	1	7.62177e-22	0.95604	8	0.0075	1	0	0	3.10246e-22	0.958111	True	8	0.015	2	0.00669643	1	7.62177e-22	0.95604	8	0.0075	1	0
TA109	TA109_S0_Sub0_mip1	PfML01	PfML01_06	747853	748275	+	422	notChecked	yes	7	20	0.35	0.291469	7	20	4	55	14.5	367	160	192	175	True	8	0.015	2	0.00669643	1	7.62177e-22	0.95604	8	0.0075	1	0	0	3.10246e-22	0.958111	True	8	0.015	2	0.00669643	1	7.62177e-22	0.95604	8	0.0075	1	0
TA109	TA109_S0_Sub0_mip1	PfSD01	PfSD01_06	746817	747227	+	410	notChecked	yes	7	20	0.35	0.297561	7	20	4	55	14.5	355	160	192	163	True	8	0.015	2	0.00669643	1	7.62177e-22	0.95604	8	0.0075	1	0	0	3.10246e-22	0.958111	True	8	0.015	2	0.00669643	1	7.62177e-22	0.95604	8	0.0075	1	0
TA109	TA109_S0_Sub0_mip1	PfSN01	PfSN01_06	781310	781708	+	398	notChecked	yes	7	20	0.35	0.30402	7	20	4	55	14.5	343	160	192	151	True	8	0.015	2	0.00669643	1	7.62177e-22	0.95604	8	0.0075	1	0	0	3.10246e-22	0.958111	True	8	0.015	2	0.00669643	1	7.62177e-22	0.95604	8	0.0075	1	0
TA109	TA109_S0_Sub0_mip1	PfTG01	PfTG01_06	806664	807065	+	401	notChecked	yes	7	20	0.35	0.301746	7	20	4	55	14.5	346	160	192	154	True	8	0.015	2	0.00669643	1	7.62177e-22	0.95604	8	0.0075	1	0	0	3.10246e-22	0.958111	True	8	0.015	2	0.00669643	1	7.62177e-22	0.95604	8	0.0075	1	0
TA109	TA109_S0_Sub0_mip1	U659	TA109_S0_Sub0_mip1	0	398	+	398	notChecked	yes	7	20	0.35	0.30402	7	20	4	55	14.5	343	160	192	151	True	8	0.015	2	0.00669643	1	7.62177e-22	0.95604	8	0.0075	1	0	0	3.10246e-22	0.958111	True	8	0.015	2	0.00669643	1	7.62177e-22	0.95604	8	0.0075	1	0
TA109	TA109_S0_Sub0_mip1	W2	TA109_S0_Sub0_mip1	0	395	+	395	notChecked	yes	7	20	0.35	0.303797	7	20	4	55	14.5	340	160	192	148	True	8	0.015	2	0.00669643	1	7.62177e-22	0.95604	8	0.0075	1	0	0	3.10246e-22	0.958111	True	8	0.015	2	0.00669643	1	7.62177e-22	0.95604	8	0.0075	1	0
[truncated: 4 more columns]
